# Supplementary material for: Transcriptomic and epigenomic analyses revealed that polycomb repressive complex 2 regulates not only developmental but also stress responsive metabolism in Brassica rapa
Source: Front Plant Sci. 2023 Feb 20;14:1079218. doi: 10.3389/fpls.2023.1079218 (PMC9986605; doi:10.3389/fpls.2023.1079218)
Supplement: Supplementary Figure 13 — Verification of H3K27me3-unmarked BrPP2A and H3K27me3-marked BrFUS3 in B. rapa. (A) IGV genome browser visualization showing the transcript levels of BrPP2A (Bra012474) between R-o-18 and brclf mutant. Transcription of BrPP2A was not affected in brclf in comparison to level of R-o-18. Three biological replicates from RNA-seq read counts were indicated with black color (R-o-18) and brown color (brclf). (B) IGV genome browser visualization showing the enriched level of H3K27me3 at the genomic locus of BrPP2A (Bra012474) in either leaf or flower tissue in comparison to input DNA. Upper diagram presents a primer location used for ChIP-qPCR analysis. A housekeeping reference gene, BrPP2A was not enriched with H3K27me3. ChIP-seq read intensity of Y-axis is indicated with a bracket on the left upper part of each track. (C) Result of ChIP-qPCR on H3K27me3 enrichment between R-o-18 and brclf mutant at BrFUS3 (Bra032953) genomic locus. Genomic region of BrFUS3 was enriched with H3K27me3 in comparison to input DNA. Upper diagram presents a primer location used for ChIP-qPCR analysis. One-way ANOVA analysis with Tukey’s post-hoc test was applied to determine statistical significance (p < 0.05). [file DataSheet_2.zip]

Archive with 11 entries (11 files):
- Supplementary Table S1 Primers used in this study.xlsx
- Supplementary Table S10 H3K27me3 developmental and stress genes.xlsx
- Supplementary Table S11 List of GSL genes and H3K27me3.xlsx
- Supplementary Table S2 Quality check of RNA-seq.xlsx
- Supplementary Table S3 Total DEG list.xlsx
- Supplementary Table S4 TF genes in DEG list.xlsx
- Supplementary Table S5 Total 5,226 stress related genes in B rapa.xlsx
- Supplementary Table S6 301 stress genes found in the list of up_brclf.xlsx
- Supplementary Table S7 13 selected stress-related genes.xlsx
- Supplementary Table S8 104 GSLs genes and fold change.xlsx
- Supplementary Table S9 GSL genes in DEG list and H3K27me3.xlsx
