# Supplementary material for: Transcriptomic and epigenomic analyses revealed that polycomb repressive complex 2 regulates not only developmental but also stress responsive metabolism in Brassica rapa
Source: Front Plant Sci. 2023 Feb 20;14:1079218. doi: 10.3389/fpls.2023.1079218 (PMC9986605; doi:10.3389/fpls.2023.1079218)
Supplement: Supplementary Figure 13 — Verification of H3K27me3-unmarked BrPP2A and H3K27me3-marked BrFUS3 in B. rapa. (A) IGV genome browser visualization showing the transcript levels of BrPP2A (Bra012474) between R-o-18 and brclf mutant. Transcription of BrPP2A was not affected in brclf in comparison to level of R-o-18. Three biological replicates from RNA-seq read counts were indicated with black color (R-o-18) and brown color (brclf). (B) IGV genome browser visualization showing the enriched level of H3K27me3 at the genomic locus of BrPP2A (Bra012474) in either leaf or flower tissue in comparison to input DNA. Upper diagram presents a primer location used for ChIP-qPCR analysis. A housekeeping reference gene, BrPP2A was not enriched with H3K27me3. ChIP-seq read intensity of Y-axis is indicated with a bracket on the left upper part of each track. (C) Result of ChIP-qPCR on H3K27me3 enrichment between R-o-18 and brclf mutant at BrFUS3 (Bra032953) genomic locus. Genomic region of BrFUS3 was enriched with H3K27me3 in comparison to input DNA. Upper diagram presents a primer location used for ChIP-qPCR analysis. One-way ANOVA analysis with Tukey’s post-hoc test was applied to determine statistical significance (p < 0.05). [file DataSheet_2.zip › Supplementary Table S1 Primers used in this study.xlsx]

## Sheet: Primer information
Supplementary Table S1. Information of primer sequences used in this study.
Gene name	Fowerd primer sequence (5'->3')	Reverse primer sequence (5'->3')	Gene ID	Usage
BrAFO	AATATTCTGGAGGAGCTGAGAGATGCACC	CAGCAGCACTAAAGGCTTCTCTGTGGC	Bra000378	qRT-PCR
BrABS5	CCCAACACCACCAAAACTGATAAAGCGTC	CGACGCTTTAATTACGAGTCTGCCATCTTCGG	Bra004015	qRT-PCR
BrABS7	CTCGCATGGCTTCTCAGTTACCTGGACG	CATGTTTTGGTGATTACCATGGTCTTGGTTTTGG	Bra005597	qRT-PCR
BrATM1	GCTTCTCAGTTACCTGGAAGAACTGACAACG	TGAAGACGAGGATGGTGACGTATTAGAGG	Bra021791	qRT-PCR
BrAG	CTCGAACAGGCAATTGATGGGTGAGACG	CTGGCATCAGCTTAGCACGAAGAAGCTGG	Bra013364	qRT-PCR
BrAGL3	GAGAAAGTTGGAGGAAAACGATGCAACGG	GCAGAGTCGCTTGCATTTGTCACACCAGG	Bra017376	qRT-PCR
BrPI	CATGGCCTCGACAAAATGGAGTTCCTC	CCTGAAGATTTGGTTGAATCGGCTGAACTC	Bra020093	qRT-PCR
BrABI3	GTTTGGAACCTGCGCTATAGATTTTGGCCG	CCCGCTGGTTGTCTTACTTTAACCCCTCG	Bra013248	qRT-PCR
BrSOM	CTCACAAAGCTGCTGCCTTCTCACGG	CGCTGAGTGCTCAAACCGCAGGACG	Bra015264	qRT-PCR
BrAGL21	CCCCGCATCAGAAGTCAAGTTTTGGC	CTCGAGGTTCTCCTGATGAATGAGGTTCC	Bra010623	qRT-PCR
BrAGL24	GAACCTAGAAGAGTTGCAGCGGTTGGAG	CCATCGTCACTACTCTCTCCCTCAGTCTCC	Bra019221	qRT-PCR
BrAGL19	TCAGTTGGAGCGAGGCTTGACCAGG	TGGATTGTCTTGGCTCAGGAGGTCC	Bra020826	qRT-PCR
BrAGL72	ACTGAGCAATACGTGCAGGGACTAAAGAAGG	CCCCTTGGCTTTTAGTTTCTCTACCTCGTC	Bra029155	qRT-PCR
BrAGL17	GGAAACTCATCGACAACTAATGGGACAGC	CTGCATAAGCCTTCTTGTGTAGCTCGACG	Bra039921	qRT-PCR
BrSOD	GCCCTCGACCATCTCCGTTCCG	CTGAGGGTGCTGCTGTGCAGGG	Bra007239	qRT-PCR
BrAPX	GAGCCTCCTCTAACAACCCCAC	GGGGAGAAGATTTCAGCAGTGG	Bra023579	qRT-PCR
BrGSTU11	GGCTCTCAGGTCCTCCCATAC	CGAGGATGAAAGAAAGGCGGC	Bra003970	qRT-PCR
PDF1.2	GCCCCACTTTTTGCTGCTCTTG	CCTTGAGAAAGCACGACATGG	Bra008226	qRT-PCR
BrPER1a	CTGCACCTATAAGTTTGTATGATCTC	CAAGCTCCATGACTACTTCGCCG	Bra032241	qRT-PCR
BrPER1b	GAATATCAAGATTCTCTTTCTCTGACTTTGATTTCTGC	CGGTGCCAAACCTAGAGGTGG	Bra038102	qRT-PCR
BrMPK6a	GGGTGTGAGTTAGACATCCATGCTTACTCAGTCAC	CCACCGACGCTAAGCTGTATCCG	Bra014528	qRT-PCR
BrMPK6b	CCCAACAAAAAGAACACAAATACCTTACC	CTGCGAATCCAAGCCATGACGGG	Bra014527	qRT-PCR
BrORA59	GGAAGAAGAGGGAGAAGACACCGTGG	GAGTGTGGCTCGGGACGTTCGACAC	Bra032433	qRT-PCR
BrMYC2	CCTACGCTATATTCTGGCAGCCGTCGTAC	CAGGAGTATCGTAAGAAGGTGTTGCGTG	Bra010178	qRT-PCR
BrVSP2	GACGAGACCCTCCTCTCTAATGTTCC	GACCCGAATGCGTTCAAGAAGTGGC	Bra020470	qRT-PCR
BrANAC55.1	CACGACTTCTCTCTCCAGCTC	CTTCCTGTCCCTTGGGCTGAAG	Bra027238	qRT-PCR
BrANAC55.2	CTATGCAGAAAAGCCGCCGGTC	GGTCTCGACCCGTTAGGATAC	Bra021113	qRT-PCR
Br_clf_F_500bp	CGTAGCTGCATGATTGCTAGGAACC	GTGGGTGATGAAACTCACGGCTGAG	Bra032169	PCR for brclf genotyping
Br_clf_F_200bp	GGTGATGCATTGAATCCCGACGG	GCACGGCTGGTCTTTCTTATCGG	Bra032169	Sequencing for mutation site
BrFUS3_ChIP	CAGGTGTCCATCATCGTCCAGGG	CGTGCGGGAAGAGGAGTTGGAAC	Bra032953	ChIP-qPCR
BrAG_ChIP_1	AGTCACCGTGTTAGGGTTATGT	CGCAAGAGGGATTATGCCCA	Bra013364	ChIP-qPCR
BrAG_ChIP_2	TCACTCAACTGAGCAAGTGGAT	TCTTGTACCTCTCAATTGTCCCT	Bra013364	ChIP-qPCR
BrAG_ChIP_3	AAATGAGAGGAACAATCCAAGTATG	ACACTAACTGAAGAGCGGTTTGGTC	Bra013364	ChIP-qPCR
BrABI3_ChIP_1	CTTCTTCGGGTGATTTTTAACCATGTTTC	GGACGAACGTATGAACAACCCAATATC	Bra013248	ChIP-qPCR
BrABI3_ChIP_2	GTAATCTCAACCACATCAAGCTCTTACCG	GTACGGACCGATAGGGTTTGTATGTG	Bra013248	ChIP-qPCR
BrABI3_ChIP_3	CATGGATCTACTCGATAGCAACGAGTTC	CGAAGGATTCATCACTTGCATGTCTCC	Bra013248	ChIP-qPCR
BrABS5_ChIP_1	GTGTAACTTCCCTACAGGGGATAGTCTGG	GAGTGGAGCACATAATAGAGGAAATGAATG	Bra004015	ChIP-qPCR
BrABS5_ChIP_2	CTAATAATTCCACCACAATACAAACACAC	GGTAAAGGAAGGTAGGAGTTGAGAGAG	Bra004016	ChIP-qPCR
BrABS5_ChIP_3	CTTTCAGAGCCCCAGGTTACAACGTCG	CTGTAATCCCTGATGATGAGCTTGGCTTC	Bra004017	ChIP-qPCR
BrMYB28.1_ChIP_1	CAATAACTACAAGCTGGCTTTAAC	CTTATGATTTAGAGCTAAGAGGCG	Bra012961	ChIP-qPCR
BrMYB28.1_ChIP_2	CACCTTGCAGCTATGTGGGTAAG	CACCCAAGAATGCAAATAATATAGAGAGAG	Bra012961	ChIP-qPCR
BrMYB28.1_ChIP_3	GATCGAACAGTGTATTGATCCCGTGACTC	CTGGTGTCCCATCTTTGTTGGTAAGACG	Bra012961	ChIP-qPCR
BrMYB28.2_ChIP_1	CTTAGCGTAATATAAGATACGATCTC	GTATGTTTATTGCAGGTCTTTTAG	Bra035929	ChIP-qPCR
BrMYB28.2_ChIP_2	GAGTTCTCATCAACCGATCTATTTCTTTC	CTTCACTCAAATAACACTCAAGAAAATG	Bra035929	ChIP-qPCR
BrMYB28.2_ChIP_3	GTGGTCGGTCATAGCGAGACATTTACCTAG	CTAGGGAATGCAAATTCTCAGGTACTG	Bra035929	ChIP-qPCR
BrMYB28.3_ChIP_1	CTTGTTAGAAAATAATTGCGAGCTAG	GACTAAAGAAACTTGTGAAGAAGAGC	Bra029311	ChIP-qPCR
BrMYB28.3_ChIP_2	GCGCTTCTCGATTAGTCTCATATTC	CACTAATGTGTTAAAGGTTCAAACAAC	Bra029311	ChIP-qPCR
BrMYB28.3_ChIP_3	GAGATCAAGAATTACTGGAACACGCATCTC	CGAGACATGGAAGGCATTGAGCTTG	Bra029311	ChIP-qPCR
BrMYB29_ChIP_1	CATTTCCAATGTGGGCAAAGTGCAGG	CTATAATACAATGCCGACCAAATTATTCTC	Bra005949	ChIP-qPCR
BrMYB29_ChIP_2	CATTACAGAGAAGTAGCTCGCTATG	GATCTGTTCAGGAGTGCTCTGATGC	Bra005949	ChIP-qPCR
BrMYB29_ChIP_3	CACACTCAGGCTCCATGTCTCCAGAG	GCAACTTTGTTTAACAGTTCTGATGTAGAAC	Bra005949	ChIP-qPCR
BrMYB51.3_ChIP_1	GTTAAATTGCACCAAGTTTTAGCCAGAATAC	GTATGGCTGCATCCAACGACATCG	Bra025666	ChIP-qPCR
BrMYB51.3_ChIP_2	GAGCAAGATGTCTATAAGAAGAATCTACCG	GTTGTCAAGTGAAACAAGCAACAAAGAG	Bra025666	ChIP-qPCR
BrMYB51.3_ChIP_3	GAACCGATAACGAAATCAAGAACTACTGG	CTTGACATTCTCATTATTACCAAGATCATC	Bra025666	ChIP-qPCR
BrMYB122.2_ChIP_1	CCTATCAAAAATATCCTAACGCAACTTGATCC	CTGGAGCGGCTGGAGCCAGAAAACTATTATAC	Bra008131	ChIP-qPCR
BrMYB122.2_ChIP_2	CTCACTTGCCTTAGCCAGGCAGTG	GTGTTGGATCATACGAAGGAAGGACTTG	Bra008131	ChIP-qPCR
BrMYB122.2_ChIP_3	GATTACCTGGAAGAACAGATAACGAGGTC	GATCCTAACGCATTATTCTTGTTTGAC	Bra008131	ChIP-qPCR
BrOBP2.1_ChIP_1	GAACCTTGATAGATGTTCGATGATATTC	GAGTCATACAATGTTTTGCAGACAAG	Bra030696	ChIP-qPCR
BrOBP2.1_ChIP_2	CACCACTCAAACCCTAAAAAGTTGAATCAC	GAAGAGAGCACAGAATCAAAGAGGATAG	Bra030696	ChIP-qPCR
BrOBP2.1_ChIP_3	CAACCACTATGCTGCTGTCGCCAG	GAAGTAACGAGGCTGAGTAAGGTTG	Bra030696	ChIP-qPCR
BrOBP2.2_ChIP_1	GAACAACGAGTTTTCGTCATGTCTC	GAGTCTATTATCTAACTGAAAATAAAG	Bra031588	ChIP-qPCR
BrOBP2.2_ChIP_2	GTGAAGAAATCTCCCCAACTCAAACC	GAAGGAGAACAAAGACAAATTAAAGGTGAG	Bra031588	ChIP-qPCR
BrOBP2.2_ChIP_3	GGTGGATTCATGGCGGAGAGAGC	CGTCCCTCAATTTGCCGCCATGTG	Bra031588	ChIP-qPCR
BrOBP2.3_ChIP_1	GTTACACCAAACCATGAGAAAAATTCTAC	GTAACAGGAATTTGGGATGAAGCGGTAC	Bra035667	ChIP-qPCR
BrOBP2.3_ChIP_2	GAAATAAAGCAGAAGAACATGACCCATG	GAAGGGAACCAAAGGCTAAAGAGAGATTG	Bra035667	ChIP-qPCR
BrOBP2.3_ChIP_3	CACCACAGTTGATCCCGCCGGTTTC	GTGGCGTGGCTGCGTGAGGTTG	Bra035667	ChIP-qPCR
BrPP2A_ChIP	GCCTTTATACCCGATTGCTGTGCTTATCG	CCTCTCCTCTCCAAGAGCACGAGC	Bra012474	ChIP-qPCR
