# Supplementary material for: Transcriptomic and epigenomic analyses revealed that polycomb repressive complex 2 regulates not only developmental but also stress responsive metabolism in Brassica rapa
Source: Front Plant Sci. 2023 Feb 20;14:1079218. doi: 10.3389/fpls.2023.1079218 (PMC9986605; doi:10.3389/fpls.2023.1079218)
Supplement: Supplementary Figure 13 — Verification of H3K27me3-unmarked BrPP2A and H3K27me3-marked BrFUS3 in B. rapa. (A) IGV genome browser visualization showing the transcript levels of BrPP2A (Bra012474) between R-o-18 and brclf mutant. Transcription of BrPP2A was not affected in brclf in comparison to level of R-o-18. Three biological replicates from RNA-seq read counts were indicated with black color (R-o-18) and brown color (brclf). (B) IGV genome browser visualization showing the enriched level of H3K27me3 at the genomic locus of BrPP2A (Bra012474) in either leaf or flower tissue in comparison to input DNA. Upper diagram presents a primer location used for ChIP-qPCR analysis. A housekeeping reference gene, BrPP2A was not enriched with H3K27me3. ChIP-seq read intensity of Y-axis is indicated with a bracket on the left upper part of each track. (C) Result of ChIP-qPCR on H3K27me3 enrichment between R-o-18 and brclf mutant at BrFUS3 (Bra032953) genomic locus. Genomic region of BrFUS3 was enriched with H3K27me3 in comparison to input DNA. Upper diagram presents a primer location used for ChIP-qPCR analysis. One-way ANOVA analysis with Tukey’s post-hoc test was applied to determine statistical significance (p < 0.05). [file DataSheet_2.zip › Supplementary Table S10 H3K27me3 developmental and stress genes.xlsx]

## Sheet: Sheet1
Supplementary Table S10. Enrichment of H3K27me3 histone mark on 20 developmental genes and 13 oxidative stress signaling genes
1. Enrichment of H3K27me3 histone mark on 20 developmental genes in leaf and flower
No	Arabidopsis gene name	Arabidopsis thaliana ID	B. rapa gene name	Brassica rapa ID	Transcript level in 'brclf'	H3K27me3
1	ABI3	AT3G24650.1	BrABI3	Bra013248	Up	O
2	DOG1	AT5G45830.1	BrDOG	Bra017589	Up	O
3	SOM	AT1G03790.1	BrSOM	Bra015264	Up	O
4	AG	AT4G18960.1	BrAG	Bra013364	Up	O
5	AGL3	AT2G03710.1	BrAGL3	Bra017376	Up	O
6	PI	AT5G20240.1	BrPI	Bra020093	Up	O
7	AFO	AT2G45190.1	BrAFO	Bra000378	Up	O
8	ABS5	AT1G68810.1	BrABS5	Bra004015	Up	O
9	AGL17	AT2G22630.1	BrAGL17.1	Bra039921	Up	O
10			BrAGL17.2	Bra030222	Up	O
11	AGL19	AT4G22950.1	BrAGL19	Bra019343	Up	O
12	AGL20/SOC1	AT2G45660.1	BrAGL20.1	Bra000393	Up	O
13			BrAGL20.2	Bra004928	Up	O
14			BrAGL20.3	Bra039324	Up	O
15	AGL21	AT4G37940.1	BrAGL21.1	Bra011797	Up	O
16			BrAGL21.2	Bra010623	Up	O
17	AGL24	AT4G24540.1	BrAGL24.1	Bra019221	Up	O
18			BrAGL24.2	Bra013812	Up	O
19	AGL72	AT5G51860.1	BrAGL72.1	Bra028282	Up	O
20			BrAGL72.2	Bra029155	Up	O
2. Enrichment of H3K27me3 histone mark on 13 oxidative stress signaling genes in leaf and flower
No	Arabidopsis gene name	Arabidopsis thaliana ID	B. rapa gene name	Brassica rapa ID	Transcript level in 'brclf'	H3K27me3
1	ORA59	AT1G06160.1	BrORA59	Bra032433	Up	O
2	ANAC055	AT3G15500.1	BrANAC055.1	Bra027238	Up	X
3			BrANAC055.2	Bra021113	Up	O
4	MYC2	AT1G32640.1	BrMYC2	Bra010178	Up	X
5	VSP2	AT5G24770.1	BrVSP2	Bra020470	Up	O
6	SOD	AT3G56350.1	BrSOD	Bra007239	Up	O
7	APX	AT5G16710.1	BrAPX	Bra023579	Up	O
8	GSTU11	AT1G48130.1	BrGSTU11	Bra032241	Up	O
9	PER1a	AT1G48130.1	BrPERa	Bra038102	Up	O
10	PER1b	AT2G26020.1	BrPER1b	Bra008226	Up	O
11	PDF1.2b	AT1G69930.1	BrPDF1.2b	Bra003970	Up	O
12	MAPK6a	AT3G59790.1	BrMAPK6a	Bra014528	Up	O
13	MAPK6b	AT3G59790.1	BrMAPK6b	Bra014527	Up	O
