# Supplementary material for: Transcriptomic and epigenomic analyses revealed that polycomb repressive complex 2 regulates not only developmental but also stress responsive metabolism in Brassica rapa
Source: Front Plant Sci. 2023 Feb 20;14:1079218. doi: 10.3389/fpls.2023.1079218 (PMC9986605; doi:10.3389/fpls.2023.1079218)
Supplement: Supplementary Figure 13 — Verification of H3K27me3-unmarked BrPP2A and H3K27me3-marked BrFUS3 in B. rapa. (A) IGV genome browser visualization showing the transcript levels of BrPP2A (Bra012474) between R-o-18 and brclf mutant. Transcription of BrPP2A was not affected in brclf in comparison to level of R-o-18. Three biological replicates from RNA-seq read counts were indicated with black color (R-o-18) and brown color (brclf). (B) IGV genome browser visualization showing the enriched level of H3K27me3 at the genomic locus of BrPP2A (Bra012474) in either leaf or flower tissue in comparison to input DNA. Upper diagram presents a primer location used for ChIP-qPCR analysis. A housekeeping reference gene, BrPP2A was not enriched with H3K27me3. ChIP-seq read intensity of Y-axis is indicated with a bracket on the left upper part of each track. (C) Result of ChIP-qPCR on H3K27me3 enrichment between R-o-18 and brclf mutant at BrFUS3 (Bra032953) genomic locus. Genomic region of BrFUS3 was enriched with H3K27me3 in comparison to input DNA. Upper diagram presents a primer location used for ChIP-qPCR analysis. One-way ANOVA analysis with Tukey’s post-hoc test was applied to determine statistical significance (p < 0.05). [file DataSheet_2.zip › Supplementary Table S11 List of GSL genes and H3K27me3.xlsx]

## Sheet: Sheet1
No	GSLs Groups	Bisynthesis Steps	Genes	Arabidopsis thaliana	B.rapa gene name	B. rapa gene ID	Enrichment of H3K27me3
1	Aliphatic	Transcription factors	MYB28	AT5G61420.2	BrMYB28.1	Bra012961	O
2					BrMYB28.2	Bra035929	O
3					BrMYB28.3	Bra029311	O
4			MYB29	AT5G07690.1	BrMYB29.1	Bra005949	O
5		Side-chain elongation	BCAT4	AT3G19710.1	BrBCAT4.1	Bra022448	O
6					BrBCAT4.2	Bra001761	O
7					BrBCAT4.3	Bra018831	O
8			BCAT3	AT3G49680.1	BrBCAT3.1	Bra017964	X
9					BrBCAT3.2	Bra029966	X
10			IPMDH3	AT1G31180.1	BrIPMDH3	Bra008463	X
11			IPMDH1	AT5G14200.1	BrIPMDH1.1	Bra023450	X
12					BrIPMDH1.2	Bra035169	X
13					BrIPMDH1.3	Bra008464	X
14			IPMI-LSU1	AT4G13430.1	BrIPMI-LSU1.1	Bra040341	X
15					BrIPMI-LSU1.2	Bra032708	X
16			IPMI-SSU2	AT2G43100.1	BrIPMI-SSU2	Bra004744	O
17			IPMI-SSU3	AT3G58990.1	BrIPMI-SSU3	Bra004743	O
18			MAM1	AT5g23010.1	BrMAM1.1	Bra018524	O
19					BrMAM1.2	Bra029355	O
20			MAM3	AT5g23020.1	BrMAM3	Bra013011	O
21			BAT5	AT4G12030.2	BrBAT5.1	Bra000760	X
22					BrBAT5.2	Bra029434	O
23					BrBAT5.3	Bra019352	X
24		Core structure formation	CYP79F1	AT1G16410.1	BrCYP79F1	Bra026058	O
25			CYP83A1	AT4G13770.1	BrCYP83A1.1	Bra016908	O
26					BrCYP83A1.2	Bra032734	O
27			GSTF11	AT3G03190.1	BrGSTF11.1	Bra032010	O
28					BrGSTF11.2	Bra023602	X
29					BrGSTF11.3	Bra008570	X
30			GSTU20	AT1G78370.1	BrGSTU20	Bra003645	X
31			GGP1	AT4G30530.1	BrGGP1.1	Bra010283	O
32					BrGGP1.2	Bra011201	X
33					BrGGP1.3	Bra024068	X
34					BrGGP1.4	Bra010282	X
35			SUR1	AT2G20610.1	BrSUR1.1	Bra036490	X
36					BrSUR1.2	Bra036703	O
37					BrSUR1.3	Bra024204	O
38			UGT74B1	AT1G24100.1	BrUGT74B1	Bra024634	X
39			UGT74C1	AT2G31790.1	BrUGT74C1.1	Bra021743	O
40					BrUGT74C1.2	Bra005641	O
41			ST5b	AT1G74090.1	BrST5b.1	Bra015938	X
42					BrST5b.2	Bra003818	O
43					BrST5b.3	Bra027880	O
44					BrST5b.4	Bra027623	O
45					BrST5b.5	Bra027118	O
46					BrST5b.6	Bra003817	O
47			ST5c	AT1G18590.1	BrST5c	Bra025668	O
48		Secondary modification	FMOGS-OX2	AT1G62540.1	BrFMOGS-OX2	Bra027035	X
49			FMOGS-OX4	AT1G62570.1	BrFMOGS-OX4	Bra027032	O
50			FMOGS-OX5	AT1G12140.1	BrFMOGS-OX5.1	Bra026988	X
51					BrFMOGS-OX5.2	Bra016787	X
52					BrFMOGS-OX5.3	Bra019747	O
53					BrFMOGS-OX5.4	Bra026986	O
54			AOP2	AT4G03060.1	BrAOP2.1	Bra034180	O
55					BrAOP2.2	Bra018521	O
56			GSL-OH	AT2G25450.1	BrGSL-OH.1	Bra022920	O
57					BrGSL-OH.2	Bra021670	O
58					BrGSL-OH.3	Bra021671	O
59					BrGSL-OH.4	Bra021672	X
60					BrGSL-OH.5	Bra031533	X
61					BrGSL-OH.6	Bra015513	X
62					BrGSL-OH.7	Bra015515	X
63					BrGSL-OH.8	Bra007607	X
64	Indolic	Transcription factors	MYB34	AT5G60890.1	BrMYB34.1	Bra035954	O
65					BrMYB34.2	Bra013000	O
66					BrMYB34.3	Bra029350	X
67			MYB51	AT1G18570.1	BrMYB51.1	Bra031035	O
68					BrMYB51.2	Bra016553	O
69					BrMYB51.3	Bra025666	O
70			MYB122	AT1G74080.1	BrMYB122.1	Bra015939	O
71					BrMYB122.2	Bra008131	O
72			OBP2	AT1G07640.1	BrOBP2.1	Bra030696	O
73					BrOBP2.2	Bra031588	O
74					BrOBP2.3	Bra035667	O
75			CYP79B2	AT4G39950.1	BrCYP79B2.1	Bra017871	O
76					BrCYP79B2.2	Bra011821	O
77					BrCYP79B2.3	Bra010644	O
78			CYP79B3	AT2G22330.1	BrCYP79B3	Bra030246	O
79			CYP83B1	AT4G31500.1	BrCYP83B1	Bra034941	X
80			GSTF9	AT2G30860.1	BrGSTF9.1	Bra022815	X
81					BrGSTF9.2	Bra021673	X
82			GSTF10	AT2G30870.1	BrGSTF10	Bra022816	X
83			GGP1	AT4G30530.1	BrGGP1.1	Bra010283	O
84					BrGGP1.2	Bra011201	X
85					BrGGP1.3	Bra024068	X
86					BrGGP1.4	Bra010282	X
87			SUR1	AT2G20610.1	BrSUR1.1	Bra036490	X
88					BrSUR1.2	Bra036703	O
89					BrSUR1.3	Bra024204	O
90			UGT74B1	AT1G24100.1	BrUGT74B1	Bra024634	X
91			ST5a	AT1G74100.1	BrST5a.1	Bra008132	X
92					BrST5a.2	Bra003726	O
93			CYP81F2	AT5G57220.1	BrCYP81F2.1	Bra020459	O
94					BrCYP81F2.2	Bra006830	O
95					BrCYP81F2.3	Bra011761	O
96					BrCYP81F2.4	Bra011762	O
97			CYP81F4	AT4G37410.1	BrCYP81F4.1	Bra010598	O
98					BrCYP81F4.2	Bra011759	O
99					BrCYP81F4.3	Bra011758	O
100			IGMT1	AT1G21100.1	BrIGMT1.1	Bra012269	O
101					BrIGMT1.2	Bra012270	O
102			IGMT2	AT1G21120.1	BrIGMT2	Bra016432	O
103			IGMT5	AT1G21130.1	BrIGMT5.1	Bra015719	X
104					BrIGMT5.2	Bra003707	X
