# Supplementary material for: Transcriptomic and epigenomic analyses revealed that polycomb repressive complex 2 regulates not only developmental but also stress responsive metabolism in Brassica rapa
Source: Front Plant Sci. 2023 Feb 20;14:1079218. doi: 10.3389/fpls.2023.1079218 (PMC9986605; doi:10.3389/fpls.2023.1079218)
Supplement: Supplementary Figure 13 — Verification of H3K27me3-unmarked BrPP2A and H3K27me3-marked BrFUS3 in B. rapa. (A) IGV genome browser visualization showing the transcript levels of BrPP2A (Bra012474) between R-o-18 and brclf mutant. Transcription of BrPP2A was not affected in brclf in comparison to level of R-o-18. Three biological replicates from RNA-seq read counts were indicated with black color (R-o-18) and brown color (brclf). (B) IGV genome browser visualization showing the enriched level of H3K27me3 at the genomic locus of BrPP2A (Bra012474) in either leaf or flower tissue in comparison to input DNA. Upper diagram presents a primer location used for ChIP-qPCR analysis. A housekeeping reference gene, BrPP2A was not enriched with H3K27me3. ChIP-seq read intensity of Y-axis is indicated with a bracket on the left upper part of each track. (C) Result of ChIP-qPCR on H3K27me3 enrichment between R-o-18 and brclf mutant at BrFUS3 (Bra032953) genomic locus. Genomic region of BrFUS3 was enriched with H3K27me3 in comparison to input DNA. Upper diagram presents a primer location used for ChIP-qPCR analysis. One-way ANOVA analysis with Tukey’s post-hoc test was applied to determine statistical significance (p < 0.05). [file DataSheet_2.zip › Supplementary Table S3 Total DEG list.xlsx]

## Sheet: 1,844 up-regulated in brclf
1,844 up-regulated genes in 'brclf' mutant compared to 'R-o-18'
BGI	logFC	logCPM	LR	qvalues	pvalues	FDR	Converted_alias	Name	Description	Namespace
Bra004611	11.8568	2.76501	524.814	1.99e-114	3.8e-116	6.39e-114	XP_009142735.1	Bra004611	AT2G41280 (E=2e-012) M10, ATM10 | M10	ENSG
Bra032241	11.729	2.62887	906.946	4.67e-197	3.03e-199	1.5e-196	None	None	None
Bra013866	10.5815	1.52082	449.389	3.79e-98	9.8e-100	1.21e-97	XP_009138898.1	Bra013866	AT4G25140 (E=9e-055) OLEO1, OLE1 | OLEO1 (OLEOSIN 1)	ENSG
Bra011943	10.4107	1.35951	394.767	2.31e-86	7.59e-88	7.41e-86	XP_009103693.1	Bra011943	AT2G28490 (E=1e-187) | cupin family protein	ENSG
Bra025063	10.2894	1.25062	332.231	7.56e-73	3.14e-74	2.42e-72	XP_009101577.1	Bra025063	AT5G45690 (E=3e-121) | unknown protein	ENSG
Bra028458	10.1985	1.14871	376.406	2.16e-82	7.54e-84	6.91e-82	XP_009125136.1	Bra028458	AT5G40420 (E=4e-048) OLEO2, OLE2 | OLEO2 (OLEOSIN 2)	ENSG
Bra015432	9.91923	0.879069	301.895	2.64e-66	1.27e-67	8.45e-66	XP_009119147.1	Bra015432	AT1G05510 (E=2e-136) | Protein is tyrosine-phosphorylated and its phosphorylation state is modulated in response to ABA in Arabidopsis thaliana seeds.	ENSG
Bra037648	9.77279	0.747707	260.796	1.95e-57	1.15e-58	6.23e-57	XP_009142265.1	Bra037648	AT5G24550 (E=1e-188) BGLU32 | BGLU32 (BETA GLUCOSIDASE 32); catalytic/ cation binding / hydrolase, hydrolyzing O-glycosyl compounds	ENSG
Bra015264	9.71643	0.696428	230.97	5.35e-51	3.66e-52	1.71e-50	XP_009119364.1	Bra015264	AT1G03790 (E=3e-138) SOM | SOM (SOMNUS); nucleic acid binding / transcription factor	ENSG
Bra038102	9.63302	3.29812	1499.59	0	0	0	XP_009145023.1	Bra038102	AT1G48130 (E=7e-115) ATPER1 | ATPER1; antioxidant/ thioredoxin peroxidase	ENSG
Bra015275	9.61912	0.602273	238.288	1.39e-52	9.29e-54	4.46e-52	XP_009119353.1	Bra015275	AT1G03880 (E=5e-201) CRU2, CRB | CRU2 (CRUCIFERIN 2); nutrient reservoir	ENSG
Bra010465	9.14254	0.15629	165.23	7.54e-37	8.15e-38	2.41e-36	None	None	None
Bra036988	9.12474	0.124164	114.752	5.12e-26	8.92e-27	1.64e-25	XP_009138205.1	Bra036988	AT4G33720 (E=1e-073) | pathogenesis-related protein, putative	ENSG
Bra008291	9.1216	0.123718	177.047	2.16e-39	2.14e-40	6.93e-39	XP_009128206.1	Bra008291	AT1G77100 (E=5e-142) | peroxidase, putative	ENSG
Bra009638	9.05311	0.0674927	144.436	2.2e-32	2.85e-33	7.05e-32	XP_009122849.1	Bra009638	AT5G01300 (E=5e-083) | phosphatidylethanolamine-binding family protein	ENSG
Bra038483	8.96454	-0.00965944	122.906	9.26e-28	1.46e-28	2.97e-27	XP_009145761.1	Bra038483	AT4G27140 (E=1e-047) | 2S seed storage protein 1 / 2S albumin storage protein / NWMU1-2S albumin 1	ENSG
Bra037710	8.72423	-0.242173	133.421	5.13e-30	7.31e-31	1.64e-29	None	None	None
Bra015328	8.59993	-0.361775	108.345	1.2e-24	2.26e-25	3.86e-24	XP_009118632.1	Bra015328	AT1G04560 (E=4e-092) | AWPM-19-like membrane family protein	ENSG
Bra025577	8.58741	2.7822	912.413	3.13e-198	1.97e-200	1e-197	XP_009140003.1	Bra025577	AT5G40420 (E=1e-055) OLEO2, OLE2 | OLEO2 (OLEOSIN 2)	ENSG
Bra004981	8.50872	-0.447827	80.1855	1.34e-18	3.41e-19	4.29e-18	XP_009143240.1	Bra004981	AT2G40170 (E=4e-034) ATEM6, GEA6 | GEA6 (LATE EMBRYOGENESIS ABUNDANT 6)	ENSG
Bra023813	8.43743	-0.520032	109.162	8.06e-25	1.5e-25	2.58e-24	XP_009108737.1	Bra023813	AT3G22640 (E=5e-171) PAP85 | PAP85; nutrient reservoir	ENSG
Bra028799	8.42638	-0.50478	98.0659	1.96e-22	4.05e-23	6.29e-22	XP_009125543.1	Bra028799	None	ENSG
Bra022432	8.41792	-0.530475	102.639	2.04e-23	4.02e-24	6.55e-23	XP_009145775.1	Bra022432	AT3G19550 (E=9e-046) | unknown protein	ENSG
Bra013248	8.39512	-0.549739	108.383	1.18e-24	2.22e-25	3.79e-24	XP_009136082.1	Bra013248	AT3G24650 (E=7e-290) ABI3, SIS10 | ABI3 (ABA INSENSITIVE 3); DNA binding / basal transcription repressor/ transcription activator/ transcription factor	ENSG
Bra017589	8.37317	-0.560411	93.5717	1.81e-21	3.92e-22	5.8e-21	XP_009114387.1	Bra017589	AT5G45830 (E=4e-110) DOG1, GSQ5 | DOG1 (DELAY OF GERMINATION 1)	ENSG
Bra035528	8.12709	-0.788947	86.1761	6.95e-20	1.65e-20	2.23e-19	XP_009108015.2	Bra035528	AT5G35660 (E=1e-008) | LOCATED IN: endomembrane system; CONTAINS InterPro DOMAIN/s: Glycine rich (InterPro:IPR010800).	ENSG
Bra024462	8.10505	1.04474	320.641	2.36e-70	1.05e-71	7.57e-70	XP_009150727.1	Bra024462	AT2G18540 (E=1e-081) | cupin family protein	ENSG
Bra030280	8.08159	-0.834393	87.5715	3.48e-20	8.13e-21	1.12e-19	XP_009117370.1	Bra030280	AT2G21720 (E=0.0) | unknown protein	ENSG
Bra032502	7.9636	-0.931743	76.4645	8.36e-18	2.24e-18	2.68e-17	None	None	None
Bra035491	7.94091	-0.968074	64.8137	2.6e-15	8.23e-16	8.34e-15	None	None	None
Bra026543	7.91992	-0.958019	68.9939	3.32e-16	9.88e-17	1.06e-15	XP_009129078.1	Bra026543	AT2G03710 (E=3e-091) SEP4, AGL3 | SEP4 (SEPALLATA 4); DNA binding / transcription factor	ENSG
Bra031192	7.87966	-1.0205	76.7208	7.36e-18	1.97e-18	2.36e-17	XP_009117401.1	Bra031192	AT2G21490 (E=8e-017) LEA | LEA (DEHYDRIN LEA)	ENSG
Bra031005	7.85026	-1.04728	73.8542	3.01e-17	8.41e-18	9.66e-17	XP_009117640.1	Bra031005	AT1G17810 (E=3e-115) BETA-TIP | BETA-TIP (BETA-TONOPLAST INTRINSIC PROTEIN); water channel	ENSG
Bra013489	7.77822	-1.11626	64.3861	3.2e-15	1.02e-15	1.03e-14	XP_009134188.1	Bra013489	AT4G21020 (E=3e-082) | late embryogenesis abundant domain-containing protein / LEA domain-containing protein	ENSG
Bra013364	7.76036	2.63978	960.947	1.03e-208	5.54e-211	3.3e-208	XP_009132356.1	Bra013364	AT4G18960 (E=1e-118) AG | AG (AGAMOUS); DNA binding / transcription factor	ENSG
Bra039071	7.729	0.667259	215.218	1.31e-47	9.99e-49	4.2e-47	XP_009111581.1	Bra039071	AT3G27660 (E=1e-064) OLEO4, OLE3 | OLEO4 (OLEOSIN 4)	ENSG
Bra008226	7.68967	3.19311	952.579	6.39e-207	3.65e-209	2.05e-206	None	None	None
Bra026374	7.67257	-1.19078	63.3521	5.33e-15	1.73e-15	1.71e-14	XP_009143159.1	Bra026374	AT4G27140 (E=9e-036) | 2S seed storage protein 1 / 2S albumin storage protein / NWMU1-2S albumin 1	ENSG
Bra014953	7.62122	-1.28017	49.0159	6.11e-12	2.54e-12	1.96e-11	XP_009102613.2	Bra014953	AT2G45550 (E=9e-198) CYP76C4 | CYP76C4; electron carrier/ heme binding / iron ion binding / monooxygenase/ oxygen binding	ENSG
Bra006444	7.56709	-1.28338	57.8465	8.02e-14	2.83e-14	2.57e-13	None	None	None
Bra020216	7.54329	-1.34569	50.3873	3.11e-12	1.26e-12	9.97e-12	XP_009126566.1	Bra020216	AT5G22810 (E=6e-180) | GDSL-motif lipase, putative	ENSG
Bra001786	7.47444	-1.36531	50.7522	2.6e-12	1.05e-12	8.33e-12	XP_009135682.1	Bra001786	AT3G20370 (E=2e-133) | meprin and TRAF homology domain-containing protein / MATH domain-containing protein	ENSG
Bra016868	7.44971	0.426404	192.522	9.99e-43	8.95e-44	3.2e-42	XP_009142073.1	Bra016868	AT2G42560 (E=3e-102) | late embryogenesis abundant domain-containing protein / LEA domain-containing protein	ENSG
Bra010344	7.44778	-1.39876	57.8025	8.19e-14	2.9e-14	2.62e-13	None	None	None
Bra001666	7.41049	-1.40077	46.8075	1.8e-11	7.83e-12	5.77e-11	XP_009135533.1	Bra001666	AT3G17520 (E=1e-053) | late embryogenesis abundant domain-containing protein / LEA domain-containing protein	ENSG
Bra004655	7.40016	-1.41769	48.504	7.86e-12	3.3e-12	2.52e-11	XP_009142785.1	Bra004655	AT3G57510 (E=1e-152) ADPG1 | ADPG1; polygalacturonase	ENSG
Bra019186	7.37558	-1.45232	54.8585	3.48e-13	1.3e-13	1.12e-12	XP_009137499.1	Bra019186	AT4G25140 (E=8e-065) OLEO1, OLE1 | OLEO1 (OLEOSIN 1)	ENSG
Bra016398	7.36315	-1.50453	45.1661	4.02e-11	1.81e-11	1.29e-10	XP_009110162.1	Bra016398	AT2G07505 (E=1e-006) | unknown protein	ENSG
Bra026375	7.3304	1.0692	289.943	1.01e-63	5.12e-65	3.24e-63	XP_009131634.1	Bra026375	AT4G27140 (E=1e-046) | 2S seed storage protein 1 / 2S albumin storage protein / NWMU1-2S albumin 1	ENSG
Bra023886	7.31239	1.04391	239.615	7.21e-53	4.77e-54	2.31e-52	XP_009109612.1	Bra023886	AT3G21370 (E=1e-274) BGLU19 | BGLU19 (BETA GLUCOSIDASE 19); catalytic/ cation binding / hydrolase, hydrolyzing O-glycosyl compounds	ENSG
Bra031433	7.26794	-1.58154	43.6665	8.42e-11	3.89e-11	2.7e-10	XP_009104638.1	Bra031433	AT1G61490 (E=0.0) | S-locus protein kinase, putative	ENSG
Bra032814	7.2348	2.3699	743.028	1.32e-161	1.32e-163	4.23e-161	XP_009113782.1	Bra032814	AT1G24260 (E=8e-129) SEP3, AGL9 | SEP3 (SEPALLATA3); DNA binding / protein binding / transcription factor	ENSG
Bra032005	6.95928	-1.77432	34.1015	9.21e-09	5.23e-09	2.95e-08	XP_009130348.1	Bra032005	AT3G03240 (E=5e-168) | esterase/lipase/thioesterase family protein	ENSG
Bra005353	6.89283	-0.0963472	122.382	1.2e-27	1.9e-28	3.85e-27	XP_009143683.1	Bra005353	AT2G35300 (E=4e-043) | late embryogenesis abundant group 1 domain-containing protein / LEA group 1 domain-containing protein	ENSG
Bra007118	6.84117	-0.139015	116.612	2.06e-26	3.49e-27	6.61e-26	XP_009116190.1	Bra007118	AT3G54940 (E=6e-171) | cysteine-type endopeptidase/ cysteine-type peptidase	ENSG
Bra035329	6.84051	-1.96224	27.1009	2.84e-07	1.93e-07	9.11e-07	XP_009124278.1	Bra035329	AT5G45570 (E=8e-017) | Ulp1 protease family protein	ENSG
Bra028467	6.77896	1.94181	428.094	1.5e-93	4.22e-95	4.81e-93	XP_009125150.1	Bra028467	AT5G39110 (E=6e-111) | germin-like protein, putative	ENSG
Bra034010	6.71461	0.489048	212.256	5.69e-47	4.42e-48	1.82e-46	XP_009127539.1	Bra034010	AT1G67260 (E=2e-059) TCP1 | TCP1; DNA binding / transcription factor	ENSG
Bra022221	6.66565	1.29101	352.851	2.63e-77	1.01e-78	8.41e-77	XP_009146007.1	Bra022221	AT3G17520 (E=1e-077) | late embryogenesis abundant domain-containing protein / LEA domain-containing protein	ENSG
Bra032496	6.65821	0.448749	150.216	1.27e-33	1.56e-34	4.08e-33	XP_009118625.1	Bra032496	AT1G04660 (E=7e-016) | glycine-rich protein	ENSG
Bra009225	6.63391	-0.323261	94.7055	1.03e-21	2.21e-22	3.3e-21	XP_009122290.1	Bra009225	AT5G06760 (E=3e-038) | late embryogenesis abundant group 1 domain-containing protein / LEA group 1 domain-containing protein	ENSG
Bra022584	6.53927	-0.430077	109.979	5.39e-25	9.91e-26	1.73e-24	XP_009127250.1	Bra022584	AT5G52300 (E=6e-154) RD29B, LTI65 | LTI65 (LOW-TEMPERATURE-INDUCED 65)	ENSG
Bra004793	6.49054	0.263056	154.582	1.47e-34	1.73e-35	4.71e-34	XP_009142981.1	Bra004793	AT2G43940 (E=2e-084) | thiol methyltransferase, putative	ENSG
Bra019628	6.26632	1.828	401.754	7.26e-88	2.29e-89	2.33e-87	XP_009148762.1	Bra019628	AT2G36640 (E=1e-078) ATECP63 | ATECP63 (EMBRYONIC CELL PROTEIN 63)	ENSG
Bra021126	6.25811	1.6464	386.069	1.78e-84	5.94e-86	5.7e-84	XP_009115323.1	Bra021126	AT3G15670 (E=6e-064) | late embryogenesis abundant protein, putative / LEA protein, putative	ENSG
Bra030032	6.25734	1.43008	354.207	1.34e-77	5.14e-79	4.29e-77	XP_009102994.1	Bra030032	AT1G24260 (E=4e-125) SEP3, AGL9 | SEP3 (SEPALLATA3); DNA binding / protein binding / transcription factor	ENSG
Bra014528	6.2403	1.4161	397.586	5.72e-87	1.85e-88	1.83e-86	XP_009138899.1	Bra014528	AT2G43790 (E=9e-137) ATMPK6, MPK6, MAPK6 | ATMPK6 (ARABIDOPSIS THALIANA MAP KINASE 6); MAP kinase/ kinase	ENSG
Bra028282	6.22467	0.494202	150.756	9.76e-34	1.19e-34	3.13e-33	XP_009107059.1	Bra028282	AT5G51860 (E=2e-093) | MADS-box protein (AGL72)	ENSG
Bra005672	6.13177	2.79399	808.391	9.89e-176	8.08e-178	3.17e-175	XP_009130640.1	Bra005672	AT5G01670 (E=1e-163) | aldose reductase, putative	ENSG
Bra019314	6.12281	-0.0614148	75.9284	1.09e-17	2.94e-18	3.48e-17	XP_009137328.1	Bra019314	AT4G23290 (E=1e-244) | protein kinase family protein	ENSG
Bra010570	6.01154	-0.147738	99.1377	1.16e-22	2.36e-23	3.72e-22	XP_009109335.1	Bra010570	AT4G36700 (E=2e-172) | cupin family protein	ENSG
Bra016944	5.99739	3.33162	794.714	8.94e-173	7.61e-175	2.86e-172	XP_009141978.1	Bra016944	AT2G41260 (E=6e-007) M17, ATM17 | M17	ENSG
Bra002414	5.83921	1.04233	278.563	2.88e-61	1.54e-62	9.22e-61	XP_009120655.1	Bra002414	AT5G22470 (E=0.0) | NAD+ ADP-ribosyltransferase	ENSG
Bra038302	5.77642	0.448618	181.039	3e-40	2.87e-41	9.62e-40	XP_009150094.1	Bra038302	AT3G45060 (E=1e-284) ATNRT2.6, NRT2.6 | ATNRT2.6; nitrate transmembrane transporter	ENSG
Bra038095	5.75521	-0.41924	96.8077	3.65e-22	7.64e-23	1.17e-21	XP_009144804.1	Bra038095	AT1G53020 (E=8e-117) UBC26, PFU3 | UBC26 (UBIQUITIN-CONJUGATING ENZYME 26); ubiquitin-protein ligase	ENSG
Bra001710	5.73074	1.85897	496.625	2.44e-108	5.16e-110	7.8e-108	XP_009135582.1	Bra001710	AT3G18550 (E=6e-126) BRC1, TCP18, ATTCP18 | BRC1 (BRANCHED 1); transcription factor	ENSG
Bra014767	5.71937	0.674159	206.833	8.32e-46	6.74e-47	2.66e-45	None	None	None
Bra013724	5.68514	-0.449942	87.775	3.15e-20	7.33e-21	1.01e-19	XP_009137322.1	Bra013724	AT4G23700 (E=0.0) ATCHX17, CHX17 | ATCHX17 (CATION/H+ EXCHANGER 17); monovalent cation:proton antiporter/ sodium:hydrogen antiporter	ENSG
Bra029155	5.67277	1.91301	392.075	8.85e-86	2.93e-87	2.84e-85	XP_009132583.1	Bra029155	AT5G51860 (E=7e-090) | MADS-box protein (AGL72)	ENSG
Bra026407	5.67046	-0.483615	91.1112	6.1e-21	1.36e-21	1.95e-20	XP_009120047.1	Bra026407	AT4G26740 (E=2e-137) ATS1 | ATS1 (ARABIDOPSIS THALIANA SEED GENE 1); calcium ion binding	ENSG
Bra036986	5.50098	-0.647275	46.8442	1.77e-11	7.69e-12	5.66e-11	XP_009138206.1	Bra036986	AT4G33720 (E=2e-074) | pathogenesis-related protein, putative	ENSG
Bra013891	5.42604	0.133979	134.863	2.51e-30	3.54e-31	8.06e-30	XP_009109211.1	Bra013891	AT5G51860 (E=2e-050) | MADS-box protein (AGL72)	ENSG
Bra017561	5.34788	-0.786404	68.7318	3.77e-16	1.13e-16	1.21e-15	NP_001288911.1	Bra017561	AT5G46350 (E=1e-108) WRKY8, ATWRKY8 | WRKY8; transcription factor	ENSG
Bra006973	5.33099	-0.797782	62.2035	9.36e-15	3.1e-15	3e-14	XP_009116009.1	Bra006973	AT3G53160 (E=2e-230) UGT73C7 | UGT73C7 (UDP-glucosyl transferase 73C7); UDP-glycosyltransferase/ transferase, transferring glycosyl groups	ENSG
Bra014527	5.24155	-0.858315	62.0002	1.04e-14	3.43e-15	3.32e-14	XP_009138896.1	Bra014527	AT2G43790 (E=2e-133) ATMPK6, MPK6, MAPK6 | ATMPK6 (ARABIDOPSIS THALIANA MAP KINASE 6); MAP kinase/ kinase	ENSG
Bra000590	5.19853	0.18565	110.618	3.93e-25	7.18e-26	1.26e-24	XP_009134020.1	Bra000590	AT2G23240 (E=5e-031) | plant EC metallothionein-like family 15 protein	ENSG
Bra019249	5.18373	1.89297	384.501	3.89e-84	1.3e-85	1.25e-83	XP_009137412.1	Bra019249	AT4G24040 (E=1e-242) ATTRE1, TRE1 | TRE1 (TREHALASE 1); alpha,alpha-trehalase/ trehalase	ENSG
Bra040964	5.09503	-0.521442	79.6453	1.74e-18	4.48e-19	5.59e-18	None	None	None
Bra009286	5.05992	-0.533508	66.812	9.71e-16	2.99e-16	3.11e-15	XP_009122364.1	Bra009286	AT5G07190 (E=2e-057) ATS3 | ATS3 (ARABIDOPSIS THALIANA SEED GENE 3)	ENSG
Bra020434	4.9697	-1.12911	46.0448	2.62e-11	1.16e-11	8.38e-11	XP_009126833.2	Bra020434	AT5G57550 (E=4e-146) XTR3 | XTR3 (XYLOGLUCAN ENDOTRANSGLYCOSYLASE 3); hydrolase, acting on glycosyl bonds / xyloglucan:xyloglucosyl transferase	ENSG
Bra018697	4.92647	1.98683	481.334	4.96e-105	1.1e-106	1.59e-104	XP_009148008.1	Bra018697	AT1G47980 (E=1e-145) | unknown protein	ENSG
Bra027542	4.87578	0.501765	145.711	1.17e-32	1.5e-33	3.76e-32	XP_009113928.1	Bra027542	AT5G44310 (E=3e-080) | late embryogenesis abundant domain-containing protein / LEA domain-containing protein	ENSG
Bra034350	4.83077	2.94953	570.977	2.12e-124	3.44e-126	6.79e-124	None	None	None
Bra007890	4.82987	-1.22032	48.9441	6.33e-12	2.63e-12	2.03e-11	None	None	None
Bra004325	4.72089	-1.34496	34.4964	7.59e-09	4.27e-09	2.43e-08	XP_009105411.1	Bra004325	AT1G68610 (E=1e-072) | unknown protein	ENSG
Bra007239	4.71192	0.899477	227.992	2.33e-50	1.63e-51	7.48e-50	XP_009116339.1	Bra007239	AT3G56350 (E=6e-117) | superoxide dismutase (Mn), putative / manganese superoxide dismutase, putative	ENSG
Bra013434	4.71126	-0.529476	82.583	4.11e-19	1.01e-19	1.32e-18	XP_009133320.1	Bra013434	AT4G19970 (E=1e-169) | unknown protein	ENSG
Bra000393	4.7068	-0.247805	100.555	5.75e-23	1.15e-23	1.84e-22	NP_001288813.1	Bra000393	AT2G45660 (E=6e-092) AGL20, SOC1 | AGL20 (AGAMOUS-LIKE 20); transcription factor	ENSG
Bra012194	4.6633	-0.107784	58.3512	6.26e-14	2.19e-14	2e-13	XP_009103375.1	Bra012194	AT1G19900 (E=2e-257) | glyoxal oxidase-related	ENSG
Bra026459	4.65722	-0.577494	76.5734	7.92e-18	2.12e-18	2.54e-17	XP_009142035.1	Bra026459	AT3G52680 (E=1e-068) | F-box family protein	ENSG
Bra040963	4.64053	-0.596359	68.9479	3.39e-16	1.01e-16	1.09e-15	XP_009123156.1	Bra040963	AT5G33355 (E=2e-018) | Encodes a defensin-like (DEFL) family protein.	ENSG
Bra025126	4.63227	-0.588001	67.199	8.04e-16	2.45e-16	2.57e-15	XP_009152152.1	Bra025126	AT2G03710 (E=2e-114) SEP4, AGL3 | SEP4 (SEPALLATA 4); DNA binding / transcription factor	ENSG
Bra032883	4.61133	-1.41504	41.1231	2.93e-10	1.43e-10	9.39e-10	XP_009113694.1	Bra032883	AT5G18160 (E=1e-059) | F-box family protein	ENSG
Bra038354	4.60613	-1.44859	29.0174	1.11e-07	7.17e-08	3.56e-07	XP_009127667.1	Bra038354	AT1G68765 (E=1e-022) IDA | IDA (INFLORESCENCE DEFICIENT IN ABSCISSION); receptor binding	ENSG
Bra003740	4.59003	-1.41693	38.1438	1.26e-09	6.57e-10	4.04e-09	XP_009104696.1	Bra003740	AT2G26020 (E=1e-032) PDF1.2b | PDF1.2b (plant defensin 1.2b)	ENSG
Bra033549	4.58761	3.47669	395.694	1.46e-86	4.77e-88	4.67e-86	XP_009146295.1	Bra033549	AT4G16260 (E=2e-176) | catalytic/ cation binding / hydrolase, hydrolyzing O-glycosyl compounds	ENSG
Bra029121	4.55461	0.0440092	97.3864	2.74e-22	5.7e-23	8.78e-22	XP_009132533.1	Bra029121	AT5G52300 (E=9e-090) RD29B, LTI65 | LTI65 (LOW-TEMPERATURE-INDUCED 65)	ENSG
Bra018393	4.48225	1.51287	317.255	1.27e-69	5.74e-71	4.06e-69	XP_018514498.1	Bra018393	AT2G30670 (E=2e-118) | tropinone reductase, putative / tropine dehydrogenase, putative	ENSG
Bra013557	4.44757	-0.255373	99.815	8.31e-23	1.67e-23	2.66e-22	XP_009135212.1	Bra013557	AT4G21760 (E=2e-192) BGLU47 | BGLU47 (Beta-glucosidase 47); catalytic/ cation binding / hydrolase, hydrolyzing O-glycosyl compounds	ENSG
Bra027463	4.44005	-0.491976	81.2974	7.76e-19	1.94e-19	2.49e-18	XP_009114028.1	Bra027463	AT5G43360 (E=7e-273) PHT3, ATPT4 | PHT3 (PHOSPHATE TRANSPORTER 3); carbohydrate transmembrane transporter/ inorganic phosphate transmembrane transporter/ phosphate transmembrane transporter/ sugar:hydrogen symporter	ENSG
Bra029389	4.39915	2.99678	720.689	8.91e-157	9.48e-159	2.85e-156	XP_009109991.1	Bra029389	AT5G23980 (E=0.0) ATFRO4, FRO4 | FRO4 (FERRIC REDUCTION OXIDASE 4); ferric-chelate reductase	ENSG
Bra005780	4.33304	-1.21822	36.9445	2.28e-09	1.22e-09	7.3e-09	XP_009130782.1	Bra005780	AT5G03795 (E=2e-244) | LOCATED IN: membrane; EXPRESSED IN: embryo, sepal, flower; EXPRESSED DURING: C globular stage, petal differentiation and expansion stage; CONTAINS InterPro DOMAIN/s: Exostosin-like (InterPro:IPR004263); BEST Arabidopsis thaliana protein match is: exostosin family protein (TAIR:AT3G07620.1); Has 866 Blast hits to 860 proteins in 87 species: Archae - 0; Bacteria - 9; Metazoa …	ENSG
Bra036158	4.32082	-1.16207	35.8207	3.96e-09	2.16e-09	1.27e-08	XP_009111857.1	Bra036158	AT5G48850 (E=2e-152) ATSDI1 | ATSDI1 (SULPHUR DEFICIENCY-INDUCED 1); binding	ENSG
Bra023048	4.28603	-1.24962	42.2604	1.68e-10	7.99e-11	5.39e-10	None	None	None
Bra040097	4.26558	-0.917748	53.64	6.33e-13	2.41e-13	2.03e-12	XP_018514768.1	Bra040097	AT4G16845 (E=1e-036) VRN2 | VRN2 (REDUCED VERNALIZATION RESPONSE 2); transcription factor	ENSG
Bra033914	4.22468	-0.669033	64.5912	2.9e-15	9.22e-16	9.28e-15	XP_009145262.1	Bra033914	AT3G22800 (E=3e-188) | leucine-rich repeat family protein / extensin family protein	ENSG
Bra018493	4.21681	-0.966694	52.8108	9.5e-13	3.67e-13	3.04e-12	XP_009144503.1	Bra018493	AT4G04540 (E=9e-268) | protein kinase family protein	ENSG
Bra028761	4.21589	3.32291	294.5	1.05e-64	5.2e-66	3.37e-64	XP_009125598.1	Bra028761	AT5G05340 (E=4e-154) | peroxidase, putative	ENSG
Bra000640	4.21544	0.437043	136.731	9.99e-31	1.38e-31	3.2e-30	XP_009135938.1	Bra000640	AT3G20370 (E=2e-113) | meprin and TRAF homology domain-containing protein / MATH domain-containing protein	ENSG
Bra000311	4.18538	6.04365	3037.05	0	0	0	XP_009132730.1	Bra000311	AT2G43590 (E=3e-127) | chitinase, putative	ENSG
Bra033721	4.1758	1.86587	377.605	1.19e-82	4.13e-84	3.81e-82	XP_009101736.1	Bra033721	AT1G03880 (E=8e-148) CRU2, CRB | CRU2 (CRUCIFERIN 2); nutrient reservoir	ENSG
Bra003690	4.16799	-0.12942	100.177	6.94e-23	1.39e-23	2.22e-22	XP_009104631.1	Bra003690	AT1G77120 (E=3e-178) ADH1, ADH, ATADH, ATADH1 | ADH1 (ALCOHOL DEHYDROGENASE 1); alcohol dehydrogenase	ENSG
Bra022623	4.16422	-0.750791	45.6977	3.09e-11	1.38e-11	9.91e-11	XP_009127201.1	Bra022623	AT4G08620 (E=1e-299) SULTR1;1, SULTR1.2 | SULTR1;1 (SULPHATE TRANSPORTER 1;1); sulfate transmembrane transporter	ENSG
Bra007503	4.16366	2.14212	482.532	2.75e-105	6.01e-107	8.82e-105	XP_009116682.1	Bra007503	AT3G49130 (E=6e-014) | RNA binding	ENSG
Bra004928	4.14248	0.25749	97.5631	2.51e-22	5.22e-23	8.06e-22	XP_009143158.1	Bra004928	AT2G45660 (E=6e-082) AGL20, SOC1 | AGL20 (AGAMOUS-LIKE 20); transcription factor	ENSG
Bra018412	4.09394	-0.567354	72.3398	6.38e-17	1.81e-17	2.04e-16	None	None	None
Bra022578	4.09153	-0.195437	73.5264	3.54e-17	9.93e-18	1.14e-16	XP_009127254.1	Bra022578	AT5G42670 (E=1e-048) | agenet domain-containing protein	ENSG
Bra033952	4.06892	0.507854	95.27	7.82e-22	1.66e-22	2.5e-21	XP_009127614.1	Bra033952	AT5G05020 (E=4e-029) | unknown protein	ENSG
Bra012937	4.06481	-1.06238	39.2711	7.28e-10	3.69e-10	2.33e-09	XP_018512882.1	Bra012937	AT5G61610 (E=2e-034) | INVOLVED IN: lipid storage; LOCATED IN: monolayer-surrounded lipid storage body, endomembrane system, integral to membrane, membrane; CONTAINS InterPro DOMAIN/s: Oleosin (InterPro:IPR000136); Has 6250 Blast hits to 2851 proteins in 405 species: Archae - 6; Bacteria - 1198; Metazoa - 1427; Fungi - 369; Plants - 513; Viruses - 103; Other Eukaryotes - 2634 (source: NCBI BLink).	ENSG
Bra003699	4.04589	7.33733	957.593	5.3e-208	2.97e-210	1.7e-207	None	None	None
Bra033021	4.04554	-1.45016	35.242	5.27e-09	2.91e-09	1.69e-08	XP_009129400.1	Bra033021	AT3G27660 (E=3e-066) OLEO4, OLE3 | OLEO4 (OLEOSIN 4)	ENSG
Bra037177	4.01668	3.77417	1255.04	2.2e-272	6.66e-275	7.06e-272	None	None	None
Bra030402	3.99871	-1.14466	44.6555	5.17e-11	2.35e-11	1.66e-10	XP_009144863.1	Bra030402	AT1G52000 (E=3e-112) | jacalin lectin family protein	ENSG
Bra009223	3.94967	-1.50642	34.5439	7.41e-09	4.17e-09	2.37e-08	XP_009122288.1	Bra009223	AT5G06740 (E=0.0) | lectin protein kinase family protein	ENSG
Bra004833	3.9017	0.370222	131.54	1.3e-29	1.89e-30	4.16e-29	XP_009143025.1	Bra004833	AT3G60120 (E=8e-285) BGLU27 | BGLU27 (BETA GLUCOSIDASE 27); catalytic/ cation binding / hydrolase, hydrolyzing O-glycosyl compounds	ENSG
Bra000469	3.89926	-0.0812059	89.3278	1.47e-20	3.35e-21	4.71e-20	XP_009133837.1	Bra000469	AT2G29940 (E=0.0) PDR3, ATPDR3 | PDR3 (PLEIOTROPIC DRUG RESISTANCE 3); ATPase, coupled to transmembrane movement of substances	ENSG
Bra031657	3.88867	1.29412	252.17	1.4e-55	8.74e-57	4.48e-55	XP_009118328.1	Bra031657	AT1G09080 (E=0.0) BIP3 | BIP3; ATP binding	ENSG
Bra008006	3.86711	-0.734296	41.0416	3.05e-10	1.49e-10	9.77e-10	XP_009127895.1	Bra008006	AT1G72100 (E=5e-102) | late embryogenesis abundant domain-containing protein / LEA domain-containing protein	ENSG
Bra031429	3.86128	-0.785764	49.8862	3.99e-12	1.63e-12	1.28e-11	XP_009104693.1	Bra031429	AT1G61500 (E=0.0) | S-locus protein kinase, putative	ENSG
Bra036290	3.81966	0.0777522	89.7096	1.22e-20	2.76e-21	3.91e-20	XP_009111315.1	Bra036290	AT4G02160 (E=8e-050) | unknown protein	ENSG
Bra014411	3.81948	0.898413	120.114	3.69e-27	5.97e-28	1.18e-26	None	None	None
Bra013123	3.78604	0.432793	124.05	5.28e-28	8.21e-29	1.69e-27	XP_009136247.1	Bra013123	AT2G14580 (E=2e-067) ATPRB1 | ATPRB1	ENSG
Bra025728	3.77578	1.1517	146.283	8.85e-33	1.13e-33	2.84e-32	XP_009149407.1	Bra025728	AT1G19320 (E=6e-103) | pathogenesis-related thaumatin family protein	ENSG
Bra004736	3.74701	0.779326	155.073	1.15e-34	1.35e-35	3.69e-34	XP_009142897.1	Bra004736	AT2G43000 (E=2e-134) anac042 | anac042 (Arabidopsis NAC domain containing protein 42); transcription factor	ENSG
Bra011746	3.73997	1.54017	251.062	2.41e-55	1.52e-56	7.73e-55	XP_009137836.1	Bra011746	AT4G36880 (E=2e-185) CP1 | CP1 (CYSTEINE PROTEINASE1); cysteine-type endopeptidase/ cysteine-type peptidase	ENSG
Bra013884	3.73923	0.217488	79.4572	1.92e-18	4.93e-19	6.14e-18	XP_018508332.1	Bra013884	AT4G25310 (E=9e-114) | oxidoreductase, 2OG-Fe(II) oxygenase family protein	ENSG
Bra007857	3.73659	-0.536809	57.0411	1.19e-13	4.27e-14	3.83e-13	XP_009117133.1	Bra007857	AT2G24370 (E=0.0) | ATP binding / kinase/ protein kinase/ protein serine/threonine kinase	ENSG
Bra035602	3.72482	1.66819	275.231	1.49e-60	8.22e-62	4.79e-60	XP_009126968.1	Bra035602	AT5G56080 (E=5e-169) ATNAS2, NAS2 | NAS2 (NICOTIANAMINE SYNTHASE 2); nicotianamine synthase	ENSG
Bra014611	3.72273	-1.36443	33.9677	9.82e-09	5.6e-09	3.15e-08	None	None	None
Bra004867	3.69586	-1.74839	22.4104	2.81e-06	2.2e-06	9.01e-06	XP_009142283.1	Bra004867	AT2G44800 (E=3e-191) | oxidoreductase, 2OG-Fe(II) oxygenase family protein	ENSG
Bra003273	3.69373	3.98415	1205.39	1.31e-261	4.11e-264	4.19e-261	XP_009104047.1	Bra003273	AT3G57240 (E=1e-138) BG3 | BG3 (BETA-1,3-GLUCANASE 3); cellulase/ hydrolase, hydrolyzing O-glycosyl compounds	ENSG
Bra001992	3.69239	3.08402	592.262	5.34e-129	8.07e-131	1.71e-128	XP_009121202.1	Bra001992	AT3G11080 (E=1e-186) AtRLP35 | AtRLP35 (Receptor Like Protein 35); kinase/ protein binding	ENSG
Bra033136	3.68314	0.569906	114.033	7.31e-26	1.28e-26	2.34e-25	None	None	None
Bra026905	3.66858	-0.752419	52.5896	1.06e-12	4.11e-13	3.39e-12	XP_009117999.1	Bra026905	AT5G03495 (E=2e-017) | nucleotide binding	ENSG
Bra002509	3.66015	0.629644	135.318	2.01e-30	2.81e-31	6.44e-30	XP_009120532.1	Bra002509	AT5G60142 (E=2e-041) | DNA binding	ENSG
Bra032861	3.65808	-1.41643	33.507	1.23e-08	7.1e-09	3.95e-08	XP_009113717.1	Bra032861	AT1G27990 (E=2e-121) | unknown protein	ENSG
Bra002831	3.6565	-0.578765	50.5589	2.86e-12	1.16e-12	9.16e-12	None	None	None
Bra027187	3.65409	4.80895	630.829	2.52e-137	3.3e-139	8.07e-137	XP_009146165.1	Bra027187	AT3G16150 (E=3e-174) | L-asparaginase, putative / L-asparagine amidohydrolase, putative	ENSG
Bra011752	3.64452	-0.20006	62.6561	7.5e-15	2.46e-15	2.4e-14	XP_009137358.1	Bra011752	AT4G37290 (E=8e-019) | unknown protein	ENSG
Bra017376	3.63545	1.02374	179.168	7.56e-40	7.36e-41	2.42e-39	None	None	None
Bra003837	3.63524	0.54648	62.3206	8.84e-15	2.92e-15	2.83e-14	XP_009104803.1	Bra003837	AT1G58270 (E=2e-111) ZW9 | ZW9	ENSG
Bra013696	3.62439	-0.0799736	88.1265	2.66e-20	6.14e-21	8.51e-20	XP_009137067.1	Bra013696	AT4G23496 (E=5e-023) SP1L5 | SP1L5 (SPIRAL1-LIKE5)	ENSG
Bra029281	3.6119	2.38879	452.352	8.85e-99	2.22e-100	2.83e-98	XP_009130198.1	Bra029281	AT5G62165 (E=5e-089) AGL42 | AGL42 (AGAMOUS LIKE 42); transcription factor	ENSG
Bra009591	3.60558	4.56365	1743.25	0	0	0	XP_009122937.1	Bra009591	AT3G10180 (E=9e-070) | kinesin motor protein-related	ENSG
Bra035999	3.59301	-0.0114592	97.6169	2.45e-22	5.08e-23	7.85e-22	None	None	None
Bra011453	3.59301	-0.0114592	97.6234	2.44e-22	5.06e-23	7.83e-22	XP_009107329.1	Bra011453	AT1G29090 (E=5e-104) | peptidase C1A papain family protein	ENSG
Bra020093	3.57569	0.33986	111.92	2.06e-25	3.72e-26	6.61e-25	XP_009126431.1	Bra020093	AT5G20240 (E=6e-104) PI | PI (PISTILLATA); DNA binding / transcription factor	ENSG
Bra001560	3.56971	-0.368873	69.8611	2.16e-16	6.36e-17	6.93e-16	XP_009135391.1	Bra001560	AT3G14630 (E=2e-242) CYP72A9 | CYP72A9; electron carrier/ heme binding / iron ion binding / monooxygenase/ oxygen binding	ENSG
Bra034595	3.53358	0.578337	126.89	1.29e-28	1.96e-29	4.14e-28	XP_009108763.2	Bra034595	AT4G33980 (E=2e-034) | unknown protein	ENSG
Bra036891	3.5147	0.493092	128.705	5.28e-29	7.87e-30	1.69e-28	XP_009148344.1	Bra036891	AT4G14730 (E=1e-075) | transmembrane protein-related	ENSG
Bra029235	3.50152	4.93853	1811.86	0	0	0	XP_009130243.1	Bra029235	AT5G63160 (E=2e-180) BT1 | BT1 (BTB AND TAZ DOMAIN PROTEIN 1); protein binding / transcription regulator	ENSG
Bra025482	3.50117	-0.436558	63.6964	4.5e-15	1.45e-15	1.44e-14	XP_018514027.1	Bra025482	AT2G38870 (E=2e-023) | protease inhibitor, putative	ENSG
Bra022142	3.49706	4.37238	868.033	1.2e-188	8.74e-191	3.84e-188	XP_009114268.1	Bra022142	AT5G47560 (E=8e-278) ATTDT, ATSDAT, TDT | TDT (TONOPLAST DICARBOXYLATE TRANSPORTER); malate transmembrane transporter/ sodium:dicarboxylate symporter	ENSG
Bra003308	3.48817	-1.07334	34.0825	9.3e-09	5.28e-09	2.98e-08	None	None	None
Bra011761	3.48739	1.44885	210.153	1.61e-46	1.27e-47	5.15e-46	XP_009136438.1	Bra011761	AT4G37430 (E=5e-244) CYP91A2, CYP81F1 | CYP91A2 (CYTOCHROME P450 MONOOXYGENASE 91A2); electron carrier/ heme binding / iron ion binding / monooxygenase/ oxygen binding	ENSG
Bra013426	3.48612	5.24196	899.2	2.14e-195	1.46e-197	6.87e-195	None	None	None
Bra022523	3.47469	-0.438669	55.1926	2.96e-13	1.09e-13	9.48e-13	XP_009127346.1	Bra022523	AT5G50600 (E=2e-167) AtHSD1 | AtHSD1 (hydroxysteroid dehydrogenase 1); binding / catalytic/ oxidoreductase	ENSG
Bra039106	3.46369	-0.940205	35.259	5.23e-09	2.89e-09	1.67e-08	XP_009147445.1	Bra039106	AT3G01630 (E=2e-258) | EXPRESSED IN: 6 plant structures; EXPRESSED DURING: L mature pollen stage, M germinated pollen stage, 4 anthesis; CONTAINS InterPro DOMAIN/s: Nodulin-like (InterPro:IPR010658), Major facilitator superfamily, general substrate transporter (InterPro:IPR016196); BEST Arabidopsis thaliana protein match is: NFD4 (NUCLEAR FUSION DEFECTIVE 4) (TAIR:AT1G31470.1); Has 747 Blast hits…	ENSG
Bra021164	3.45061	4.42233	779.347	1.84e-169	1.67e-171	5.89e-169	XP_009114923.1	Bra021164	AT3G16150 (E=3e-174) | L-asparaginase, putative / L-asparagine amidohydrolase, putative	ENSG
Bra026784	3.4442	0.979046	117.175	1.57e-26	2.63e-27	5.02e-26	XP_009117854.2	Bra026784	AT1G15040 (E=2e-177) | glutamine amidotransferase-related	ENSG
Bra011019	3.42452	3.65784	929.444	6.33e-202	3.9e-204	2.03e-201	None	None	None
Bra015257	3.41529	-0.183871	63.1679	5.84e-15	1.9e-15	1.87e-14	XP_009119374.1	Bra015257	AT1G03710 (E=2e-045) | FUNCTIONS IN: molecular_function unknown; INVOLVED IN: biological_process unknown; LOCATED IN: cellular_component unknown; EXPRESSED IN: 10 plant structures; EXPRESSED DURING: 8 growth stages; CONTAINS InterPro DOMAIN/s: Cystatin-related, plant (InterPro:IPR006525); BEST Arabidopsis thaliana protein match is: unknown protein (TAIR:AT5G17110.1); Has 51 Blast hits to 49 prote…	ENSG
Bra039358	3.4117	-0.675588	41.9843	1.92e-10	9.2e-11	6.16e-10	XP_009124692.1	Bra039358	AT3G12960 (E=4e-035) | unknown protein	ENSG
Bra022761	3.39993	-0.776974	33.3381	1.34e-08	7.75e-09	4.28e-08	XP_009132693.1	Bra022761	AT5G50790 (E=2e-130) | nodulin MtN3 family protein	ENSG
Bra018803	3.39067	0.323414	79.1013	2.28e-18	5.9e-19	7.31e-18	None	None	None
Bra005447	3.39064	0.850254	83.3867	2.77e-19	6.75e-20	8.86e-19	XP_009143797.1	Bra005447	AT2G34180 (E=3e-205) CIPK13, SnRK3.7, WL2, ATWL2 | CIPK13 (CBL-INTERACTING PROTEIN KINASE 13); ATP binding / kinase/ protein kinase/ protein serine/threonine kinase	ENSG
Bra005938	3.36565	-1.39893	26.6525	3.54e-07	2.44e-07	1.13e-06	XP_018513627.1	Bra005938	AT5G07470 (E=5e-081) PMSR3, ATMSRA3 | PMSR3 (PEPTIDEMETHIONINE SULFOXIDE REDUCTASE 3); oxidoreductase, acting on sulfur group of donors, disulfide as acceptor / peptide-methionine-(S)-S-oxide reductase	ENSG
Bra013367	3.35373	0.427513	98.8004	1.37e-22	2.79e-23	4.38e-22	XP_009132429.1	Bra013367	AT4G18990 (E=3e-173) | xyloglucan:xyloglucosyl transferase, putative / xyloglucan endotransglycosylase, putative / endo-xyloglucan transferase, putative	ENSG
Bra007507	3.31809	0.963976	150.581	1.06e-33	1.29e-34	3.41e-33	None	None	None
Bra030917	3.29615	5.11508	1430.15	2.28681349361812e-310	5.8914193105326e-313	7.32636413564581e-310	XP_009106952.1	Bra030917	AT1G53990 (E=5e-161) GLIP3 | GLIP3; carboxylesterase/ lipase	ENSG
Bra028228	3.29472	0.0242803	69.4985	2.59e-16	7.65e-17	8.29e-16	XP_009139823.1	Bra028228	AT5G39220 (E=8e-168) | hydrolase, alpha/beta fold family protein	ENSG
Bra001123	3.29191	6.8792	409.69	1.4e-89	4.28e-91	4.49e-89	XP_009134785.1	Bra001123	AT3G04720 (E=2e-097) PR4, HEL, PR-4 | PR4 (PATHOGENESIS-RELATED 4); chitin binding	ENSG
Bra007483	3.27841	-1.26436	29.8638	7.36e-08	4.63e-08	2.36e-07	XP_009116655.1	Bra007483	AT3G59850 (E=3e-195) | polygalacturonase, putative / pectinase, putative	ENSG
Bra016307	3.26416	2.03449	229.423	1.15e-50	7.96e-52	3.67e-50	XP_009110062.1	Bra016307	AT1G27110 (E=2e-186) | binding	ENSG
Bra040941	3.25063	0.280218	79.9549	1.5e-18	3.83e-19	4.8e-18	XP_009124618.1	Bra040941	AT2G18550 (E=8e-077) HB-2, ATHB21 | HB-2 (HOMEOBOX-2); DNA binding / transcription factor	ENSG
Bra020228	3.24772	0.248078	78.4227	3.18e-18	8.32e-19	1.02e-17	XP_009126579.1	Bra020228	AT5G23000 (E=1e-138) RAX1, MYB37, ATMYB37 | MYB37 (MYB DOMAIN PROTEIN 37); DNA binding / transcription factor	ENSG
Bra039928	3.24716	1.17891	169.516	8.92e-38	9.44e-39	2.86e-37	XP_009117330.1	Bra039928	AT3G30280 (E=9e-122) | transferase family protein	ENSG
Bra009270	3.23468	0.259809	85.4716	9.88e-20	2.35e-20	3.16e-19	XP_009122350.1	Bra009270	AT5G07330 (E=5e-061) | unknown protein	ENSG
Bra015258	3.23439	4.95953	1979.79	0	0	0	XP_009119373.1	Bra015258	AT1G03710 (E=5e-054) | FUNCTIONS IN: molecular_function unknown; INVOLVED IN: biological_process unknown; LOCATED IN: cellular_component unknown; EXPRESSED IN: 10 plant structures; EXPRESSED DURING: 8 growth stages; CONTAINS InterPro DOMAIN/s: Cystatin-related, plant (InterPro:IPR006525); BEST Arabidopsis thaliana protein match is: unknown protein (TAIR:AT5G17110.1); Has 51 Blast hits to 49 prote…	ENSG
Bra009221	3.23057	4.09755	775.344	1.33e-168	1.24e-170	4.27e-168	XP_009122284.1	Bra009221	AT5G06730 (E=2e-148) | peroxidase, putative	ENSG
Bra029051	3.22526	-0.547224	43.9767	7.23e-11	3.32e-11	2.32e-10	XP_009132459.1	Bra029051	AT5G02050 (E=9e-049) | mitochondrial glycoprotein family protein / MAM33 family protein	ENSG
Bra010955	3.21649	1.23079	97.5803	2.49e-22	5.17e-23	7.99e-22	XP_009109825.1	Bra010955	AT1G24260 (E=2e-110) SEP3, AGL9 | SEP3 (SEPALLATA3); DNA binding / protein binding / transcription factor	ENSG
Bra004012	3.21336	-0.238702	55.9091	2.07e-13	7.59e-14	6.65e-13	XP_009105016.1	Bra004012	AT5G26000 (E=2e-218) TGG1, BGLU38 | TGG1 (THIOGLUCOSIDE GLUCOHYDROLASE 1); hydrolase, hydrolyzing O-glycosyl compounds / thioglucosidase	ENSG
Bra038356	3.20177	0.29102	63.8962	4.08e-15	1.31e-15	1.31e-14	XP_009102168.1	Bra038356	AT2G07190 (E=1e-019) | LOCATED IN: cellular_component unknown; EXPRESSED IN: 18 plant structures; EXPRESSED DURING: 9 growth stages; CONTAINS InterPro DOMAIN/s: Region of unknown function DUF1985 (InterPro:IPR015410); BEST Arabidopsis thaliana protein match is: Ulp1 protease family protein (TAIR:AT5G45570.1); Has 131 Blast hits to 131 proteins in 25 species: Archae - 0; Bacteria - 6; Metazoa - 6;…	ENSG
Bra000269	3.19051	2.18818	303.992	9.34e-67	4.45e-68	2.99e-66	XP_009133547.1	Bra000269	AT2G42610 (E=8e-091) LSH10 | LSH10 (LIGHT SENSITIVE HYPOCOTYLS 10)	ENSG
Bra033675	3.18907	-0.979451	32.7123	1.82e-08	1.07e-08	5.81e-08	None	None	None
Bra012297	3.18643	0.107976	42.548	1.46e-10	6.9e-11	4.68e-10	XP_009103277.1	Bra012297	AT1G21890 (E=2e-129) | nodulin MtN21 family protein	ENSG
Bra029403	3.16092	0.744767	117.845	1.13e-26	1.87e-27	3.61e-26	XP_009130067.1	Bra029403	AT3G62050 (E=6e-006) | FUNCTIONS IN: molecular_function unknown; INVOLVED IN: biological_process unknown; LOCATED IN: cellular_component unknown; EXPRESSED IN: 10 plant structures; EXPRESSED DURING: 6 growth stages; CONTAINS InterPro DOMAIN/s: Protein of unknown function DUF537 (InterPro:IPR007491); BEST Arabidopsis thaliana protein match is: EDA32 (embryo sac development arrest 32) (TAIR:AT3G622…	ENSG
Bra031796	3.15694	-1.20226	22.0033	3.43e-06	2.72e-06	1.1e-05	XP_018510114.1	Bra031796	AT5G56700 (E=2e-072) | F-box protein-related	ENSG
Bra010474	3.15413	2.84661	497.484	1.59e-108	3.35e-110	5.1e-108	XP_009109224.1	Bra010474	AT4G25140 (E=4e-064) OLEO1, OLE1 | OLEO1 (OLEOSIN 1)	ENSG
Bra031061	3.15403	-0.62424	39.4734	6.59e-10	3.33e-10	2.11e-09	XP_018510576.1	Bra031061	AT1G19020 (E=2e-026) | unknown protein	ENSG
Bra033071	3.14324	-0.215198	71.1847	1.13e-16	3.25e-17	3.61e-16	XP_009129349.1	Bra033071	AT3G28930 (E=2e-077) AIG2 | AIG2 (AVRRPT2-INDUCED GENE 2)	ENSG
Bra022587	3.14217	2.60693	346.156	7.37e-76	2.91e-77	2.36e-75	XP_009106793.1	Bra022587	AT5G52390 (E=3e-091) | photoassimilate-responsive protein, putative	ENSG
Bra024134	3.13433	0.72129	105.741	4.38e-24	8.4e-25	1.4e-23	XP_009137861.1	Bra024134	AT2G25150 (E=3e-208) | transferase family protein	ENSG
Bra035102	3.12687	-1.18973	31.6046	3.13e-08	1.89e-08	1e-07	XP_009106647.1	Bra035102	AT2G21820 (E=1e-035) | unknown protein	ENSG
Bra012467	3.1244	-1.02059	32.3611	2.15e-08	1.28e-08	6.9e-08	XP_009103079.1	Bra012467	AT5G05060 (E=3e-039) | FUNCTIONS IN: molecular_function unknown; INVOLVED IN: biological_process unknown; LOCATED IN: cellular_component unknown; EXPRESSED IN: male gametophyte, cultured cell, pollen tube; EXPRESSED DURING: L mature pollen stage, M germinated pollen stage; CONTAINS InterPro DOMAIN/s: Cystatin-related, plant (InterPro:IPR006525); BEST Arabidopsis thaliana protein match is: unknown…	ENSG
Bra029999	3.11334	3.10444	634.443	4.23e-138	5.4e-140	1.35e-137	None	None	None
Bra008124	3.09808	-1.04703	36.0258	3.58e-09	1.95e-09	1.15e-08	XP_009128018.1	Bra008124	AT1G74000 (E=3e-144) SS3 | SS3 (STRICTOSIDINE SYNTHASE 3); strictosidine synthase	ENSG
Bra022379	3.09539	-0.267809	58.399	6.12e-14	2.14e-14	1.96e-13	XP_009145833.1	Bra022379	AT2G23610 (E=9e-056) ATMES3, MES3 | MES3 (METHYL ESTERASE 3); hydrolase, acting on ester bonds / methyl indole-3-acetate esterase/ methyl jasmonate esterase	ENSG
Bra005243	3.09275	2.23267	329.504	2.92e-72	1.23e-73	9.35e-72	XP_009143555.1	Bra005243	AT2G36770 (E=4e-209) | UDP-glucoronosyl/UDP-glucosyl transferase family protein	ENSG
Bra041072	3.09056	-0.0353193	56.7324	1.39e-13	4.99e-14	4.45e-13	XP_009123830.1	Bra041072	AT1G11080 (E=3e-254) scpl31 | scpl31 (serine carboxypeptidase-like 31); serine-type carboxypeptidase	ENSG
Bra018396	3.08891	-1.41539	25.8273	5.29e-07	3.73e-07	1.7e-06	XP_018514500.1	Bra018396	AT2G30670 (E=2e-114) | tropinone reductase, putative / tropine dehydrogenase, putative	ENSG
Bra004326	3.0798	2.23655	307.086	2.01e-67	9.42e-69	6.45e-67	XP_009105413.1	Bra004326	AT1G68620 (E=4e-136) | hydrolase	ENSG
Bra004327	3.0798	2.23655	307.085	2.01e-67	9.42e-69	6.45e-67	None	None	None
Bra018885	3.07041	-1.39924	23.7988	1.43e-06	1.07e-06	4.57e-06	XP_009147789.1	Bra018885	AT1G49340 (E=0.0) ATPI4K ALPHA | ATPI4K ALPHA; 1-phosphatidylinositol 4-kinase/ inositol or phosphatidylinositol kinase	ENSG
Bra001519	3.06595	0.0968453	46.1372	2.5e-11	1.1e-11	8.02e-11	XP_009135318.1	Bra001519	AT3G13672 (E=2e-099) | seven in absentia (SINA) family protein	ENSG
Bra028225	3.06308	-0.383394	54.0576	5.15e-13	1.95e-13	1.65e-12	None	None	None
Bra007462	3.0543	2.49955	332.935	5.34e-73	2.21e-74	1.71e-72	None	None	None
Bra009894	3.04776	1.59683	207.68	5.46e-46	4.41e-47	1.75e-45	None	None	None
Bra003696	3.03754	-1.43293	15.7538	7.32e-05	7.21e-05	0.000234477	XP_009104643.1	Bra003696	None	ENSG
Bra030217	3.03448	-1.25182	20.4804	7.25e-06	6.02e-06	2.32e-05	XP_009140378.1	Bra030217	AT1G13080 (E=2e-232) CYP71B2 | CYP71B2 (CYTOCHROME P450 71B2); electron carrier/ heme binding / iron ion binding / monooxygenase/ oxygen binding	ENSG
Bra026163	3.02729	-1.10307	26.9922	3e-07	2.04e-07	9.61e-07	XP_009148899.1	Bra026163	AT1G15125 (E=2e-164) | S-adenosylmethionine-dependent methyltransferase/ methyltransferase	ENSG
Bra029392	3.02213	0.126846	79.5431	1.83e-18	4.72e-19	5.88e-18	XP_009130084.1	Bra029392	AT5G24150 (E=9e-215) SQP1, SQE5 | SQP1; squalene monooxygenase	ENSG
Bra031877	3.02171	-1.11643	26.7478	3.38e-07	2.32e-07	1.08e-06	XP_009130494.1	Bra031877	AT5G65165 (E=6e-164) SDH2-3 | SDH2-3; electron carrier/ succinate dehydrogenase	ENSG
Bra034793	3.01854	-0.956118	32.764	1.77e-08	1.04e-08	5.67e-08	XP_009146656.1	Bra034793	AT3G11980 (E=2e-289) MS2, FAR2 | MS2 (MALE STERILITY 2); fatty acyl-CoA reductase (alcohol-forming)/ oxidoreductase, acting on the CH-CH group of donors, NAD or NADP as acceptor	ENSG
Bra036132	3.01471	-0.410575	58.7353	5.18e-14	1.8e-14	1.66e-13	XP_009111893.1	Bra036132	AT5G28610 (E=8e-016) | FUNCTIONS IN: molecular_function unknown; INVOLVED IN: biological_process unknown; LOCATED IN: cellular_component unknown; EXPRESSED IN: stem, hypocotyl, root, seed, leaf; EXPRESSED DURING: E expanded cotyledon stage, LP.12 twelve leaves visible; BEST Arabidopsis thaliana protein match is: glycine-rich protein (TAIR:AT5G28630.1); Has 1909 Blast hits to 1356 proteins in 121 …	ENSG
Bra028509	2.99886	0.994645	149.319	1.98e-33	2.44e-34	6.34e-33	XP_009125204.1	Bra028509	AT5G41850 (E=1e-098) | unknown protein	ENSG
Bra003820	2.97517	-0.437311	54.8692	3.47e-13	1.29e-13	1.11e-12	XP_009104783.1	Bra003820	AT1G74020 (E=9e-110) SS2 | SS2 (STRICTOSIDINE SYNTHASE 2); strictosidine synthase	ENSG
Bra038406	2.959	-1.15961	25.9155	5.07e-07	3.57e-07	1.62e-06	XP_009108140.1	Bra038406	AT4G19970 (E=7e-080) | unknown protein	ENSG
Bra032538	2.9442	-1.18789	23.8344	1.4e-06	1.05e-06	4.49e-06	XP_009118685.1	Bra032538	AT1G03890 (E=1e-194) | cupin family protein	ENSG
Bra013619	2.94066	2.73013	378.098	9.39e-83	3.23e-84	3.01e-82	XP_009135928.1	Bra013619	AT4G22460 (E=2e-030) | protease inhibitor/seed storage/lipid transfer protein (LTP) family protein	ENSG
Bra022813	2.92606	0.962077	147.029	6.16e-33	7.73e-34	1.97e-32	XP_009132752.1	Bra022813	AT2G30770 (E=3e-223) CYP71A13 | CYP71A13 (cytochrome P450, family 71, subfamily A, polypeptide 13); indoleacetaldoxime dehydratase/ oxygen binding	ENSG
Bra039193	2.9122	-1.05982	27.6987	2.12e-07	1.42e-07	6.81e-07	XP_009117287.1	Bra039193	AT2G23270 (E=9e-033) | unknown protein	ENSG
Bra036259	2.90615	4.66995	814.678	4.31e-177	3.47e-179	1.38e-176	XP_009111277.1	Bra036259	AT2G02930 (E=6e-098) ATGSTF3, GST16 | ATGSTF3 (GLUTATHIONE S-TRANSFERASE F3); glutathione transferase	ENSG
Bra014659	2.89095	-1.06124	30.3638	5.77e-08	3.58e-08	1.85e-07	XP_009139058.1	Bra014659	AT3G56970 (E=2e-095) BHLH038, ORG2 | BHLH038; DNA binding / transcription factor	ENSG
Bra039087	2.87913	4.07065	714.208	2.22e-155	2.43e-157	7.1e-155	XP_009111561.1	Bra039087	AT5G40780 (E=2e-190) LTH1 | LHT1; amino acid transmembrane transporter	ENSG
Bra030166	2.87585	1.8494	248.237	9.89e-55	6.29e-56	3.17e-54	XP_009102822.1	Bra030166	AT1G29720 (E=6e-233) | protein kinase family protein	ENSG
Bra039563	2.87553	5.97294	789.028	1.5e-171	1.31e-173	4.81e-171	XP_009147527.1	Bra039563	AT4G15160 (E=3e-040) | lipid binding / structural constituent of cell wall	ENSG
Bra005032	2.87214	-1.23499	24.0276	1.28e-06	9.5e-07	4.09e-06	None	None	None
Bra039765	2.85714	-0.27025	41.7947	2.11e-10	1.01e-10	6.75e-10	XP_009107557.2	Bra039765	None	ENSG
Bra000697	2.84641	-0.553843	28.9291	1.16e-07	7.51e-08	3.72e-07	XP_009134177.1	Bra000697	AT4G10020 (E=2e-194) AtHSD5 | AtHSD5 (hydroxysteroid dehydrogenase 5); binding / catalytic/ oxidoreductase	ENSG
Bra006697	2.83637	-0.479653	42.449	1.53e-10	7.25e-11	4.92e-10	XP_009126672.1	Bra006697	AT5G59720 (E=7e-061) HSP18.2 | HSP18.2 (heat shock protein 18.2)	ENSG
Bra019294	2.83385	0.905548	89.5718	1.31e-20	2.96e-21	4.18e-20	XP_009137363.1	Bra019294	AT4G23590 (E=5e-180) | aminotransferase class I and II family protein	ENSG
Bra000229	2.83295	0.208192	85.0287	1.23e-19	2.94e-20	3.93e-19	None	None	None
Bra039556	2.8226	-1.21992	15.8966	6.83e-05	6.69e-05	0.000218698	XP_009147444.1	Bra039556	AT5G47980 (E=2e-135) | transferase family protein	ENSG
Bra040188	2.80875	-1.13049	25.311	6.81e-07	4.88e-07	2.18e-06	XP_009123983.1	Bra040188	AT3G04510 (E=7e-084) LSH2 | LSH2 (LIGHT SENSITIVE HYPOCOTYLS 2)	ENSG
Bra031220	2.80707	-1.44976	22.6401	2.51e-06	1.95e-06	8.05e-06	XP_009117363.1	Bra031220	AT2G21880 (E=2e-077) ATRAB7A, ATRABG2 | ATRAB7A; GTP binding	ENSG
Bra013438	2.80674	1.8688	206.384	1.04e-45	8.45e-47	3.32e-45	XP_009133394.1	Bra013438	AT4G20000 (E=2e-066) | VQ motif-containing protein	ENSG
Bra025021	2.80154	0.813868	109.361	7.32e-25	1.35e-25	2.34e-24	XP_009101520.1	Bra025021	AT5G46350 (E=8e-112) WRKY8, ATWRKY8 | WRKY8; transcription factor	ENSG
Bra026124	2.8014	3.70865	753.822	6.08e-164	5.92e-166	1.95e-163	XP_009148948.1	Bra026124	AT1G15520 (E=0.0) PDR12, ATPDR12 | PDR12 (PLEIOTROPIC DRUG RESISTANCE 12); ATPase, coupled to transmembrane movement of substances	ENSG
Bra022058	2.80128	0.0572755	51.5315	1.77e-12	7.05e-13	5.68e-12	XP_009128892.1	Bra022058	AT4G17900 (E=8e-083) | zinc-binding family protein	ENSG
Bra007280	2.80002	0.789005	95.1278	8.39e-22	1.78e-22	2.69e-21	XP_009116390.1	Bra007280	AT3G56891 (E=2e-053) | metal ion binding	ENSG
Bra005579	2.79992	0.827869	107.57	1.77e-24	3.34e-25	5.66e-24	XP_009143963.1	Bra005579	AT2G32270 (E=3e-148) ZIP3 | ZIP3; zinc ion transmembrane transporter	ENSG
Bra020198	2.78698	-0.893473	32.0113	2.56e-08	1.53e-08	8.2e-08	XP_009126549.1	Bra020198	AT5G22580 (E=3e-048) | FUNCTIONS IN: molecular_function unknown; INVOLVED IN: biological_process unknown; LOCATED IN: chloroplast; EXPRESSED IN: 22 plant structures; EXPRESSED DURING: 13 growth stages; CONTAINS InterPro DOMAIN/s: Stress responsive alpha-beta barrel (InterPro:IPR013097), Dimeric alpha-beta barrel (InterPro:IPR011008); BEST Arabidopsis thaliana protein match is: HS1 (HEAT STABLE PR…	ENSG
Bra023784	2.78211	-1.15893	22.8154	2.31e-06	1.78e-06	7.39e-06	None	None	None
Bra001122	2.77116	2.86459	469.427	1.81e-102	4.27e-104	5.79e-102	XP_009134784.1	Bra001122	AT3G04720 (E=1e-051) PR4, HEL, PR-4 | PR4 (PATHOGENESIS-RELATED 4); chitin binding	ENSG
Bra038088	2.75547	2.75699	439.706	4.69e-96	1.25e-97	1.5e-95	XP_009107836.1	Bra038088	AT4G15210 (E=1e-272) ATBETA-AMY, AT-BETA-AMY, RAM1, BMY1, BAM5 | BAM5 (BETA-AMYLASE 5); beta-amylase	ENSG
Bra014511	2.74749	0.294227	81.0868	8.59e-19	2.16e-19	2.75e-18	XP_009116687.1	Bra014511	AT3G60120 (E=3e-298) BGLU27 | BGLU27 (BETA GLUCOSIDASE 27); catalytic/ cation binding / hydrolase, hydrolyzing O-glycosyl compounds	ENSG
Bra020981	2.74435	0.466002	93.0009	2.39e-21	5.23e-22	7.67e-21	XP_009108402.1	Bra020981	AT4G18980 (E=3e-023) | unknown protein	ENSG
Bra000794	2.73204	1.74182	92.2789	3.43e-21	7.53e-22	1.1e-20	XP_009134301.1	Bra000794	AT4G04460 (E=5e-247) | aspartyl protease family protein	ENSG
Bra016250	2.73072	3.61909	634.323	4.45e-138	5.74e-140	1.43e-137	None	None	None
Bra028773	2.72988	-0.941722	30.9206	4.39e-08	2.69e-08	1.4e-07	XP_009125588.1	Bra028773	AT5G05060 (E=2e-033) | FUNCTIONS IN: molecular_function unknown; INVOLVED IN: biological_process unknown; LOCATED IN: cellular_component unknown; EXPRESSED IN: male gametophyte, cultured cell, pollen tube; EXPRESSED DURING: L mature pollen stage, M germinated pollen stage; CONTAINS InterPro DOMAIN/s: Cystatin-related, plant (InterPro:IPR006525); BEST Arabidopsis thaliana protein match is: unknown…	ENSG
Bra020131	2.71809	0.553996	63.7454	4.39e-15	1.42e-15	1.41e-14	XP_009126485.1	Bra020131	AT5G20860 (E=2e-123) | pectinesterase family protein	ENSG
Bra019323	2.71643	-1.34769	23.2681	1.85e-06	1.41e-06	5.92e-06	None	None	None
Bra008562	2.70239	0.7234	86.383	6.28e-20	1.48e-20	2.01e-19	XP_009121397.1	Bra008562	AT1G34650 (E=3e-233) HDG10 | HDG10 (HOMEODOMAIN GLABROUS 10); DNA binding / transcription factor	ENSG
Bra028091	2.68049	3.83444	622.843	1.33e-135	1.8e-137	4.26e-135	XP_009114707.1	Bra028091	AT2G18660 (E=6e-060) EXLB3 | EXLB3 (EXPANSIN-LIKE B3 PRECURSOR)	ENSG
Bra023877	2.67296	2.62614	359.698	8.81e-79	3.28e-80	2.82e-78	XP_009109489.1	Bra023877	AT5G61190 (E=9e-017) | zinc finger protein-related	ENSG
Bra021220	2.66956	7.06108	177.888	1.42e-39	1.4e-40	4.56e-39	None	None	None
Bra021222	2.66781	8.01917	181.808	2.05e-40	1.95e-41	6.58e-40	XP_009114342.1	Bra021222	AT3G16660 (E=1e-024) | unknown protein	ENSG
Bra004574	2.65028	-0.624999	36.0315	3.57e-09	1.94e-09	1.14e-08	None	None	None
Bra033329	2.6459	2.14642	178.704	9.51e-40	9.3e-41	3.05e-39	XP_009119626.1	Bra033329	AT1G02470 (E=6e-071) | FUNCTIONS IN: molecular_function unknown; INVOLVED IN: biological_process unknown; LOCATED IN: chloroplast; EXPRESSED IN: 10 plant structures; EXPRESSED DURING: 4 anthesis, C globular stage, petal differentiation and expansion stage; CONTAINS InterPro DOMAIN/s: Streptomyces cyclase/dehydrase (InterPro:IPR005031); BEST Arabidopsis thaliana protein match is: unknown protein (…	ENSG
Bra041076	2.63935	0.413709	52.92	9.01e-13	3.47e-13	2.89e-12	XP_009124895.1	Bra041076	AT5G50590 (E=1e-152) AtHSD4 | AtHSD4 (hydroxysteroid dehydrogenase 4); binding / catalytic/ oxidoreductase	ENSG
Bra020840	2.638	-1.39847	14.2206	0.000155407	0.000162585	0.000497886	XP_009108575.1	Bra020840	AT4G22666 (E=3e-022) | FUNCTIONS IN: molecular_function unknown; INVOLVED IN: biological_process unknown; LOCATED IN: endomembrane system; CONTAINS InterPro DOMAIN/s: Bifunctional inhibitor/plant lipid transfer protein/seed storage (InterPro:IPR016140), Plant lipid transfer protein/seed storage/trypsin-alpha amylase inhibitor (InterPro:IPR003612); BEST Arabidopsis thaliana protein match is: prote…	ENSG
Bra036021	2.63754	2.36459	277.407	5.11e-61	2.76e-62	1.64e-60	XP_009123942.1	Bra036021	AT5G44310 (E=7e-064) | late embryogenesis abundant domain-containing protein / LEA domain-containing protein	ENSG
Bra020852	2.63689	-0.120324	57.2399	1.08e-13	3.86e-14	3.46e-13	XP_009108557.1	Bra020852	AT1G53360 (E=1e-092) | F-box family protein-related	ENSG
Bra019274	2.63394	-0.927092	25.4414	6.39e-07	4.56e-07	2.05e-06	XP_009137384.1	Bra019274	AT4G23720 (E=4e-123) | unknown protein	ENSG
Bra002247	2.63017	2.18449	193.152	7.31e-43	6.52e-44	2.34e-42	None	None	None
Bra022833	2.628	-0.926832	23.7944	1.43e-06	1.07e-06	4.58e-06	XP_009132776.1	Bra022833	AT3G01610 (E=2e-229) CDC48C, emb1354 | CDC48C; ATP binding / ATPase/ nucleoside-triphosphatase/ nucleotide binding	ENSG
Bra004711	2.62665	-1.12939	16.7042	4.58e-05	4.37e-05	0.000146735	XP_009142855.1	Bra004711	AT2G42610 (E=7e-084) LSH10 | LSH10 (LIGHT SENSITIVE HYPOCOTYLS 10)	ENSG
Bra014952	2.62429	2.11336	196.352	1.5e-43	1.31e-44	4.79e-43	XP_009102615.1	Bra014952	AT2G07050 (E=0.0) CAS1 | CAS1 (cycloartenol synthase 1); cycloartenol synthase	ENSG
Bra009808	2.62346	-0.821291	30.9219	4.38e-08	2.69e-08	1.4e-07	XP_009151497.1	Bra009808	AT3G21300 (E=1e-046) | RNA methyltransferase family protein	ENSG
Bra022831	2.62308	-1.28132	19.2336	1.33e-05	1.16e-05	4.27e-05	XP_009132770.1	Bra022831	AT2G31180 (E=3e-095) ATMYB14, MYB14AT, MYB14 | MYB14 (MYB DOMAIN PROTEIN 14); DNA binding / transcription factor	ENSG
Bra000876	2.60854	4.45657	427.664	1.86e-93	5.24e-95	5.95e-93	XP_009134427.1	Bra000876	AT4G02520 (E=6e-095) ATGSTF2, ATPM24.1, ATPM24, GST2 | ATGSTF2 (GLUTATHIONE S-TRANSFERASE PHI 2); glutathione binding / glutathione transferase	ENSG
Bra029179	2.6034	-1.28219	21.281	4.9e-06	3.97e-06	1.57e-05	XP_018512983.1	Bra029179	AT5G51230 (E=2e-124) EMF2, VEF2, CYR1 | EMF2 (EMBRYONIC FLOWER 2); DNA binding / transcription factor	ENSG
Bra001839	2.59068	-0.854335	27.0339	2.94e-07	2e-07	9.41e-07	XP_009108516.1	Bra001839	AT5G50840 (E=2e-046) | INVOLVED IN: biological_process unknown; EXPRESSED IN: 22 plant structures; EXPRESSED DURING: 13 growth stages; BEST Arabidopsis thaliana protein match is: myosin heavy chain-related (TAIR:AT5G59210.1); Has 48881 Blast hits to 26998 proteins in 1148 species: Archae - 400; Bacteria - 3488; Metazoa - 25141; Fungi - 2545; Plants - 1208; Viruses - 169; Other Eukaryotes - 15930 …	ENSG
Bra003970	2.58205	0.957761	87.4677	3.66e-20	8.57e-21	1.17e-19	XP_009104975.1	Bra003970	AT1G69930 (E=7e-129) ATGSTU11 | ATGSTU11 (GLUTATHIONE S-TRANSFERASE TAU 11); glutathione transferase	ENSG
Bra025756	2.56986	0.397006	58.3151	6.37e-14	2.23e-14	2.04e-13	XP_009149451.1	Bra025756	AT1G19670 (E=1e-163) ATCLH1, CORI1, ATHCOR1 | ATCLH1 (ARABIDOPSIS THALIANA CORONATINE-INDUCED PROTEIN 1); chlorophyllase	ENSG
Bra028356	2.56662	-1.77314	11.2759	0.000661271	0.000785213	0.00211854	XP_009106210.1	Bra028356	AT3G24150 (E=9e-143) | unknown protein	ENSG
Bra013236	2.55778	-1.66112	12.4193	0.000376372	0.000424909	0.0012058	None	None	None
Bra005926	2.55483	-0.992868	22.128	3.23e-06	2.55e-06	1.04e-05	XP_009130981.2	Bra005926	AT5G07170 (E=1e-075) | unknown protein	ENSG
Bra023487	2.5544	2.06098	203.044	5.43e-45	4.52e-46	1.74e-44	XP_009126006.1	Bra023487	AT5G14780 (E=1e-198) FDH | FDH (FORMATE DEHYDROGENASE); NAD or NADH binding / binding / catalytic/ cofactor binding / oxidoreductase, acting on the CH-OH group of donors, NAD or NADP as acceptor	ENSG
Bra039324	2.54576	2.12068	151.546	6.6e-34	7.96e-35	2.11e-33	XP_009142352.1	Bra039324	AT2G45660 (E=9e-083) AGL20, SOC1 | AGL20 (AGAMOUS-LIKE 20); transcription factor	ENSG
Bra000615	2.54484	2.15679	148.344	3.21e-33	3.99e-34	1.03e-32	XP_009134051.1	Bra000615	AT5G50260 (E=4e-183) | cysteine proteinase, putative	ENSG
Bra010332	2.53763	2.24602	171.373	3.57e-38	3.71e-39	1.14e-37	XP_009109045.1	Bra010332	AT4G29270 (E=3e-090) | acid phosphatase class B family protein	ENSG
Bra014716	2.51873	2.48032	145.68	1.19e-32	1.53e-33	3.82e-32	XP_009139128.1	Bra014716	AT3G55970 (E=2e-194) | oxidoreductase, 2OG-Fe(II) oxygenase family protein	ENSG
Bra035066	2.51635	-0.80882	29.5737	8.48e-08	5.38e-08	2.72e-07	XP_009106595.1	Bra035066	AT1G78815 (E=1e-075) LSH7 | LSH7 (LIGHT SENSITIVE HYPOCOTYLS 7)	ENSG
Bra015403	2.51605	0.553274	80.1115	1.39e-18	3.54e-19	4.44e-18	XP_009119175.1	Bra015403	AT1G05240 (E=2e-116) | peroxidase, putative	ENSG
Bra013366	2.51263	-0.183828	41.8473	2.05e-10	9.87e-11	6.58e-10	None	None	None
Bra030002	2.51231	-0.832491	19.9861	9.24e-06	7.8e-06	2.96e-05	XP_009101755.1	Bra030002	AT3G50330 (E=2e-079) HEC2 | HEC2 (HECATE 2); DNA binding / transcription factor	ENSG
Bra032301	2.50951	-1.54259	12.3716	0.000385553	0.000435922	0.00123521	XP_009115258.1	Bra032301	AT1G29290 (E=3e-038) | unknown protein	ENSG
Bra033676	2.50611	4.01337	429.069	9.26e-94	2.59e-95	2.97e-93	XP_009101789.1	Bra033676	AT5G43360 (E=9e-255) PHT3, ATPT4 | PHT3 (PHOSPHATE TRANSPORTER 3); carbohydrate transmembrane transporter/ inorganic phosphate transmembrane transporter/ phosphate transmembrane transporter/ sugar:hydrogen symporter	ENSG
Bra018067	2.5052	2.66083	178.674	9.64e-40	9.44e-41	3.09e-39	XP_009149829.1	Bra018067	AT3G48340 (E=9e-152) | cysteine-type endopeptidase/ cysteine-type peptidase	ENSG
Bra003806	2.50258	-0.638461	30.2906	5.98e-08	3.72e-08	1.91e-07	XP_009104767.1	Bra003806	AT1G74370 (E=2e-099) | zinc finger (C3HC4-type RING finger) family protein	ENSG
Bra018992	2.49985	2.31675	170.131	6.6e-38	6.93e-39	2.11e-37	XP_009147658.1	Bra018992	AT1G52820 (E=5e-171) | 2-oxoglutarate-dependent dioxygenase, putative	ENSG
Bra037677	2.48683	-0.811017	22.0244	3.4e-06	2.69e-06	1.09e-05	XP_009142232.1	Bra037677	AT2G43880 (E=5e-195) | polygalacturonase, putative / pectinase, putative	ENSG
Bra005940	2.48168	-0.501655	33.9979	9.68e-09	5.52e-09	3.1e-08	XP_009130991.1	Bra005940	AT5G07470 (E=5e-080) PMSR3, ATMSRA3 | PMSR3 (PEPTIDEMETHIONINE SULFOXIDE REDUCTASE 3); oxidoreductase, acting on sulfur group of donors, disulfide as acceptor / peptide-methionine-(S)-S-oxide reductase	ENSG
Bra014658	2.47727	-1.14375	21.7783	3.84e-06	3.06e-06	1.23e-05	XP_009139056.1	Bra014658	AT3G56970 (E=7e-098) BHLH038, ORG2 | BHLH038; DNA binding / transcription factor	ENSG
Bra039442	2.47326	-1.72534	11.7772	0.000515771	0.000599617	0.0016524	XP_009147246.1	Bra039442	AT3G05390 (E=6e-249) | unknown protein	ENSG
Bra033648	2.47087	-0.461625	32.8776	1.68e-08	9.81e-09	5.37e-08	XP_009101828.1	Bra033648	AT5G42900 (E=5e-072) | unknown protein	ENSG
Bra020865	2.47045	-1.4302	14.7755	0.000118386	0.000121096	0.000379279	XP_009108534.1	Bra020865	AT4G21870 (E=1e-047) | 26.5 kDa class P-related heat shock protein (HSP26.5-P)	ENSG
Bra022017	2.47038	0.510427	56.5026	1.55e-13	5.61e-14	4.98e-13	XP_009128842.1	Bra022017	AT5G46060 (E=5e-107) | unknown protein	ENSG
Bra004771	2.46934	3.12361	425.856	4.56e-93	1.3e-94	1.46e-92	XP_009142951.1	Bra004771	AT2G43570 (E=2e-110) | chitinase, putative	ENSG
Bra018990	2.46692	0.325379	41.4449	2.5e-10	1.21e-10	8.01e-10	XP_009147660.1	Bra018990	AT1G52800 (E=3e-164) | oxidoreductase, 2OG-Fe(II) oxygenase family protein	ENSG
Bra034619	2.46584	1.29255	48.0978	9.57e-12	4.05e-12	3.07e-11	XP_009108740.1	Bra034619	AT4G34320 (E=3e-178) | unknown protein	ENSG
Bra012349	2.45461	-0.162555	50.1657	3.47e-12	1.41e-12	1.11e-11	XP_009103215.1	Bra012349	AT1G22880 (E=1e-257) ATGH9B4, ATCEL5, CEL5 | CEL5 (CELLULASE 5); catalytic/ hydrolase, hydrolyzing O-glycosyl compounds	ENSG
Bra005245	2.45453	6.54977	1419.79	3.92e-308	1.05291148308754e-310	1.25e-307	XP_009141607.1	Bra005245	AT2G36780 (E=3e-241) | UDP-glucoronosyl/UDP-glucosyl transferase family protein	ENSG
Bra028890	2.44428	-1.04624	21.4766	4.45e-06	3.58e-06	1.43e-05	None	None	None
Bra012628	2.43504	1.50706	136.001	1.43e-30	1.99e-31	4.6e-30	XP_009136886.1	Bra012628	AT3G62850 (E=2e-106) | zinc finger protein-related	ENSG
Bra027385	2.4349	-1.2976	22.4708	2.73e-06	2.13e-06	8.74e-06	XP_009119768.1	Bra027385	AT3G13950 (E=4e-081) | unknown protein	ENSG
Bra030222	2.43345	0.73539	83.2232	3e-19	7.33e-20	9.61e-19	XP_009140371.1	Bra030222	AT2G22630 (E=7e-100) AGL17 | AGL17 (agamous-like 17); transcription factor	ENSG
Bra030526	2.42849	7.72482	821.695	1.3e-178	1.04e-180	4.17e-178	XP_009111159.1	Bra030526	AT1G03220 (E=4e-104) | extracellular dermal glycoprotein, putative / EDGP, putative	ENSG
Bra006178	2.42579	0.394274	53.922	5.5e-13	2.09e-13	1.76e-12	XP_009131315.1	Bra006178	AT5G13080 (E=4e-067) WRKY75, ATWRKY75 | WRKY75; transcription factor	ENSG
Bra013478	2.41533	5.41627	463.271	3.89e-101	9.33e-103	1.25e-100	XP_009134043.1	Bra013478	AT4G20860 (E=2e-241) | FAD-binding domain-containing protein	ENSG
Bra009105	2.41376	4.56762	222.431	3.67e-49	2.67e-50	1.18e-48	XP_009122142.2	Bra009105	AT5G05340 (E=4e-130) | peroxidase, putative	ENSG
Bra003195	2.40475	2.48757	259.874	3.06e-57	1.83e-58	9.79e-57	XP_009103934.1	Bra003195	AT4G13420 (E=4e-193) HAK5, ATHAK5 | HAK5 (HIGH AFFINITY K+ TRANSPORTER 5); potassium ion transmembrane transporter/ potassium:sodium symporter	ENSG
Bra026201	2.39898	0.405648	55.2931	2.82e-13	1.04e-13	9.02e-13	XP_009148842.1	Bra026201	AT2G02040 (E=2e-248) ATPTR2-B, NTR1, PTR2-B, PTR2, ATPTR2 | PTR2 (PEPTIDE TRANSPORTER 2); dipeptide transporter/ high affinity oligopeptide transporter/ nitrate transmembrane transporter/ peptide transporter/ transporter/ tripeptide transporter	ENSG
Bra014122	2.39691	-0.383879	35.6282	4.35e-09	2.39e-09	1.39e-08	None	None	None
Bra003816	2.39634	-1.00536	23.4886	1.66e-06	1.26e-06	5.31e-06	XP_009104779.1	Bra003816	AT1G74190 (E=0.0) AtRLP15 | AtRLP15 (Receptor Like Protein 15); protein binding	ENSG
Bra003263	2.39313	0.462195	50.976	2.33e-12	9.35e-13	7.46e-12	XP_009104037.1	Bra003263	AT3G57020 (E=5e-184) | strictosidine synthase family protein	ENSG
Bra029755	2.39126	2.20477	123.427	7.17e-28	1.12e-28	2.3e-27	XP_009147178.1	Bra029755	AT3G09260 (E=7e-131) PYK10, PSR3.1, BGLU23 | PYK10; beta-glucosidase/ copper ion binding / fucosidase/ hydrolase, hydrolyzing O-glycosyl compounds	ENSG
Bra008870	2.38273	-1.33053	20.0218	9.08e-06	7.66e-06	2.91e-05	XP_009121824.1	Bra008870	AT5G12940 (E=2e-166) | leucine-rich repeat family protein	ENSG
Bra029756	2.38129	1.90243	165.255	7.45e-37	8.04e-38	2.39e-36	None	None	None
Bra007858	2.38033	-0.24242	36.9519	2.27e-09	1.21e-09	7.27e-09	XP_009117134.1	Bra007858	AT1G72370 (E=3e-132) P40, AP40, RP40, RPSAA | P40; structural constituent of ribosome	ENSG
Bra039929	2.37918	4.10963	360.11	7.19e-79	2.66e-80	2.3e-78	XP_009117329.1	Bra039929	AT1G78500 (E=0.0) | pentacyclic triterpene synthase, putative	ENSG
Bra017337	2.37145	1.08567	81.1941	8.15e-19	2.05e-19	2.61e-18	XP_009114100.1	Bra017337	AT3G26040 (E=1e-218) | transferase family protein	ENSG
Bra005556	2.3683	-0.708311	16.9361	4.09e-05	3.87e-05	0.000131103	XP_009144166.1	Bra005556	AT5G47550 (E=3e-015) | cysteine protease inhibitor, putative / cystatin, putative	ENSG
Bra005911	2.35802	0.579845	41.7107	2.19e-10	1.06e-10	7.03e-10	XP_009130961.1	Bra005911	AT5G06760 (E=8e-039) | late embryogenesis abundant group 1 domain-containing protein / LEA group 1 domain-containing protein	ENSG
Bra040795	2.35364	-0.856931	18.4095	2e-05	1.78e-05	6.39e-05	XP_018511590.1	Bra040795	None	ENSG
Bra035574	2.34369	1.49819	82.0335	5.39e-19	1.34e-19	1.73e-18	None	None	None
Bra029098	2.33697	-0.381667	37.4036	1.82e-09	9.6e-10	5.82e-09	XP_009132503.1	Bra029098	AT5G53640 (E=6e-034) | F-box family protein	ENSG
Bra036575	2.33111	5.09449	602.728	2.98e-131	4.27e-133	9.54e-131	XP_009111698.1	Bra036575	AT5G26340 (E=2e-260) MSS1, STP13 | MSS1; carbohydrate transmembrane transporter/ hexose:hydrogen symporter/ high-affinity hydrogen:glucose symporter/ sugar:hydrogen symporter	ENSG
Bra013009	2.33017	2.06923	198.926	4.18e-44	3.58e-45	1.34e-43	None	None	None
Bra027465	2.32354	-1.29551	16.7438	4.49e-05	4.28e-05	0.000143994	XP_009114024.1	Bra027465	AT5G42900 (E=6e-060) | unknown protein	ENSG
Bra003268	2.32277	-1.07192	19.4101	1.22e-05	1.05e-05	3.92e-05	XP_009104042.1	Bra003268	AT3G57130 (E=1e-200) BOP1 | BOP1 (BLADE ON PETIOLE 1); protein binding	ENSG
Bra017570	2.32204	0.727692	77.9161	4.09e-18	1.08e-18	1.31e-17	None	None	None
Bra028715	2.30793	0.986879	99.412	1.01e-22	2.05e-23	3.25e-22	XP_009125667.1	Bra028715	AT5G06900 (E=2e-235) CYP93D1 | CYP93D1; electron carrier/ heme binding / iron ion binding / monooxygenase/ oxygen binding	ENSG
Bra011129	2.3057	-0.371362	20.6604	6.64e-06	5.48e-06	2.13e-05	XP_009128553.1	Bra011129	AT4G29690 (E=6e-228) | type I phosphodiesterase/nucleotide pyrophosphatase family protein	ENSG
Bra008455	2.30495	1.57692	150.264	1.24e-33	1.52e-34	3.99e-33	XP_009128408.1	Bra008455	AT3G21300 (E=7e-061) | RNA methyltransferase family protein	ENSG
Bra031794	2.30447	-1.07338	14.0727	0.00016706	0.00017588	0.000535218	XP_009118160.1	Bra031794	AT1G53080 (E=6e-084) | legume lectin family protein	ENSG
Bra025770	2.30407	-0.527955	32.6587	1.86e-08	1.1e-08	5.97e-08	XP_009149469.1	Bra025770	AT1G19830 (E=9e-041) | auxin-responsive protein, putative	ENSG
Bra019367	2.2947	1.5684	147.897	4.01e-33	5e-34	1.29e-32	None	None	None
Bra037148	2.29403	-1.3971	16.3879	5.36e-05	5.16e-05	0.000171673	XP_009112334.1	Bra037148	AT5G66800 (E=5e-052) | unknown protein	ENSG
Bra014886	2.28507	4.89261	481.871	3.81e-105	8.37e-107	1.22e-104	XP_009102689.1	Bra014886	AT1G30720 (E=6e-251) | FAD-binding domain-containing protein	ENSG
Bra030443	2.28461	-0.978864	18.0151	2.41e-05	2.19e-05	7.74e-05	XP_009144904.1	Bra030443	AT5G35940 (E=3e-178) | jacalin lectin family protein	ENSG
Bra039051	2.28409	-0.197983	35.9864	3.65e-09	1.99e-09	1.17e-08	None	None	None
Bra005949	2.28246	-1.20114	15.7068	7.49e-05	7.4e-05	0.000239914	XP_009122913.1	Bra005949	AT5G07690 (E=1e-108) MYB29, AtMYB29 | MYB29 (myb domain protein 29); DNA binding / transcription factor	ENSG
Bra040814	2.28094	0.556046	46.1566	2.48e-11	1.09e-11	7.94e-11	XP_009124900.1	Bra040814	AT1G53020 (E=3e-128) UBC26, PFU3 | UBC26 (UBIQUITIN-CONJUGATING ENZYME 26); ubiquitin-protein ligase	ENSG
Bra036434	2.27922	-0.0965366	44.9422	4.49e-11	2.03e-11	1.44e-10	XP_009150045.1	Bra036434	AT3G62850 (E=8e-011) | zinc finger protein-related	ENSG
Bra023122	2.27509	4.47712	400.002	1.73e-87	5.5e-89	5.54e-87	XP_009115056.1	Bra023122	AT1G30700 (E=2e-265) | FAD-binding domain-containing protein	ENSG
Bra026317	2.2744	-0.715268	19.0109	1.49e-05	1.3e-05	4.76e-05	XP_009143855.1	Bra026317	AT4G27670 (E=2e-092) HSP21 | HSP21 (HEAT SHOCK PROTEIN 21)	ENSG
Bra016489	2.27049	0.128786	30.5259	5.33e-08	3.29e-08	1.71e-07	XP_009110252.1	Bra016489	AT1G19900 (E=7e-255) | glyoxal oxidase-related	ENSG
Bra013105	2.27018	-0.927697	24.1771	1.18e-06	8.79e-07	3.8e-06	XP_009136271.1	Bra013105	AT2G15480 (E=8e-239) UGT73B5 | UGT73B5 (UDP-glucosyl transferase 73B5); UDP-glucosyltransferase/ UDP-glycosyltransferase/ quercetin 3-O-glucosyltransferase/ transferase, transferring glycosyl groups	ENSG
Bra019486	2.26757	0.325627	47.2813	1.43e-11	6.15e-12	4.57e-11	XP_009150245.1	Bra019486	AT3G46520 (E=3e-220) ACT12 | ACT12 (ACTIN-12); structural constituent of cytoskeleton	ENSG
Bra013674	2.26497	3.4834	419.945	8.55e-92	2.51e-93	2.74e-91	XP_009136680.1	Bra013674	AT4G11650 (E=2e-076) ATOSM34 | ATOSM34 (osmotin 34)	ENSG
Bra026181	2.2648	0.608801	46.1491	2.49e-11	1.1e-11	7.97e-11	XP_009148875.1	Bra026181	AT1G14870 (E=1e-077) | FUNCTIONS IN: molecular_function unknown; INVOLVED IN: response to oxidative stress; LOCATED IN: plasma membrane; EXPRESSED IN: callus; CONTAINS InterPro DOMAIN/s: EGF-type aspartate/asparagine hydroxylation conserved site (InterPro:IPR000152), Protein of unknown function Cys-rich (InterPro:IPR006461); BEST Arabidopsis thaliana protein match is: unknown protein (TAIR:AT5G35…	ENSG
Bra039930	2.2569	1.7909	145.111	1.58e-32	2.03e-33	5.05e-32	XP_009117328.1	Bra039930	AT2G14100 (E=5e-164) CYP705A13 | CYP705A13; electron carrier/ heme binding / iron ion binding / monooxygenase/ oxygen binding	ENSG
Bra013750	2.25511	1.88284	131.216	1.52e-29	2.22e-30	4.88e-29	XP_009137409.1	Bra013750	AT4G24000 (E=0.0) ATCSLG2, CSLG2 | ATCSLG2; cellulose synthase/ transferase/ transferase, transferring glycosyl groups	ENSG
Bra024102	2.25118	6.34284	369.924	5.44e-81	1.94e-82	1.74e-80	XP_009137893.1	Bra024102	AT4G30170 (E=6e-162) | peroxidase, putative	ENSG
Bra031793	2.24671	-1.11475	20.4427	7.39e-06	6.14e-06	2.37e-05	XP_009118161.1	Bra031793	AT1G78860 (E=7e-234) | curculin-like (mannose-binding) lectin family protein	ENSG
Bra006613	2.24516	0.880361	72.8512	4.95e-17	1.4e-17	1.59e-16	None	None	None
Bra023171	2.24497	-0.318234	37.6507	1.61e-09	8.46e-10	5.15e-09	XP_009108125.1	Bra023171	AT1G31260 (E=5e-082) ZIP10 | ZIP10 (ZINC TRANSPORTER 10 PRECURSOR); cation transmembrane transporter/ metal ion transmembrane transporter	ENSG
Bra007756	2.24299	1.21578	107.024	2.32e-24	4.4e-25	7.42e-24	XP_009117011.1	Bra007756	AT2G26420 (E=0.0) PIP5K3 | PIP5K3 (1-PHOSPHATIDYLINOSITOL-4-PHOSPHATE 5-KINASE 3); 1-phosphatidylinositol-4-phosphate 5-kinase	ENSG
Bra000777	2.23997	2.23035	152.219	4.72e-34	5.68e-35	1.51e-33	None	None	None
Bra026365	2.23652	2.40044	138.773	3.65e-31	4.94e-32	1.17e-30	XP_009143243.1	Bra026365	AT4G27260 (E=0.0) GH3.5, WES1 | WES1; indole-3-acetic acid amido synthetase	ENSG
Bra039152	2.23612	1.23142	72.4861	5.93e-17	1.68e-17	1.9e-16	XP_009147384.2	Bra039152	AT3G02100 (E=4e-201) | UDP-glucoronosyl/UDP-glucosyl transferase family protein	ENSG
Bra004266	2.23065	0.0960576	47.746	1.14e-11	4.85e-12	3.64e-11	None	None	None
Bra011730	2.22955	3.77085	501.369	2.29e-109	4.79e-111	7.32e-109	XP_009139351.1	Bra011730	AT4G37070 (E=2e-184) PLP1, PLA IVA | patatin, putative	ENSG
Bra018391	2.22399	3.82712	379.822	3.98e-83	1.36e-84	1.28e-82	XP_009144376.1	Bra018391	AT2G29330 (E=6e-111) TRI | TRI (tropinone reductase); binding / catalytic/ oxidoreductase	ENSG
Bra013501	2.22283	1.31386	77.5898	4.79e-18	1.27e-18	1.53e-17	XP_009134381.1	Bra013501	AT4G20860 (E=4e-233) | FAD-binding domain-containing protein	ENSG
Bra005795	2.22204	4.14842	473.311	2.66e-103	6.1e-105	8.51e-103	XP_009130802.1	Bra005795	AT5G04130 (E=2e-114) | DNA topoisomerase, ATP-hydrolyzing, putative / DNA topoisomerase II, putative / DNA gyrase, putative	ENSG
Bra018429	2.21474	2.68904	197.181	9.92e-44	8.61e-45	3.18e-43	XP_009144427.1	Bra018429	AT1G10640 (E=5e-244) | polygalacturonase	ENSG
Bra001199	2.21374	-1.46723	13.7812	0.000192749	0.000205386	0.000617518	XP_009134900.1	Bra001199	AT3G06470 (E=2e-121) | GNS1/SUR4 membrane family protein	ENSG
Bra039921	2.2127	2.263	206.321	1.07e-45	8.72e-47	3.43e-45	XP_009117344.1	Bra039921	AT2G22630 (E=1e-104) AGL17 | AGL17 (agamous-like 17); transcription factor	ENSG
Bra019142	2.21244	-1.04664	16.4075	5.31e-05	5.11e-05	0.000170007	XP_009137555.1	Bra019142	AT4G25760 (E=6e-041) ATGDU2, GDU2 | AtGDU2 (Arabidopsis thaliana GLUTAMINE DUMPER 2)	ENSG
Bra023885	2.21189	0.259879	54.2428	4.7e-13	1.77e-13	1.51e-12	XP_009109600.1	Bra023885	AT3G21380 (E=2e-168) | LOCATED IN: cellular_component unknown; CONTAINS InterPro DOMAIN/s: Mannose-binding lectin (InterPro:IPR001229); BEST Arabidopsis thaliana protein match is: MBP1 (MYROSINASE-BINDING PROTEIN 1); protein binding (TAIR:AT1G52040.1); Has 1279 Blast hits to 507 proteins in 33 species: Archae - 0; Bacteria - 0; Metazoa - 0; Fungi - 0; Plants - 1276; Viruses - 0; Other Eukaryotes …	ENSG
Bra027134	2.2061	1.63646	147.686	4.45e-33	5.56e-34	1.42e-32	None	None	None
Bra011037	2.20513	2.6916	181.361	2.57e-40	2.44e-41	8.23e-40	XP_009129548.1	Bra011037	AT4G28530 (E=3e-167) anac074 | anac074 (Arabidopsis NAC domain containing protein 74); transcription factor	ENSG
Bra030473	2.20313	1.53617	88.2952	2.45e-20	5.64e-21	7.84e-20	XP_009144939.1	Bra030473	AT1G47600 (E=7e-270) BGLU34/TGG4 | BGLU34/TGG4 (BETA GLUCOSIDASE 34); hydrolase, hydrolyzing O-glycosyl compounds / thioglucosidase	ENSG
Bra038612	2.20307	6.109	1510.9	0	0	0	XP_009150376.1	Bra038612	AT5G63160 (E=2e-170) BT1 | BT1 (BTB AND TAZ DOMAIN PROTEIN 1); protein binding / transcription regulator	ENSG
Bra012936	2.20289	0.1315	47.0596	1.59e-11	6.89e-12	5.1e-11	XP_009136499.1	Bra012936	AT5G61620 (E=1e-122) | myb family transcription factor	ENSG
Bra031016	2.2013	1.57502	112.728	1.39e-25	2.48e-26	4.45e-25	XP_009117626.2	Bra031016	AT1G18100 (E=1e-096) E12A11 | E12A11; phosphatidylethanolamine binding	ENSG
Bra031719	2.19968	0.830879	83.7448	2.32e-19	5.63e-20	7.43e-19	XP_009118246.1	Bra031719	AT1G48660 (E=2e-203) | auxin-responsive GH3 family protein	ENSG
Bra005174	2.19709	2.25512	141.354	1.01e-31	1.35e-32	3.24e-31	XP_009143463.1	Bra005174	AT5G02230 (E=3e-107) | haloacid dehalogenase-like hydrolase family protein	ENSG
Bra025351	2.19369	-0.307759	32.4666	2.05e-08	1.21e-08	6.56e-08	XP_009151853.1	Bra025351	AT3G28740 (E=1e-188) CYP81D1 | CYP81D1; electron carrier/ heme binding / iron ion binding / monooxygenase/ oxygen binding	ENSG
Bra036998	2.18586	-0.90355	25.9731	4.93e-07	3.46e-07	1.58e-06	XP_009138197.1	Bra036998	AT5G51470 (E=3e-219) | auxin-responsive GH3 family protein	ENSG
Bra004578	2.17632	-1.15859	19.1545	1.39e-05	1.21e-05	4.44e-05	None	None	None
Bra014287	2.17102	0.523119	51.7547	1.59e-12	6.29e-13	5.09e-12	XP_009107180.1	Bra014287	AT1G47600 (E=1e-261) BGLU34 | BGLU34 (BETA GLUCOSIDASE 34); hydrolase, hydrolyzing O-glycosyl compounds / thioglucosidase	ENSG
Bra016535	2.17036	0.545988	65.6727	1.7e-15	5.32e-16	5.45e-15	XP_009110313.1	Bra016535	AT1G18860 (E=3e-163) WRKY61, ATWRKY61 | WRKY61; transcription factor	ENSG
Bra026956	2.16711	-0.508428	30.909	4.41e-08	2.7e-08	1.41e-07	None	None	None
Bra011987	2.15941	-0.0915334	43.4424	9.41e-11	4.37e-11	3.01e-10	XP_009103635.1	Bra011987	AT5G23820 (E=2e-017) | MD-2-related lipid recognition domain-containing protein / ML domain-containing protein	ENSG
Bra014461	2.15836	1.26097	90.7757	7.21e-21	1.61e-21	2.31e-20	XP_009138803.1	Bra014461	AT2G45570 (E=6e-168) CYP76C2 | CYP76C2; electron carrier/ heme binding / iron ion binding / monooxygenase/ oxygen binding	ENSG
Bra016655	2.15176	-0.653967	27.3601	2.5e-07	1.69e-07	8.02e-07	XP_009110478.1	Bra016655	AT3G04320 (E=2e-010) | endopeptidase inhibitor	ENSG
Bra028714	2.14908	1.19067	51.9916	1.42e-12	5.57e-13	4.54e-12	XP_009125668.1	Bra028714	AT5G06905 (E=6e-226) CYP712A2 | CYP712A2; electron carrier/ heme binding / iron ion binding / monooxygenase/ oxygen binding	ENSG
Bra007905	2.1488	1.40125	112.956	1.24e-25	2.21e-26	3.97e-25	XP_009127783.2	Bra007905	AT1G70270 (E=5e-023) | ATP binding / DNA binding	ENSG
Bra023358	2.14679	1.21779	110.57	4.02e-25	7.35e-26	1.29e-24	XP_009125843.1	Bra023358	AT5G12000 (E=7e-311) | kinase	ENSG
Bra018647	2.1463	0.0926995	36.42	2.95e-09	1.59e-09	9.44e-09	XP_009148076.1	Bra018647	AT1G08170 (E=2e-059) | histone H2B family protein	ENSG
Bra000468	2.14474	-0.63625	24.4265	1.05e-06	7.72e-07	3.36e-06	XP_009133836.1	Bra000468	AT2G29950 (E=1e-035) ELF4-L1 | ELF4-L1 (ELF4-Like 1)	ENSG
Bra040143	2.14374	-0.866177	24.4017	1.06e-06	7.82e-07	3.4e-06	XP_009125002.1	Bra040143	AT2G43220 (E=5e-153) | DC1 domain-containing protein	ENSG
Bra017120	2.14149	4.40525	577.04	1.06e-125	1.65e-127	3.4e-125	XP_009141738.1	Bra017120	AT2G38390 (E=1e-150) | peroxidase, putative	ENSG
Bra035041	2.14147	1.02125	69.4801	2.61e-16	7.72e-17	8.36e-16	XP_009106556.1	Bra035041	AT1G67390 (E=1e-096) | F-box family protein	ENSG
Bra039031	2.14135	1.03957	49.8741	4.01e-12	1.64e-12	1.28e-11	XP_009102126.1	Bra039031	AT2G19970 (E=3e-083) | pathogenesis-related protein, putative	ENSG
Bra034848	2.13907	5.29085	1057.55	1.51e-229	5.57e-232	4.83e-229	XP_009146734.1	Bra034848	AT5G05970 (E=0.0) NEDD1 | NEDD1 (NEURAL PRECURSOR CELL EXPRESSED, DEVELOPMENTALLY DOWN-REGULATED GENE 1); nucleotide binding	ENSG
Bra013681	2.13766	1.92108	140.144	1.84e-31	2.48e-32	5.91e-31	XP_009136890.1	Bra013681	AT4G23280 (E=1e-198) | protein kinase, putative	ENSG
Bra002787	2.13549	3.16957	76.8966	6.74e-18	1.8e-18	2.16e-17	XP_009120196.1	Bra002787	None	ENSG
Bra011654	2.13528	0.688539	54.9389	3.35e-13	1.24e-13	1.07e-12	XP_009148123.1	Bra011654	AT4G36010 (E=7e-151) | pathogenesis-related thaumatin family protein	ENSG
Bra039072	2.13457	0.598321	46.5919	2e-11	8.74e-12	6.4e-11	None	None	None
Bra000129	2.12764	1.79917	116.497	2.18e-26	3.7e-27	6.99e-26	XP_009133356.1	Bra000129	AT2G39310 (E=7e-202) JAL22 | JAL22 (JACALIN-RELATED LECTIN 22)	ENSG
Bra024219	2.12729	0.764169	61.0111	1.69e-14	5.68e-15	5.41e-14	XP_009137768.1	Bra024219	AT4G28190 (E=9e-130) ULT1, ULT | ULT1 (ULTRAPETALA1); DNA binding	ENSG
Bra009510	2.12695	0.3808	38.55	1.03e-09	5.34e-10	3.31e-09	XP_009122669.1	Bra009510	AT5G03790 (E=1e-095) ATHB51, LMI1, HB51 | HB51; DNA binding / sequence-specific DNA binding / transcription factor	ENSG
Bra036650	2.12564	1.08921	82.8792	3.55e-19	8.72e-20	1.14e-18	XP_009112700.1	Bra036650	AT1G62710 (E=6e-247) BETA-VPE, BETAVPE | BETA-VPE (BETA VACUOLAR PROCESSING ENZYME); cysteine-type endopeptidase	ENSG
Bra010904	2.12447	-1.31144	13.8814	0.00018349	0.000194719	0.000587856	XP_009109758.1	Bra010904	AT1G28080 (E=1e-086) | unknown protein	ENSG
Bra013712	2.12045	-0.436541	17.8121	2.66e-05	2.44e-05	8.54e-05	XP_009137227.1	Bra013712	AT4G23590 (E=2e-180) | aminotransferase class I and II family protein	ENSG
Bra018592	2.11837	2.48298	143.526	3.46e-32	4.51e-33	1.11e-31	None	None	None
Bra020735	2.11736	-0.0701062	30.6714	4.95e-08	3.06e-08	1.59e-07	XP_009129683.1	Bra020735	AT3G30530 (E=3e-069) ATBZIP42 | ATBZIP42 (ARABIDOPSIS THALIANA BASIC LEUCINE-ZIPPER 42); DNA binding / protein heterodimerization/ protein homodimerization/ transcription factor	ENSG
Bra022224	2.11729	-1.28214	11.4699	0.000600769	0.000707315	0.00192471	XP_009146002.1	Bra022224	AT3G17600 (E=1e-056) IAA31 | IAA31 (INDOLE-3-ACETIC ACID INDUCIBLE 31); transcription factor	ENSG
Bra020756	2.11717	-0.796603	22.7586	2.37e-06	1.84e-06	7.6e-06	XP_009129661.1	Bra020756	AT3G06350 (E=5e-264) EMB3004, MEE32 | MEE32 (MATERNAL EFFECT EMBRYO ARREST 32); 3-dehydroquinate dehydratase/ NADP or NADPH binding / binding / catalytic/ shikimate 5-dehydrogenase	ENSG
Bra029027	2.11191	-1.32869	16.6726	4.65e-05	4.44e-05	0.00014908	XP_018512822.1	Bra029027	AT5G54380 (E=2e-303) THE1 | THE1 (THESEUS1); kinase/ protein kinase	ENSG
Bra023988	2.10831	-1.21815	17.9253	2.52e-05	2.3e-05	8.08e-05	XP_009138031.1	Bra023988	AT4G31680 (E=4e-060) | transcriptional factor B3 family protein	ENSG
Bra016728	2.10696	1.97222	174.298	8.42e-39	8.52e-40	2.7e-38	XP_009110579.1	Bra016728	AT1G13520 (E=4e-183) | unknown protein	ENSG
Bra003817	2.10178	-0.384333	34.193	8.81e-09	4.99e-09	2.82e-08	None	Bra003817	AT1G74090, ST5b, SOT18, DESULFOGLUCOSINOLATE SULFOTRANSFERASE 18
Bra026681	2.09983	3.03292	252.097	1.45e-55	9.06e-57	4.64e-55	XP_009117717.1	Bra026681	AT1G17180 (E=2e-111) ATGSTU25 | ATGSTU25 (GLUTATHIONE S-TRANSFERASE TAU 25); glutathione transferase	ENSG
Bra018515	2.0936	-0.92467	15.4533	8.48e-05	8.46e-05	0.000271574	None	None	None
Bra013934	2.0904	0.252453	45.4282	3.53e-11	1.58e-11	1.13e-10	XP_009139694.1	Bra013934	AT4G25940 (E=4e-255) | epsin N-terminal homology (ENTH) domain-containing protein	ENSG
Bra021382	2.08847	-0.880596	19.0567	1.45e-05	1.27e-05	4.66e-05	XP_009118932.1	Bra021382	AT3G02940 (E=8e-149) MYB107, AtMYB107 | MYB107 (myb domain protein 107); DNA binding / transcription factor	ENSG
Bra004650	2.08707	-1.23383	18.6331	1.79e-05	1.58e-05	5.73e-05	XP_009142778.1	Bra004650	AT2G41800 (E=3e-186) | FUNCTIONS IN: molecular_function unknown; INVOLVED IN: biological_process unknown; LOCATED IN: cell wall, plant-type cell wall; EXPRESSED IN: 7 plant structures; EXPRESSED DURING: 4 anthesis, C globular stage, petal differentiation and expansion stage; CONTAINS InterPro DOMAIN/s: Protein of unknown function DUF642 (InterPro:IPR006946), Galactose-binding like (InterPro:IPR00…	ENSG
Bra030838	2.08691	1.4201	72.8548	4.95e-17	1.4e-17	1.58e-16	None	None	None
Bra018702	2.08663	3.93749	302.285	2.18e-66	1.05e-67	6.98e-66	XP_009148001.1	Bra018702	AT1G36180 (E=0.0) ACC2 | ACC2 (ACETYL-COA CARBOXYLASE 2); acetyl-CoA carboxylase	ENSG
Bra020191	2.08164	0.0654026	25.4273	6.43e-07	4.59e-07	2.06e-06	XP_009126542.1	Bra020191	AT5G22410 (E=3e-118) | peroxidase, putative	ENSG
Bra013631	2.0778	-0.673742	16.515	5.03e-05	4.83e-05	0.000161216	XP_009136037.1	Bra013631	AT4G22640 (E=7e-024) | FUNCTIONS IN: molecular_function unknown; INVOLVED IN: biological_process unknown; LOCATED IN: anchored to membrane; EXPRESSED IN: male gametophyte, root; CONTAINS InterPro DOMAIN/s: Bifunctional inhibitor/plant lipid transfer protein/seed storage (InterPro:IPR016140); BEST Arabidopsis thaliana protein match is: unknown protein (TAIR:AT4G22666.2); Has 19 Blast hits to 19 pr…	ENSG
Bra007511	2.07754	-0.763537	25.7847	5.4e-07	3.82e-07	1.73e-06	XP_009116694.1	Bra007511	AT3G60966 (E=7e-039) | protein binding / zinc ion binding	ENSG
Bra012777	2.07564	4.80939	454.577	2.95e-99	7.28e-101	9.46e-99	XP_009136704.1	Bra012777	AT4G15610 (E=3e-052) | integral membrane family protein	ENSG
Bra032840	2.07151	-0.642911	19.1753	1.37e-05	1.19e-05	4.39e-05	None	None	None
Bra003961	2.07011	0.142035	36.5979	2.7e-09	1.45e-09	8.65e-09	XP_009104963.1	Bra003961	AT3G63470 (E=6e-258) scpl40 | scpl40 (serine carboxypeptidase-like 40); serine-type carboxypeptidase	ENSG
Bra000008	2.06769	-1.28252	6.21647	0.00812915	0.0126567	0.0260437	XP_009133193.1	Bra000008	AT2G37590 (E=3e-076) ATDOF2.4, DOF2.4 | Dof-type zinc finger domain-containing protein	ENSG
Bra020115	2.06504	5.12531	96.0295	5.37e-22	1.13e-22	1.72e-21	XP_009126460.1	Bra020115	AT5G20630 (E=2e-080) GLP3, GLP3A, GLP3B, ATGER3, GER3 | GER3 (GERMIN 3); oxalate oxidase	ENSG
Bra040719	2.0629	2.10459	114.191	6.75e-26	1.18e-26	2.16e-25	XP_009123192.1	Bra040719	AT2G14210 (E=2e-059) ANR1, AGL44 | AGL44 (AGAMOUS-LIKE 44); DNA binding / transcription factor	ENSG
Bra020794	2.05252	-0.393614	18.6915	1.74e-05	1.54e-05	5.57e-05	XP_009129619.1	Bra020794	AT3G05960 (E=1e-267) ATSTP6, STP6 | STP6 (SUGAR TRANSPORTER 6); carbohydrate transmembrane transporter/ monosaccharide transmembrane transporter/ sugar:hydrogen symporter	ENSG
Bra009269	2.05251	-1.08621	19.7654	1.03e-05	8.76e-06	3.3e-05	XP_009122346.1	Bra009269	AT5G07360 (E=1e-308) | amidase family protein	ENSG
Bra015588	2.04398	0.285919	39.7356	5.8e-10	2.91e-10	1.86e-09	None	None	None
Bra034754	2.0436	5.1784	575.457	2.33e-125	3.65e-127	7.46e-125	XP_009146610.1	Bra034754	AT3G12500 (E=1e-172) ATHCHIB, PR3, PR-3, CHI-B, B-CHI | ATHCHIB (ARABIDOPSIS THALIANA BASIC CHITINASE); chitinase	ENSG
Bra001622	2.04289	-1.36313	13.718	0.000198884	0.000212413	0.000637172	XP_009135470.1	Bra001622	AT2G16005 (E=6e-016) | MD-2-related lipid recognition domain-containing protein / ML domain-containing protein	ENSG
Bra014747	2.0411	3.26444	290.157	9.12e-64	4.6e-65	2.92e-63	XP_009139167.1	Bra014747	AT3G55430 (E=8e-217) | glycosyl hydrolase family 17 protein / beta-1,3-glucanase, putative	ENSG
Bra013923	2.0395	3.69101	268.714	3.83e-59	2.16e-60	1.23e-58	XP_009139574.1	Bra013923	AT4G25820 (E=9e-140) XTR9 | XTR9 (XYLOGLUCAN ENDOTRANSGLYCOSYLASE 9); hydrolase, acting on glycosyl bonds / hydrolase, hydrolyzing O-glycosyl compounds / xyloglucan:xyloglucosyl transferase	ENSG
Bra014231	2.03838	-0.613629	25.0538	7.73e-07	5.58e-07	2.48e-06	XP_018509294.1	Bra014231	AT3G16460 (E=2e-106) | jacalin lectin family protein	ENSG
Bra034904	2.03835	4.23237	191.733	1.47e-42	1.33e-43	4.72e-42	XP_009107667.1	Bra034904	AT4G12900 (E=1e-089) | gamma interferon responsive lysosomal thiol reductase family protein / GILT family protein	ENSG
Bra005650	2.03589	-1.17326	16.7494	4.48e-05	4.27e-05	0.000143619	XP_009144057.1	Bra005650	AT2G31680 (E=2e-114) AtRABA5d | AtRABA5d (Arabidopsis Rab GTPase homolog A5d); GTP binding	ENSG
Bra026684	2.03588	3.47383	326.975	1.03e-71	4.38e-73	3.29e-71	XP_009117719.1	Bra026684	AT1G17180 (E=1e-111) ATGSTU25 | ATGSTU25 (GLUTATHIONE S-TRANSFERASE TAU 25); glutathione transferase	ENSG
Bra007592	2.03585	0.202528	40.368	4.24e-10	2.1e-10	1.36e-09	None	None	None
Bra029069	2.02915	2.02117	134.557	2.92e-30	4.13e-31	9.37e-30	XP_009132477.1	Bra029069	AT5G53420 (E=2e-121) | FUNCTIONS IN: molecular_function unknown; INVOLVED IN: biological_process unknown; LOCATED IN: cellular_component unknown; EXPRESSED IN: 23 plant structures; EXPRESSED DURING: 13 growth stages; CONTAINS InterPro DOMAIN/s: CCT domain (InterPro:IPR010402); BEST Arabidopsis thaliana protein match is: unknown protein (TAIR:AT4G27900.2); Has 863 Blast hits to 863 proteins in 62 …	ENSG
Bra008482	2.02769	2.89867	269.153	3.09e-59	1.74e-60	9.89e-59	XP_009128434.1	Bra008482	AT1G80320 (E=6e-168) | oxidoreductase, 2OG-Fe(II) oxygenase family protein	ENSG
Bra036138	2.02594	-0.0135476	34.575	7.3e-09	4.1e-09	2.34e-08	XP_018509766.1	Bra036138	AT5G49520 (E=1e-122) WRKY48, ATWRKY48 | WRKY48; transcription factor	ENSG
Bra031933	2.02418	2.73068	86.9162	4.82e-20	1.13e-20	1.54e-19	XP_009130440.1	Bra031933	AT5G64120 (E=8e-146) | peroxidase, putative	ENSG
Bra012663	2.02079	0.0607227	28.6917	1.31e-07	8.49e-08	4.18e-07	XP_009136844.1	Bra012663	AT4G17460 (E=3e-105) HAT1 | HAT1; DNA binding / transcription factor	ENSG
Bra028256	2.01276	-0.890421	21.6432	4.1e-06	3.28e-06	1.31e-05	XP_009107426.1	Bra028256	AT5G51490 (E=3e-257) | pectinesterase family protein	ENSG
Bra031834	2.01224	-1.21635	15.5283	8.17e-05	8.13e-05	0.000261741	XP_009130542.1	Bra031834	AT5G67450 (E=5e-080) AZF1 | AZF1 (ARABIDOPSIS ZINC-FINGER PROTEIN 1); DNA binding / nucleic acid binding / transcription factor/ transcription repressor/ zinc ion binding	ENSG
Bra023126	2.00913	5.77853	479.314	1.34e-104	3.01e-106	4.31e-104	XP_009115054.1	Bra023126	AT1G30730 (E=5e-237) | FAD-binding domain-containing protein	ENSG
Bra032581	2.00907	4.33128	331.213	1.25e-72	5.23e-74	4e-72	XP_009118742.1	Bra032581	AT1G02860 (E=6e-150) NLA, BAH1 | NLA (nitrogen limitation adaptation); ubiquitin-protein ligase	ENSG
Bra039456	2.00707	1.24097	99.7937	8.39e-23	1.69e-23	2.69e-22	XP_009147267.1	Bra039456	AT3G05170 (E=1e-157) | phosphoglycerate/bisphosphoglycerate mutase family protein	ENSG
Bra024107	2.00695	-0.214421	30.9617	4.3e-08	2.63e-08	1.38e-07	XP_009137890.1	Bra024107	AT4G30110 (E=7e-199) HMA2 | HMA2; cadmium-transporting ATPase	ENSG
Bra019134	2.00547	1.78607	118.464	8.31e-27	1.37e-27	2.66e-26	XP_009137564.1	Bra019134	AT4G25990 (E=5e-044) CIL | CIL	ENSG
Bra003129	2.00476	0.807574	74.9647	1.75e-17	4.79e-18	5.6e-17	XP_009103856.1	Bra003129	AT3G53280 (E=1e-226) CYP71B5 | CYP71B5 (CYTOCHROME P450 71B5); electron carrier/ heme binding / iron ion binding / monooxygenase/ oxygen binding	ENSG
Bra008542	2.0046	-0.358408	31.3726	3.52e-08	2.13e-08	1.13e-07	None	None	None
Bra028446	2.00364	3.32682	208.028	4.6e-46	3.7e-47	1.47e-45	None	None	None
Bra000434	2.0004	1.2821	107.17	2.16e-24	4.09e-25	6.91e-24	XP_009133791.1	Bra000434	AT2G46870 (E=1e-116) NGA1 | NGA1 (NGATHA1); transcription factor	ENSG
Bra016676	1.9979	2.1524	126.552	1.53e-28	2.33e-29	4.91e-28	XP_009110511.1	Bra016676	AT5G26000 (E=2e-217) TGG1, BGLU38 | TGG1 (THIOGLUCOSIDE GLUCOHYDROLASE 1); hydrolase, hydrolyzing O-glycosyl compounds / thioglucosidase	ENSG
Bra017257	1.99542	-0.635904	20.3874	7.59e-06	6.32e-06	2.43e-05	None	None	None
Bra006944	1.99402	0.298257	41.8495	2.05e-10	9.86e-11	6.57e-10	None	None	None
Bra020768	1.98874	-0.593144	21.6027	4.18e-06	3.35e-06	1.34e-05	XP_009129650.1	Bra020768	AT5G18980 (E=0.0) | binding	ENSG
Bra031934	1.98755	7.68242	763.16	5.8e-166	5.52e-168	1.86e-165	XP_009130439.1	Bra031934	AT5G64100 (E=1e-141) | peroxidase, putative	ENSG
Bra013516	1.98307	-0.0218492	27.6704	2.15e-07	1.44e-07	6.9e-07	XP_009134603.1	Bra013516	AT4G21250 (E=1e-119) | unknown protein	ENSG
Bra030191	1.98244	1.64786	126.486	1.58e-28	2.41e-29	5.07e-28	XP_018513688.1	Bra030191	AT5G49160 (E=0.0) MET1, MET2, METI, DDM2, DMT01, DMT1 | MET1 (METHYLTRANSFERASE 1); methyltransferase	ENSG
Bra014775	1.98184	0.187133	46.5236	2.07e-11	9.05e-12	6.62e-11	XP_009139198.1	Bra014775	AT3G55110 (E=1e-307) | ABC transporter family protein	ENSG
Bra015419	1.98079	5.10334	614.231	9.6e-134	1.34e-135	3.08e-133	None	None	None
Bra025832	1.97911	5.69025	432.551	1.64e-94	4.53e-96	5.26e-94	XP_009149539.1	Bra025832	AT1G20620 (E=3e-299) CAT3, SEN2, ATCAT3 | CAT3 (CATALASE 3); catalase	ENSG
Bra000462	1.97885	-1.05914	18.8148	1.64e-05	1.44e-05	5.25e-05	XP_009133828.1	Bra000462	AT2G47810 (E=8e-075) NF-YB5 | NF-YB5 (NUCLEAR FACTOR Y, SUBUNIT B5); transcription factor	ENSG
Bra020238	1.97847	0.747473	46.9446	1.68e-11	7.3e-12	5.39e-11	XP_009120600.1	Bra020238	AT5G60660 (E=2e-146) PIP2F, PIP2;4 | PIP2;4 (PLASMA MEMBRANE INTRINSIC PROTEIN 2;4); water channel	ENSG
Bra025389	1.97822	-0.518908	17.8478	2.62e-05	2.39e-05	8.39e-05	XP_009151784.1	Bra025389	AT3G29300 (E=2e-017) | unknown protein	ENSG
Bra003702	1.97812	-1.13027	14.446	0.000139194	0.000144235	0.000445943	XP_009104653.1	Bra003702	AT1G76890 (E=4e-053) GT2, AT-GT2 | GT2; transcription factor	ENSG
Bra027306	1.97319	4.13344	417.767	2.52e-91	7.47e-93	8.07e-91	XP_018514640.1	Bra027306	AT3G14840 (E=1e-283) | leucine-rich repeat family protein / protein kinase family protein	ENSG
Bra007524	1.97086	0.941526	68.9788	3.34e-16	9.95e-17	1.07e-15	XP_009116714.1	Bra007524	AT3G60330 (E=0.0) AHA7 | AHA7 (Arabidopsis H(+)-ATPase 7); hydrogen-exporting ATPase, phosphorylative mechanism	ENSG
Bra022962	1.97029	-1.20451	10.9528	0.000775983	0.000934637	0.00248605	XP_009132967.1	Bra022962	AT2G34010 (E=2e-028) | unknown protein	ENSG
Bra013708	1.96791	2.69273	99.1025	1.18e-22	2.4e-23	3.78e-22	XP_009137157.1	Bra013708	AT4G23550 (E=1e-107) WRKY29, ATWRKY29 | WRKY29; transcription factor	ENSG
Bra032433	1.96529	-0.538323	17.4055	3.26e-05	3.02e-05	0.000104393	XP_009118552.1	Bra032433	AT1G06160 (E=1e-074) ORA59 | ORA59 (OCTADECANOID-RESPONSIVE ARABIDOPSIS AP2/ERF 59); DNA binding / transcription activator/ transcription factor	ENSG
Bra000014	1.96529	-0.368399	17.851	2.61e-05	2.39e-05	8.37e-05	XP_009133199.1	Bra000014	AT2G37700 (E=2e-284) | catalytic/ iron ion binding / oxidoreductase	ENSG
Bra004086	1.96505	-0.125308	39.5105	6.47e-10	3.26e-10	2.07e-09	XP_009105117.1	Bra004086	AT2G14247 (E=4e-021) | Expressed protein	ENSG
Bra038413	1.96491	1.33918	82.9207	3.48e-19	8.54e-20	1.11e-18	XP_009108130.1	Bra038413	AT2G23180 (E=6e-240) CYP96A1 | CYP96A1; electron carrier/ heme binding / iron ion binding / monooxygenase/ oxygen binding	ENSG
Bra033968	1.96343	4.27661	598.028	3.06e-130	4.5e-132	9.82e-130	XP_009127589.1	Bra033968	AT1G67980 (E=1e-118) CCOAMT | CCoAMT; caffeoyl-CoA O-methyltransferase	ENSG
Bra039203	1.96312	-0.436317	29.2103	1.01e-07	6.49e-08	3.25e-07	None	None	None
Bra019297	1.95931	1.16642	88.5835	2.12e-20	4.87e-21	6.8e-20	XP_009137359.1	Bra019297	AT4G23550 (E=2e-120) WRKY29, ATWRKY29 | WRKY29; transcription factor	ENSG
Bra020879	1.95851	-0.87652	17.5948	2.97e-05	2.73e-05	9.5e-05	None	None	None
Bra031466	1.95794	-0.991668	14.6813	0.000123977	0.0001273	0.000397189	XP_009104241.1	Bra031466	AT1G60986 (E=2e-035) SCRL4 | SCRL4 (SCR-Like 4)	ENSG
Bra012780	1.95677	2.1768	161.963	3.81e-36	4.22e-37	1.22e-35	None	None	None
Bra012560	1.95449	-1.02997	12.8163	0.000309496	0.000343613	0.000991547	XP_009136982.1	Bra012560	AT4G18980 (E=2e-032) | unknown protein	ENSG
Bra019636	1.95354	-0.139606	22.5764	2.59e-06	2.02e-06	8.31e-06	XP_009148756.1	Bra019636	AT3G52970 (E=1e-279) CYP76G1 | CYP76G1; electron carrier/ heme binding / iron ion binding / monooxygenase/ oxygen binding	ENSG
Bra019773	1.95156	-0.177049	20.6093	6.81e-06	5.63e-06	2.18e-05	XP_009148582.1	Bra019773	AT1G12540 (E=1e-061) | basic helix-loop-helix (bHLH) family protein	ENSG
Bra004254	1.94875	5.02509	585.823	1.32e-127	2.03e-129	4.24e-127	XP_009105327.1	Bra004254	AT1G67750 (E=6e-211) | pectate lyase family protein	ENSG
Bra040923	1.94429	-0.408854	28.1986	1.66e-07	1.09e-07	5.33e-07	XP_009114794.1	Bra040923	AT3G16400 (E=2e-173) ATMLP-470, NSP1, ATNSP1 | NSP1 (NITRILE SPECIFIER PROTEIN 1)	ENSG
Bra013893	1.94357	0.300621	35.2226	5.32e-09	2.94e-09	1.7e-08	XP_009139238.1	Bra013893	AT4G25434 (E=2e-133) ATNUDT10 | ATNUDT10 (Arabidopsis thaliana Nudix hydrolase homolog 10); ADP-ribose diphosphatase/ NAD or NADH binding / catalytic	ENSG
Bra022562	1.94313	-0.624323	17.8235	2.65e-05	2.42e-05	8.49e-05	XP_009107212.1	Bra022562	AT5G51780 (E=3e-064) | basix helix-loop-helix (bHLH) family protein	ENSG
Bra018007	1.93959	-1.52469	8.39983	0.00272815	0.00375256	0.00874029	XP_009149763.1	Bra018007	AT3G49120 (E=2e-167) ATPERX34, PERX34, PRXCB, ATPCB | PRXCB (PEROXIDASE CB); peroxidase	ENSG
Bra000113	1.93713	0.197409	35.053	5.78e-09	3.21e-09	1.85e-08	XP_009133329.1	Bra000113	AT2G39040 (E=4e-146) | peroxidase, putative	ENSG
Bra029492	1.93661	4.21664	156.878	4.75e-35	5.44e-36	1.52e-34	XP_009114571.1	Bra029492	AT4G04460 (E=1e-262) | aspartyl protease family protein	ENSG
Bra020459	1.93366	1.79739	108.208	1.29e-24	2.42e-25	4.13e-24	XP_009120246.1	Bra020459	AT5G57220 (E=5e-257) CYP81F2 | CYP81F2; electron carrier/ heme binding / iron ion binding / monooxygenase/ oxygen binding	ENSG
Bra024268	1.93292	2.20702	167.536	2.39e-37	2.56e-38	7.66e-37	XP_009150481.1	Bra024268	AT5G64110 (E=6e-141) | peroxidase, putative	ENSG
Bra025417	1.93239	0.581412	42.0077	1.9e-10	9.09e-11	6.09e-10	XP_009151749.1	Bra025417	AT3G30460 (E=1e-052) | zinc finger (C3HC4-type RING finger) family protein	ENSG
Bra008867	1.92974	0.115109	34.3641	8.1e-09	4.57e-09	2.59e-08	XP_009121819.1	Bra008867	AT5G12970 (E=0.0) | C2 domain-containing protein	ENSG
Bra026539	1.92829	-0.564491	18.8832	1.58e-05	1.39e-05	5.07e-05	None	None	None
Bra019317	1.92459	0.451171	48.3927	8.3e-12	3.49e-12	2.66e-11	XP_009137325.1	Bra019317	AT4G23190 (E=5e-211) CRK11, AT-RLK3 | CRK11 (CYSTEINE-RICH RLK11); kinase/ protein kinase	ENSG
Bra002316	1.92378	-0.324029	18.0348	2.39e-05	2.17e-05	7.67e-05	XP_009120792.1	Bra002316	AT5G20630 (E=4e-101) GLP3, GLP3A, GLP3B, ATGER3, GER3 | GER3 (GERMIN 3); oxalate oxidase	ENSG
Bra025780	1.92345	0.270407	30.9873	4.25e-08	2.6e-08	1.36e-07	XP_009149487.1	Bra025780	AT1G19900 (E=4e-264) | glyoxal oxidase-related	ENSG
Bra000606	1.92178	-0.00258306	32.8644	1.68e-08	9.88e-09	5.4e-08	XP_009134039.1	Bra000606	AT5G50020 (E=2e-187) | zinc finger (DHHC type) family protein	ENSG
Bra027675	1.92157	-1.26452	15.6247	7.8e-05	7.72e-05	0.000249799	XP_009112904.1	Bra027675	AT1G64000 (E=2e-067) WRKY56, ATWRKY56 | WRKY56; transcription factor	ENSG
Bra015706	1.92089	-1.00441	12.5377	0.000355164	0.000398818	0.00113785	None	None	None
Bra026621	1.92042	2.27273	113.192	1.1e-25	1.96e-26	3.53e-25	XP_009129180.1	Bra026621	AT2G02010 (E=2e-271) GAD4 | GAD4 (glutamate decarboxylase 4); calmodulin binding	ENSG
Bra025096	1.91996	0.228253	43.6663	8.42e-11	3.89e-11	2.7e-10	XP_009101628.1	Bra025096	AT5G44990 (E=1e-161) | FUNCTIONS IN: molecular_function unknown; INVOLVED IN: biological_process unknown; LOCATED IN: cellular_component unknown; EXPRESSED IN: stem; CONTAINS InterPro DOMAIN/s: Glutathione S-transferase, predicted (InterPro:IPR016639), Glutathione S-transferase, C-terminal-like (InterPro:IPR010987), Glutathione S-transferase/chloride channel, C-terminal (InterPro:IPR017933), Thio…	ENSG
Bra001627	1.91795	2.28646	180.622	3.68e-40	3.55e-41	1.18e-39	None	None	None
Bra032028	1.91356	-0.0965995	27.5387	2.29e-07	1.54e-07	7.35e-07	XP_009130319.1	Bra032028	AT3G02940 (E=1e-158) MYB107, AtMYB107 | MYB107 (myb domain protein 107); DNA binding / transcription factor	ENSG
Bra010627	1.91286	4.04007	456.873	9.52e-100	2.3e-101	3.05e-99	XP_009109413.1	Bra010627	AT4G37990 (E=2e-143) ELI3-2, ELI3, ATCAD8, CAD-B2 | ELI3-2 (ELICITOR-ACTIVATED GENE 3-2); aryl-alcohol dehydrogenase/ mannitol dehydrogenase	ENSG
Bra033508	1.91108	0.338159	35.3536	4.99e-09	2.75e-09	1.6e-08	XP_009107853.1	Bra033508	AT4G15740 (E=7e-079) | C2 domain-containing protein	ENSG
Bra033682	1.90724	-0.534239	15.5877	7.94e-05	7.88e-05	0.000254245	XP_009101780.1	Bra033682	AT5G43530 (E=0.0) | SNF2 domain-containing protein / helicase domain-containing protein / RING finger domain-containing protein	ENSG
Bra029145	1.9064	-0.772034	20.2412	8.15e-06	6.83e-06	2.61e-05	XP_009132561.1	Bra029145	AT5G52050 (E=2e-185) | MATE efflux protein-related	ENSG
Bra034819	1.90457	-0.297504	21.4453	4.52e-06	3.64e-06	1.45e-05	XP_009146692.1	Bra034819	AT3G11680 (E=4e-206) | unknown protein	ENSG
Bra016671	1.90409	-0.115341	27.0779	2.88e-07	1.95e-07	9.22e-07	XP_009110504.1	Bra016671	AT1G15170 (E=4e-201) | MATE efflux family protein	ENSG
Bra009112	1.90372	2.69916	176.224	3.24e-39	3.23e-40	1.04e-38	XP_009122150.1	Bra009112	AT5G05410 (E=9e-073) DREB2A, DREB2 | DREB2A; DNA binding / transcription activator/ transcription factor	ENSG
Bra020330	1.90275	1.29818	54.417	4.32e-13	1.62e-13	1.38e-12	XP_009126710.1	Bra020330	AT5G59050 (E=3e-071) | unknown protein	ENSG
Bra001827	1.90101	0.572635	39.9514	5.21e-10	2.6e-10	1.67e-09	XP_009135746.2	Bra001827	AT1G51820 (E=0.0) | leucine-rich repeat protein kinase, putative	ENSG
Bra005832	1.89589	0.206205	33.8628	1.03e-08	5.91e-09	3.31e-08	XP_009130851.1	Bra005832	AT5G04960 (E=1e-252) | pectinesterase family protein	ENSG
Bra021876	1.89476	3.15169	225.512	8.01e-50	5.68e-51	2.57e-49	XP_009141344.1	Bra021876	AT2G33790 (E=9e-057) ATAGP30, AGP30 | AGP30 (ARABINOGALACTAN PROTEIN30)	ENSG
Bra002269	1.89381	2.50569	137.827	5.81e-31	7.95e-32	1.86e-30	XP_009120850.1	Bra002269	AT5G19880 (E=8e-160) | peroxidase, putative	ENSG
Bra006228	1.89303	-1.05868	13.093	0.000270487	0.000296401	0.00086657	XP_009125956.1	Bra006228	AT5G13990 (E=5e-301) ATEXO70C2 | ATEXO70C2 (exocyst subunit EXO70 family protein C2); protein binding	ENSG
Bra025440	1.89178	-0.842728	20.4139	7.49e-06	6.24e-06	2.4e-05	None	None	None
Bra013295	1.88444	0.125647	32.8762	1.68e-08	9.82e-09	5.37e-08	XP_009131545.1	Bra013295	AT4G18250 (E=2e-152) | receptor serine/threonine kinase, putative	ENSG
Bra008703	1.88201	0.140987	21.9388	3.54e-06	2.81e-06	1.14e-05	XP_018510917.1	Bra008703	AT3G01120 (E=5e-156) MTO1, CGS, ATCYS1, CGS1 | MTO1 (METHIONINE OVERACCUMULATION 1); cystathionine gamma-synthase	ENSG
Bra002243	1.88156	-0.775301	18.2519	2.15e-05	1.94e-05	6.9e-05	XP_009120878.1	Bra002243	AT5G19520 (E=2e-298) MSL9 | MSL9 (MECHANOSENSITIVE CHANNEL OF SMALL CONDUCTANCE-LIKE 9); mechanically-gated ion channel	ENSG
Bra016662	1.87815	2.66282	204.608	2.51e-45	2.06e-46	8.04e-45	XP_009110487.1	Bra016662	AT1G15380 (E=7e-089) | lactoylglutathione lyase family protein / glyoxalase I family protein	ENSG
Bra037488	1.87729	-1.04627	13.1685	0.000260741	0.000284699	0.000835348	XP_009151641.1	Bra037488	AT5G48390 (E=0.0) ATZIP4 | ATZIP4; binding	ENSG
Bra007947	1.87611	1.67891	107.165	2.16e-24	4.1e-25	6.92e-24	XP_009127831.1	Bra007947	AT1G70830 (E=3e-066) MLP28 | MLP28 (MLP-LIKE PROTEIN 28)	ENSG
Bra034051	1.87586	-0.833151	16.2337	5.78e-05	5.6e-05	0.000185134	XP_009123482.1	Bra034051	AT3G09070 (E=5e-196) | glycine-rich protein	ENSG
Bra018989	1.86802	2.65932	189.449	4.57e-42	4.19e-43	1.46e-41	XP_009147661.1	Bra018989	AT1G52790 (E=4e-170) | oxidoreductase, 2OG-Fe(II) oxygenase family protein	ENSG
Bra026123	1.86753	1.93479	114.729	5.18e-26	9.02e-27	1.66e-25	XP_009148950.1	Bra026123	AT1G15540 (E=9e-158) | oxidoreductase, 2OG-Fe(II) oxygenase family protein	ENSG
Bra000194	1.86528	2.73473	208.767	3.19e-46	2.55e-47	1.02e-45	NP_001288831.1	Bra000194	AT2G40610 (E=2e-137) ATEXPA8, EXP8, ATEXP8, ATHEXP ALPHA 1.11 | ATEXPA8 (ARABIDOPSIS THALIANA EXPANSIN A8)	ENSG
Bra034497	1.86461	-0.205305	23.7943	1.43e-06	1.07e-06	4.58e-06	XP_009123389.1	Bra034497	AT1G62340 (E=4e-195) ALE1, ALE | ALE1 (ABNORMAL LEAF-SHAPE 1); serine-type endopeptidase	ENSG
Bra008748	1.86394	4.58261	293.092	2.12e-64	1.05e-65	6.79e-64	XP_009121648.1	Bra008748	AT5G14650 (E=3e-139) | polygalacturonase, putative / pectinase, putative	ENSG
Bra003629	1.86206	-0.332576	24.7882	8.79e-07	6.4e-07	2.82e-06	XP_009104555.1	Bra003629	AT1G78990 (E=2e-231) | transferase family protein	ENSG
Bra020094	1.86053	5.42316	628.178	9.34e-137	1.24e-138	2.99e-136	XP_009126433.1	Bra020094	AT5G20250 (E=0.0) DIN10 | DIN10 (DARK INDUCIBLE 10); hydrolase, hydrolyzing O-glycosyl compounds	ENSG
Bra001596	1.86037	-1.07229	12.1862	0.00042272	0.000481448	0.00135429	XP_009135445.1	Bra001596	AT3G15500 (E=6e-100) ATNAC3, ANAC055 | ANAC055 (ARABIDOPSIS NAC DOMAIN CONTAINING PROTEIN 55); transcription factor	ENSG
Bra025407	1.86031	1.74538	110.525	4.11e-25	7.52e-26	1.32e-24	XP_009151762.1	Bra025407	AT3G29970 (E=2e-043) | germination protein-related	ENSG
Bra008084	1.85622	-1.64032	8.55699	0.00252796	0.00344198	0.00809892	XP_009127983.1	Bra008084	AT1G73260 (E=4e-038) | trypsin and protease inhibitor family protein / Kunitz family protein	ENSG
Bra001179	1.85401	-0.566129	23.2106	1.9e-06	1.45e-06	6.09e-06	XP_009134868.1	Bra001179	AT3G06035 (E=5e-067) | unknown protein	ENSG
Bra009954	1.85353	-0.258651	24.7491	8.96e-07	6.53e-07	2.87e-06	XP_009151201.1	Bra009954	AT5G27470 (E=2e-203) | seryl-tRNA synthetase / serine--tRNA ligase	ENSG
Bra006567	1.85276	3.17499	269.739	2.31e-59	1.29e-60	7.38e-59	XP_009126456.1	Bra006567	AT5G20630 (E=2e-109) GLP3, GLP3A, GLP3B, ATGER3, GER3 | GER3 (GERMIN 3); oxalate oxidase	ENSG
Bra010383	1.85071	0.560252	51.0959	2.19e-12	8.8e-13	7.03e-12	XP_009109110.1	Bra010383	AT4G28140 (E=2e-109) | AP2 domain-containing transcription factor, putative	ENSG
Bra035732	1.84992	3.03807	207.08	7.36e-46	5.95e-47	2.36e-45	XP_009140873.1	Bra035732	AT5G51190 (E=1e-094) | AP2 domain-containing transcription factor, putative	ENSG
Bra039265	1.84775	1.98329	118.88	6.77e-27	1.11e-27	2.17e-26	XP_009142436.1	Bra039265	AT2G46680 (E=4e-062) ATHB-7, ATHB7 | ATHB-7 (ARABIDOPSIS THALIANA HOMEOBOX 7); transcription activator/ transcription factor	ENSG
Bra007510	1.84709	1.95731	102.335	2.38e-23	4.69e-24	7.62e-23	XP_009116693.1	Bra007510	AT3G60140 (E=1e-286) DIN2, SRG2, BGLU30 | DIN2 (DARK INDUCIBLE 2); catalytic/ cation binding / hydrolase, hydrolyzing O-glycosyl compounds	ENSG
Bra003385	1.8469	-0.730708	19.1779	1.37e-05	1.19e-05	4.39e-05	XP_009104216.1	Bra003385	AT3G59670 (E=8e-127) | unknown protein	ENSG
Bra007030	1.84674	-1.15856	13.1198	0.000267078	0.000292195	0.000855648	XP_009116082.1	Bra007030	AT3G53840 (E=7e-161) | protein kinase family protein	ENSG
Bra001440	1.84641	0.17266	37.9011	1.42e-09	7.44e-10	4.56e-09	XP_009120822.1	Bra001440	AT3G12240 (E=6e-160) SCPL15 | SCPL15 (serine carboxypeptidase-like 15); serine-type carboxypeptidase	ENSG
Bra033754	1.84561	-0.505861	18.3905	2.01e-05	1.8e-05	6.45e-05	XP_009101693.1	Bra033754	AT4G20260 (E=2e-040) ATPCAP1, PCAP1 | DREPP plasma membrane polypeptide family protein	ENSG
Bra038068	1.8453	-0.939358	12.6051	0.000343646	0.000384691	0.00110096	XP_009107859.1	Bra038068	AT4G15760 (E=3e-120) MO1 | MO1 (MONOOXYGENASE 1); electron carrier/ oxidoreductase	ENSG
Bra034281	1.84465	3.8455	321.742	1.37e-70	6.05e-72	4.38e-70	XP_009140713.1	Bra034281	AT2G46450 (E=4e-254) ATCNGC12, CNGC12 | ATCNGC12; cation channel/ cyclic nucleotide binding / ion channel	ENSG
Bra003797	1.84461	-1.31397	12.8443	0.000305321	0.000338505	0.00097817	XP_009104757.1	Bra003797	AT1G74500 (E=5e-042) | bHLH family protein	ENSG
Bra026608	1.84446	-1.09928	14.2212	0.000155373	0.000162531	0.000497775	XP_009129159.1	Bra026608	AT2G02240 (E=9e-114) MEE66 | MEE66 (maternal effect embryo arrest 66)	ENSG
Bra023722	1.84285	-0.552659	17.5491	3.03e-05	2.8e-05	9.71e-05	XP_009107970.1	Bra023722	AT3G23470 (E=2e-220) | cyclopropane-fatty-acyl-phospholipid synthase	ENSG
Bra030194	1.84132	-0.341832	28.2532	1.62e-07	1.06e-07	5.19e-07	None	None	None
Bra001277	1.84064	0.101602	32.3272	2.19e-08	1.3e-08	7.01e-08	XP_009135010.1	Bra001277	AT3G07940 (E=1e-188) | zinc finger and C2 domain protein, putative	ENSG
Bra010994	1.84053	0.204153	36.176	3.33e-09	1.8e-09	1.07e-08	XP_009109881.2	Bra010994	AT1G25440 (E=8e-125) | zinc finger (B-box type) family protein	ENSG
Bra039956	1.83846	1.39399	75.5803	1.29e-17	3.51e-18	4.14e-17	XP_009145325.1	Bra039956	AT3G22490 (E=2e-099) | late embryogenesis abundant protein, putative / LEA protein, putative	ENSG
Bra002782	1.83838	0.534741	42.9664	1.19e-10	5.57e-11	3.81e-10	None	None	None
Bra019686	1.83805	1.36406	70.5332	1.56e-16	4.53e-17	4.98e-16	XP_009148686.1	Bra019686	AT1G14040 (E=0.0) | LOCATED IN: integral to membrane; EXPRESSED IN: 21 plant structures; EXPRESSED DURING: 12 growth stages; CONTAINS InterPro DOMAIN/s: SPX, N-terminal (InterPro:IPR004331), EXS, C-terminal (InterPro:IPR004342); BEST Arabidopsis thaliana protein match is: unknown protein (TAIR:AT2G03240.1); Has 732 Blast hits to 696 proteins in 144 species: Archae - 0; Bacteria - 0; Metazoa - 238…	ENSG
Bra027104	1.83705	1.82644	110.367	4.44e-25	8.14e-26	1.42e-24	XP_009113149.2	Bra027104	AT1G61080 (E=6e-122) | proline-rich family protein	ENSG
Bra035995	1.83652	-1.15885	14.2112	0.000156097	0.000163391	0.000500096	None	None	None
Bra005469	1.83402	6.54778	1636.5	0	0	0	None	None	None
Bra023099	1.8311	8.75244	515.205	2.4e-112	4.67e-114	7.68e-112	XP_009133118.1	Bra023099	AT2G37130 (E=7e-172) | peroxidase 21 (PER21) (P21) (PRXR5)	ENSG
Bra028435	1.82911	-1.08644	16.6648	4.67e-05	4.46e-05	0.000149674	XP_009125108.1	Bra028435	AT5G39610 (E=3e-140) ATNAC2, ORE1, ANAC092, ATNAC6 | ATNAC6 (ARABIDOPSIS NAC DOMAIN CONTAINING PROTEIN 6); protein heterodimerization/ protein homodimerization/ transcription factor	ENSG
Bra008926	1.82873	2.78324	123.34	7.46e-28	1.17e-28	2.39e-27	XP_009121899.1	Bra008926	AT5G11920 (E=3e-238) AtcwINV6 | AtcwINV6 (6-&1-fructan exohydrolase); hydrolase, hydrolyzing O-glycosyl compounds / inulinase/ levanase	ENSG
Bra011950	1.82247	-1.12708	10.476	0.000980441	0.00120934	0.00314108	XP_009103687.1	Bra011950	AT2G28420 (E=4e-084) | lactoylglutathione lyase family protein / glyoxalase I family protein	ENSG
Bra005382	1.82182	-1.11371	12.4929	0.00036291	0.000408492	0.00116267	XP_009143726.1	Bra005382	AT2G34910 (E=8e-099) | unknown protein	ENSG
Bra021883	1.82014	2.39486	59.3241	3.88e-14	1.34e-14	1.24e-13	XP_009141350.1	Bra021883	AT2G33850 (E=8e-076) | unknown protein	ENSG
Bra008024	1.81818	2.46865	100.924	4.79e-23	9.56e-24	1.54e-22	XP_009127921.1	Bra008024	AT1G72290 (E=8e-050) | trypsin and protease inhibitor family protein / Kunitz family protein	ENSG
Bra001907	1.8178	-0.46073	22.5816	2.59e-06	2.01e-06	8.29e-06	XP_009135852.1	Bra001907	AT3G23250 (E=1e-138) MYB15, ATY19, ATMYB15 | MYB15 (MYB DOMAIN PROTEIN 15); DNA binding / transcription factor	ENSG
Bra014887	1.81736	-0.752657	15.7531	7.32e-05	7.22e-05	0.000234537	None	None	None
Bra004193	1.81685	2.30118	134.621	2.84e-30	4e-31	9.08e-30	XP_009105240.1	Bra004193	AT1G66880 (E=6e-174) | serine/threonine protein kinase family protein	ENSG
Bra041061	1.81607	-1.32552	6.22467	0.00809594	0.0125983	0.0259373	XP_009108519.1	Bra041061	AT4G21020 (E=6e-094) | late embryogenesis abundant domain-containing protein / LEA domain-containing protein	ENSG
Bra033030	1.81459	-1.01825	12.6316	0.000339218	0.000379278	0.00108677	XP_009129389.1	Bra033030	AT3G27880 (E=8e-031) | unknown protein	ENSG
Bra018484	1.81264	-0.453834	20.2984	7.93e-06	6.63e-06	2.54e-05	XP_009134277.1	Bra018484	AT4G12550 (E=1e-029) AIR1 | AIR1; lipid binding	ENSG
Bra025141	1.81188	2.63007	143.63	3.28e-32	4.28e-33	1.05e-31	XP_009152137.1	Bra025141	AT2G03980 (E=3e-155) | GDSL-motif lipase/hydrolase family protein	ENSG
Bra025665	1.81014	-0.204772	30.9369	4.35e-08	2.67e-08	1.39e-07	XP_009139901.1	Bra025665	AT5G39520 (E=4e-100) | unknown protein	ENSG
Bra011683	1.80677	2.5788	204.286	2.93e-45	2.42e-46	9.39e-45	XP_009144505.1	Bra011683	AT4G36430 (E=5e-153) | peroxidase, putative	ENSG
Bra033913	1.80172	-1.10142	12.183	0.000423391	0.000482262	0.00135644	XP_009145259.1	Bra033913	AT3G22830 (E=1e-140) AT-HSFA6B, HSFA6B | AT-HSFA6B; DNA binding / transcription factor	ENSG
Bra039702	1.80114	1.76131	113.976	7.52e-26	1.32e-26	2.41e-25	XP_009147555.1	Bra039702	AT1G54040 (E=2e-113) ESP, TASTY, ESR | ESP (EPITHIOSPECIFIER PROTEIN); enzyme regulator	ENSG
Bra003636	1.79927	1.53763	69.6324	2.42e-16	7.15e-17	7.77e-16	XP_009104566.1	Bra003636	AT1G78820 (E=4e-226) | curculin-like (mannose-binding) lectin family protein / PAN domain-containing protein	ENSG
Bra027615	1.79546	0.882664	41.3019	2.68e-10	1.3e-10	8.6e-10	None	None	None
Bra023879	1.79455	3.22343	280.498	1.1e-61	5.85e-63	3.53e-61	None	None	None
Bra026901	1.79451	1.59004	98.5232	1.57e-22	3.21e-23	5.02e-22	XP_009117992.1	Bra026901	AT1G13520 (E=2e-159) | unknown protein	ENSG
Bra034576	1.79443	1.41556	82.9933	3.36e-19	8.23e-20	1.08e-18	None	None	None
Bra000556	1.79413	0.932867	59.723	3.18e-14	1.09e-14	1.02e-13	XP_009126348.1	Bra000556	AT5G19100 (E=8e-099) | extracellular dermal glycoprotein-related / EDGP-related	ENSG
Bra013584	1.79398	2.17835	111.583	2.44e-25	4.41e-26	7.82e-25	XP_009135540.1	Bra013584	AT4G22070 (E=3e-213) WRKY31, ATWRKY31 | WRKY31; transcription factor	ENSG
Bra025372	1.79362	1.88229	120.054	3.79e-27	6.16e-28	1.21e-26	NP_001288845.1	Bra025372	AT3G29030 (E=1e-108) ATEXPA5, ATEXP5, ATHEXP ALPHA 1.4, EXP5, EXPA5 | EXPA5 (EXPANSIN A5)	ENSG
Bra003285	1.79311	-0.720422	9.25905	0.00178463	0.00234334	0.00571751	XP_009104063.1	Bra003285	AT3G57500 (E=1e-039) | unknown protein	ENSG
Bra034522	1.79132	3.21565	242.985	1.35e-53	8.79e-55	4.31e-53	XP_009114416.1	Bra034522	AT1G62800 (E=2e-194) ASP4 | ASP4 (ASPARTATE AMINOTRANSFERASE 4); catalytic/ pyridoxal phosphate binding / transaminase/ transferase, transferring nitrogenous groups	ENSG
Bra028386	1.79086	-0.583849	19.0199	1.48e-05	1.29e-05	4.74e-05	XP_009125044.1	Bra028386	AT1G07560 (E=5e-253) | leucine-rich repeat protein kinase, putative	ENSG
Bra026470	1.78978	-1.26472	13.3412	0.000239607	0.000259637	0.00076764	None	None	None
Bra011681	1.78902	2.43577	154.165	1.81e-34	2.13e-35	5.78e-34	None	None	None
Bra013011	1.78809	2.63419	104.148	9.65e-24	1.88e-24	3.09e-23	XP_009136397.1	Bra013011	AT5G23010 (E=3e-177) MAM1, IMS3 | MAM1 (METHYLTHIOALKYLMALATE SYNTHASE 1); 2-isopropylmalate synthase/ methylthioalkylmalate synthase	ENSG
Bra006023	1.78777	1.02101	74.1454	2.61e-17	7.26e-18	8.38e-17	None	None	None
Bra019570	1.7837	0.814648	56.0789	1.91e-13	6.96e-14	6.13e-13	XP_009150170.1	Bra019570	AT3G48850 (E=5e-145) | mitochondrial phosphate transporter, putative	ENSG
Bra013134	1.77984	-0.991475	13.1058	0.000268924	0.000294389	0.000861564	XP_009136231.1	Bra013134	AT1G58410 (E=7e-285) | disease resistance protein (CC-NBS-LRR class), putative	ENSG
Bra013783	1.7788	-0.266482	25.4895	6.24e-07	4.45e-07	2e-06	XP_009125780.2	Bra013783	AT1G30790 (E=5e-082) | F-box family protein	ENSG
Bra005346	1.77797	0.526379	43.9943	7.17e-11	3.29e-11	2.3e-10	XP_009143676.1	Bra005346	AT2G35380 (E=3e-173) | peroxidase 20 (PER20) (P20)	ENSG
Bra000815	1.77796	0.492463	19.6747	1.08e-05	9.18e-06	3.45e-05	XP_009134335.1	Bra000815	AT1G66100 (E=1e-045) | thionin, putative	ENSG
Bra027616	1.77767	-0.174726	17.6655	2.86e-05	2.63e-05	9.18e-05	XP_009112986.1	Bra027616	AT5G52020 (E=6e-026) | AP2 domain-containing protein	ENSG
Bra009910	1.77658	-0.494503	11.9548	0.000472768	0.000545069	0.00151463	XP_009151503.2	Bra009910	AT5G26660 (E=2e-127) ATMYB4, ATMYB86 | ATMYB86 (MYB DOMAIN PROTEIN 86); specific transcriptional repressor/ transcription repressor	ENSG
Bra038546	1.77341	1.65172	83.8235	2.23e-19	5.41e-20	7.15e-19	XP_009112557.1	Bra038546	AT2G18690 (E=1e-105) | unknown protein	ENSG
Bra041014	1.77096	3.98964	284.136	1.81e-62	9.43e-64	5.8e-62	XP_009124813.1	Bra041014	AT4G26260 (E=2e-162) MIOX4 | MIOX4; inositol oxygenase	ENSG
Bra039316	1.77006	-1.20375	12.345	0.000390662	0.00044218	0.00125158	XP_009142364.1	Bra039316	AT2G45760 (E=2e-070) BAP2, BAL | BAP2 (BON ASSOCIATION PROTEIN 2)	ENSG
Bra015049	1.76898	0.38821	33.7572	1.09e-08	6.24e-09	3.48e-08	XP_009102503.1	Bra015049	AT3G47760 (E=0.0) ATATH4, ATH4 | ATATH4; ATPase, coupled to transmembrane movement of substances / transporter	ENSG
Bra038140	1.76282	-0.818291	17.3738	3.31e-05	3.07e-05	0.000106022	XP_009144760.1	Bra038140	AT1G53680 (E=4e-111) ATGSTU28 | ATGSTU28 (GLUTATHIONE S-TRANSFERASE TAU 28); glutathione transferase	ENSG
Bra021592	1.76095	2.25152	115.435	3.67e-26	6.32e-27	1.18e-25	XP_009116467.1	Bra021592	AT3G15170 (E=8e-124) CUC1, anac054, ATNAC1 | CUC1 (CUP-SHAPED COTYLEDON1); transcription factor	ENSG
Bra016025	1.75908	1.60726	72.8681	4.92e-17	1.39e-17	1.58e-16	XP_009105956.1	Bra016025	AT1G73010 (E=7e-138) | phosphatase	ENSG
Bra002747	1.75881	-0.594056	18.0137	2.42e-05	2.19e-05	7.74e-05	None	Bra002747	AT5G57220 (E=5e-257) CYP81F2 | CYP81F2; electron carrier/ heme binding / iron ion binding / monooxygenase/ oxygen binding
Bra019700	1.7587	0.322104	24.5668	9.78e-07	7.18e-07	3.13e-06	XP_018514957.1	Bra019700	AT1G13830 (E=5e-045) | beta-1,3-glucanase-related	ENSG
Bra027307	1.7582	0.48941	40.2545	4.48e-10	2.23e-10	1.44e-09	XP_009146320.1	Bra027307	AT3G14840 (E=0.0) | leucine-rich repeat family protein / protein kinase family protein	ENSG
Bra020937	1.7566	0.290512	29.3921	9.27e-08	5.91e-08	2.97e-07	XP_009108457.1	Bra020937	None	ENSG
Bra023328	1.75518	4.81644	447.816	8.29e-98	2.16e-99	2.66e-97	XP_009125808.1	Bra023328	AT5G11540 (E=8e-287) | FAD-binding domain-containing protein	ENSG
Bra030161	1.75392	2.11666	85.449	9.98e-20	2.38e-20	3.2e-19	None	None	None
Bra040848	1.75367	2.51297	179.606	6.08e-40	5.91e-41	1.95e-39	XP_009123845.1	Bra040848	AT5G61190 (E=7e-007) | zinc finger protein-related	ENSG
Bra025908	1.753	-0.929007	15.1254	9.97e-05	0.000100601	0.000319254	XP_018515220.1	Bra025908	AT1G18410 (E=0.0) | kinesin motor protein-related	ENSG
Bra000818	1.75295	0.0202524	24.4553	1.03e-06	7.61e-07	3.31e-06	XP_009134337.1	Bra000818	AT1G30300 (E=5e-121) | unknown protein	ENSG
Bra039684	1.75051	-1.31228	10.7693	0.000850027	0.00103197	0.00272327	None	None	None
Bra028671	1.74976	1.75313	78.6647	2.83e-18	7.36e-19	9.06e-18	XP_009125718.1	Bra028671	AT5G08150 (E=2e-017) | unknown protein	ENSG
Bra029556	1.74818	-0.258021	24.8246	8.64e-07	6.28e-07	2.77e-06	XP_009114505.1	Bra029556	AT4G05120 (E=3e-190) ENT3, FUR1, ATENT3 | FUR1 (FUDR RESISTANT 1); nucleoside transmembrane transporter	ENSG
Bra010619	1.74784	1.91833	77.4162	5.22e-18	1.38e-18	1.67e-17	XP_009109401.1	Bra010619	AT4G37900 (E=2e-286) | glycine-rich protein	ENSG
Bra004277	1.74395	2.28129	92.2465	3.48e-21	7.65e-22	1.11e-20	XP_009105354.1	Bra004277	AT1G68040 (E=5e-168) | S-adenosyl-L-methionine:carboxyl methyltransferase family protein	ENSG
Bra036143	1.74272	3.13386	247.302	1.57e-54	1.01e-55	5.03e-54	XP_009111875.1	Bra036143	AT5G49360 (E=0.0) BXL1, ATBXL1 | BXL1 (BETA-XYLOSIDASE 1); hydrolase, hydrolyzing O-glycosyl compounds	ENSG
Bra007440	1.74245	3.77744	342.264	5.11e-75	2.05e-76	1.64e-74	XP_009117196.1	Bra007440	None	ENSG
Bra027238	1.74242	3.79022	283.031	3.14e-62	1.64e-63	1.01e-61	XP_009146239.1	Bra027238	AT3G15500 (E=1e-149) ATNAC3, ANAC055 | ANAC055 (ARABIDOPSIS NAC DOMAIN CONTAINING PROTEIN 55); transcription factor	ENSG
Bra035070	1.741	7.1656	424.022	1.12e-92	3.25e-94	3.6e-92	XP_009106600.1	Bra035070	AT1G78850 (E=4e-247) | curculin-like (mannose-binding) lectin family protein	ENSG
Bra019538	1.73684	-0.50009	21.0066	5.61e-06	4.58e-06	1.8e-05	XP_009150199.1	Bra019538	AT3G48270 (E=6e-213) CYP71A26 | CYP71A26; electron carrier/ heme binding / iron ion binding / monooxygenase/ oxygen binding	ENSG
Bra040060	1.73665	-0.0170342	22.5707	2.6e-06	2.03e-06	8.33e-06	None	None	None
Bra012524	1.7361	2.93191	119.539	4.88e-27	7.98e-28	1.56e-26	XP_009137135.1	Bra012524	AT4G19970 (E=2e-172) | unknown protein	ENSG
Bra015966	1.73572	0.261566	34.8897	6.26e-09	3.49e-09	2e-08	XP_018508800.1	Bra015966	AT1G73780 (E=3e-034) | protease inhibitor/seed storage/lipid transfer protein (LTP) family protein	ENSG
Bra001653	1.73316	4.53369	51.4606	1.84e-12	7.3e-13	5.88e-12	XP_009135520.1	Bra001653	AT3G16660 (E=1e-015) | unknown protein	ENSG
Bra040677	1.73218	-0.698232	14.4938	0.000136057	0.000140618	0.000435891	XP_009124316.1	Bra040677	AT2G19500 (E=1e-241) CKX2, ATCKX2 | CKX2 (CYTOKININ OXIDASE 2); amine oxidase/ cytokinin dehydrogenase	ENSG
Bra014195	1.73176	5.29839	560.061	4.85e-122	8.15e-124	1.55e-121	XP_009107295.1	Bra014195	AT1G49500 (E=1e-022) | unknown protein	ENSG
Bra004015	1.731	0.893365	44.0821	6.86e-11	3.15e-11	2.2e-10	XP_009105020.1	Bra004015	AT1G68810 (E=5e-136) | basic helix-loop-helix (bHLH) family protein	ENSG
Bra025421	1.72792	6.10939	1046.02	4.56e-227	1.79e-229	1.46e-226	XP_009151745.1	Bra025421	AT3G30775 (E=5e-249) ERD5, PRODH, AT-POX, ATPOX, ATPDH, PRO1 | ERD5 (EARLY RESPONSIVE TO DEHYDRATION 5); proline dehydrogenase	ENSG
Bra024052	1.72714	-0.664463	17.4771	3.14e-05	2.91e-05	0.000100669	None	None	None
Bra024220	1.72673	-1.09967	13.5884	0.000212019	0.000227582	0.000679255	XP_009137767.1	Bra024220	AT4G28160 (E=1e-032) | hydroxyproline-rich glycoprotein family protein	ENSG
Bra011229	1.72456	-1.21814	9.26257	0.00178176	0.00233885	0.00570831	XP_009109935.1	Bra011229	AT4G30880 (E=2e-049) | protease inhibitor/seed storage/lipid transfer protein (LTP) family protein	ENSG
Bra033221	1.72315	0.312585	29.1193	1.06e-07	6.81e-08	3.39e-07	XP_009118853.1	Bra033221	AT1G02065 (E=1e-115) SPL8 | SPL8 (SQUAMOSA PROMOTER BINDING PROTEIN-LIKE 8); DNA binding	ENSG
Bra007886	1.72248	-0.221865	27.2225	2.68e-07	1.81e-07	8.58e-07	XP_009127767.1	Bra007886	AT1G69870 (E=1e-275) | proton-dependent oligopeptide transport (POT) family protein	ENSG
Bra016382	1.72185	-1.11736	8.50177	0.00259678	0.00354801	0.00831941	XP_009110142.1	Bra016382	AT1G22370 (E=5e-230) AtUGT85A5 | AtUGT85A5 (UDP-glucosyl transferase 85A5); glucuronosyltransferase/ transferase, transferring glycosyl groups	ENSG
Bra032311	1.72158	-1.23307	11.8328	0.000502075	0.000581972	0.00160852	XP_018510330.1	Bra032311	AT1G48370 (E=3e-011) YSL8 | YSL8 (YELLOW STRIPE LIKE 8); oligopeptide transporter	ENSG
Bra009332	1.7178	1.16551	72.5903	5.63e-17	1.6e-17	1.8e-16	XP_009122434.1	Bra009332	AT5G08240 (E=6e-087) | unknown protein	ENSG
Bra018058	1.71747	-1.11328	11.7048	0.000534676	0.000623392	0.00171297	XP_009108532.1	Bra018058	AT3G48450 (E=2e-024) | nitrate-responsive NOI protein, putative	ENSG
Bra040812	1.71695	0.603231	42.6323	1.4e-10	6.61e-11	4.5e-10	XP_009124897.1	Bra040812	AT1G48660 (E=1e-240) | auxin-responsive GH3 family protein	ENSG
Bra012514	1.71672	-0.299668	22.0194	3.41e-06	2.7e-06	1.09e-05	XP_009137137.1	Bra012514	AT2G30770 (E=3e-223) CYP71A13 | CYP71A13 (cytochrome P450, family 71, subfamily A, polypeptide 13); indoleacetaldoxime dehydratase/ oxygen binding	ENSG
Bra025681	1.71538	-0.34783	22.463	2.74e-06	2.14e-06	8.77e-06	XP_009110324.1	Bra025681	AT1G18710 (E=6e-029) AtMYB47 | AtMYB47 (myb domain protein 47); DNA binding / transcription factor	ENSG
Bra027487	1.71448	2.95095	183.853	7.42e-41	6.99e-42	2.38e-40	XP_009113997.1	Bra027487	AT5G43360 (E=6e-288) PHT3, ATPT4 | PHT3 (PHOSPHATE TRANSPORTER 3); carbohydrate transmembrane transporter/ inorganic phosphate transmembrane transporter/ phosphate transmembrane transporter/ sugar:hydrogen symporter	ENSG
Bra016888	1.71144	2.73767	163.032	2.24e-36	2.46e-37	7.16e-36	XP_009142048.1	Bra016888	AT2G42250 (E=1e-249) CYP712A1 | CYP712A1; electron carrier/ heme binding / iron ion binding / monooxygenase/ oxygen binding	ENSG
Bra001969	1.70999	-1.23331	10.1184	0.00116677	0.00146792	0.00373803	None	None	None
Bra002440	1.70743	1.25153	72.2674	6.62e-17	1.88e-17	2.12e-16	None	None	None
Bra027620	1.70616	0.732719	26.8542	3.21e-07	2.19e-07	1.03e-06	XP_009112977.1	Bra027620	AT1G63100 (E=3e-256) | scarecrow transcription factor family protein	ENSG
Bra032531	1.70595	3.20844	235.642	5.18e-52	3.51e-53	1.66e-51	None	None	None
Bra014500	1.70574	-1.08761	10.3663	0.00103455	0.00128339	0.00331443	XP_009138848.1	Bra014500	AT3G60290 (E=4e-183) | oxidoreductase/ oxidoreductase, acting on paired donors, with incorporation or reduction of molecular oxygen, 2-oxoglutarate as one donor, and incorporation of one atom each of oxygen into both donors	ENSG
Bra032476	1.70512	1.69506	103.094	1.63e-23	3.2e-24	5.22e-23	XP_009118605.1	Bra032476	AT1G05240 (E=6e-119) | peroxidase, putative	ENSG
Bra009637	1.70504	0.582045	42.3129	1.64e-10	7.78e-11	5.25e-10	XP_009122847.1	Bra009637	AT5G01250 (E=9e-158) | alpha 1,4-glycosyltransferase family protein / glycosyltransferase sugar-binding DXD motif-containing protein	ENSG
Bra039458	1.70498	-0.854754	15.0968	0.000101033	0.000102135	0.000323685	XP_009134811.1	Bra039458	AT3G05140 (E=2e-202) RBK2 | RBK2 (Rop Binding protein Kinases 2); ATP binding / kinase/ protein kinase/ protein serine/threonine kinase	ENSG
Bra029317	1.70229	0.315244	28.0337	1.8e-07	1.19e-07	5.78e-07	XP_009112093.1	Bra029317	AT5G61550 (E=0.0) | protein kinase family protein	ENSG
Bra000177	1.70179	-1.32998	10.919	0.000789241	0.000951844	0.00252853	XP_009133422.1	Bra000177	AT2G40200 (E=1e-081) | basic helix-loop-helix (bHLH) family protein	ENSG
Bra005939	1.70088	-1.29842	8.48446	0.00261881	0.00358193	0.00839	XP_009130992.1	Bra005939	AT5G07470 (E=3e-079) PMSR3, ATMSRA3 | PMSR3 (PEPTIDEMETHIONINE SULFOXIDE REDUCTASE 3); oxidoreductase, acting on sulfur group of donors, disulfide as acceptor / peptide-methionine-(S)-S-oxide reductase	ENSG
Bra039501	1.70017	0.617622	32.8879	1.67e-08	9.76e-09	5.34e-08	XP_009144667.2	Bra039501	AT5G36890 (E=8e-240) BGLU42 | BGLU42 (BETA GLUCOSIDASE 42); beta-glucosidase/ catalytic/ cation binding / hydrolase, hydrolyzing O-glycosyl compounds	ENSG
Bra019366	1.69983	5.32405	354.834	9.89e-78	3.75e-79	3.17e-77	XP_009137274.1	Bra019366	AT4G22690 (E=8e-274) CYP706A1 | CYP706A1; electron carrier/ heme binding / iron ion binding / monooxygenase/ oxygen binding	ENSG
Bra040550	1.69983	-0.130382	14.9446	0.000108883	0.000110717	0.000348834	XP_009124049.1	Bra040550	AT3G01840 (E=2e-211) | protein kinase family protein	ENSG
Bra014842	1.69845	1.67625	59.2478	4.03e-14	1.39e-14	1.29e-13	XP_009139267.1	Bra014842	AT3G54040 (E=6e-084) | photoassimilate-responsive protein-related	ENSG
Bra028759	1.69835	-1.07338	9.4677	0.0016089	0.00209121	0.00515451	XP_009125600.1	Bra028759	AT5G05410 (E=2e-050) DREB2A, DREB2 | DREB2A; DNA binding / transcription activator/ transcription factor	ENSG
Bra038814	1.69771	0.969204	60.3444	2.34e-14	7.96e-15	7.5e-14	XP_009102227.1	Bra038814	AT2G18680 (E=3e-100) | unknown protein	ENSG
Bra026557	1.6975	-0.553578	18.5916	1.83e-05	1.62e-05	5.85e-05	None	None	None
Bra035183	1.69656	7.43779	939.89	3.52e-204	2.09e-206	1.13e-203	XP_009106748.1	Bra035183	AT1G80440 (E=1e-171) | kelch repeat-containing F-box family protein	ENSG
Bra028224	1.69373	4.85555	416.31	5.19e-91	1.55e-92	1.66e-90	XP_009139821.1	Bra028224	AT5G39050 (E=1e-169) | transferase/ transferase, transferring acyl groups other than amino-acyl groups	ENSG
Bra011666	1.69177	-1.2497	10.3817	0.00102696	0.00127271	0.00329013	XP_018509448.1	Bra011666	AT4G36150 (E=0.0) | disease resistance protein (TIR-NBS-LRR class), putative	ENSG
Bra019690	1.68951	3.3862	201.945	9.35e-45	7.86e-46	3e-44	XP_009148685.1	Bra019690	AT1G14040 (E=0.0) | LOCATED IN: integral to membrane; EXPRESSED IN: 21 plant structures; EXPRESSED DURING: 12 growth stages; CONTAINS InterPro DOMAIN/s: SPX, N-terminal (InterPro:IPR004331), EXS, C-terminal (InterPro:IPR004342); BEST Arabidopsis thaliana protein match is: unknown protein (TAIR:AT2G03240.1); Has 732 Blast hits to 696 proteins in 144 species: Archae - 0; Bacteria - 0; Metazoa - 238…	ENSG
Bra012314	1.68928	-0.382474	12.8374	0.000306324	0.000339755	0.000981384	XP_009103251.1	Bra012314	AT1G22220 (E=1e-105) | F-box family protein	ENSG
Bra005839	1.68887	-0.866793	15.9266	6.73e-05	6.58e-05	0.000215556	XP_009130862.1	Bra005839	AT5G05110 (E=1e-102) | cysteine protease inhibitor, putative / cystatin, putative	ENSG
Bra015468	1.68849	-0.199302	20.1011	8.73e-06	7.35e-06	2.8e-05	None	None	None
Bra004310	1.68783	1.34284	68.3243	4.6e-16	1.39e-16	1.47e-15	XP_009105389.1	Bra004310	AT1G68470 (E=1e-213) | exostosin family protein	ENSG
Bra024001	1.68762	-0.331891	20.5895	6.87e-06	5.69e-06	2.2e-05	None	None	None
Bra008836	1.68729	5.01676	599.767	1.29e-130	1.88e-132	4.14e-130	XP_009121771.1	Bra008836	AT5G13320 (E=3e-280) PBS3, GDG1, WIN3, GH3.12 | PBS3 (AVRPPHB SUSCEPTIBLE 3)	ENSG
Bra012564	1.68642	0.0128179	20.4471	7.37e-06	6.13e-06	2.36e-05	XP_009136975.1	Bra012564	AT4G18960 (E=1e-110) AG | AG (AGAMOUS); DNA binding / transcription factor	ENSG
Bra011603	1.6851	2.47704	149.859	1.51e-33	1.86e-34	4.85e-33	XP_009103268.1	Bra011603	AT4G35290 (E=0.0) GLUR2, GLR3.2, ATGLR3.2, ATGLUR2 | GLUR2 (GLUTAMATE RECEPTOR 2); intracellular ligand-gated ion channel	ENSG
Bra013922	1.6829	2.54327	100.469	6.01e-23	1.2e-23	1.92e-22	None	None	None
Bra010032	1.68097	2.19694	113.559	9.23e-26	1.63e-26	2.96e-25	NP_001288867.1	Bra010032	AT5G49520 (E=5e-137) WRKY48, ATWRKY48 | WRKY48; transcription factor	ENSG
Bra016909	1.68043	-1.03318	12.2949	0.000400809	0.000454204	0.00128409	XP_009142021.1	Bra016909	AT2G41860 (E=1e-265) CPK14 | CPK14; ATP binding / calcium ion binding / calmodulin-dependent protein kinase/ kinase/ protein kinase/ protein serine/threonine kinase	ENSG
Bra030503	1.67926	3.8821	180.182	4.56e-40	4.42e-41	1.46e-39	XP_009111196.1	Bra030503	AT1G02520 (E=0.0) PGP11 | PGP11 (P-GLYCOPROTEIN 11); ATPase, coupled to transmembrane movement of substances	ENSG
Bra022232	1.67859	-1.34578	9.79932	0.0013668	0.00174577	0.00437888	XP_009145988.1	Bra022232	AT3G17690 (E=0.0) ATCNGC19, CNGC19 | ATCNGC19; calmodulin binding / cyclic nucleotide binding / ion channel	ENSG
Bra033474	1.67839	-0.165431	22.9599	2.15e-06	1.65e-06	6.88e-06	None	None	None
Bra018455	1.67595	-0.0758277	25.675	5.7e-07	4.04e-07	1.83e-06	None	None	None
Bra010503	1.67468	3.14541	241.672	2.58e-53	1.7e-54	8.26e-53	XP_009109259.1	Bra010503	AT4G36010 (E=2e-154) | pathogenesis-related thaumatin family protein	ENSG
Bra021952	1.67441	-0.157634	19.1086	1.42e-05	1.23e-05	4.54e-05	XP_009128770.1	Bra021952	AT4G36140 (E=1e-160) | disease resistance protein (TIR-NBS-LRR class), putative	ENSG
Bra021428	1.67244	-1.1557	10.8687	0.000809471	0.000978055	0.00259334	XP_009118383.1	Bra021428	AT3G02590 (E=6e-146) | delta 7-sterol-C5-desaturase, putative	ENSG
Bra012363	1.67122	2.98924	112.448	1.6e-25	2.85e-26	5.11e-25	XP_009103192.1	Bra012363	AT1G23130 (E=2e-054) | Bet v I allergen family protein	ENSG
Bra035941	1.66868	0.984204	39.0391	8.14e-10	4.15e-10	2.61e-09	XP_009111977.1	Bra035941	AT5G61130 (E=6e-053) PDCB1 | PDCB1 (PLASMODESMATA CALLOSE-BINDING PROTEIN 1); callose binding / polysaccharide binding	ENSG
Bra017796	1.66835	2.59486	68.3346	4.58e-16	1.38e-16	1.47e-15	XP_009138463.1	Bra017796	AT4G37160 (E=3e-290) sks15 | sks15 (SKU5 Similar 15); copper ion binding / oxidoreductase	ENSG
Bra040244	1.6681	-0.235024	26.307	4.19e-07	2.91e-07	1.34e-06	XP_009124952.1	Bra040244	AT3G05930 (E=5e-102) GLP8 | GLP8 (GERMIN-LIKE PROTEIN 8); manganese ion binding / nutrient reservoir	ENSG
Bra007103	1.66752	4.33584	368.69	1e-80	3.61e-82	3.22e-80	XP_009116163.1	Bra007103	AT2G39130 (E=1e-179) | amino acid transporter family protein	ENSG
Bra039847	1.66743	1.11782	53.907	5.54e-13	2.1e-13	1.77e-12	XP_009119397.1	Bra039847	AT2G15760 (E=2e-105) | calmodulin-binding protein	ENSG
Bra020140	1.66357	-0.440835	17.1041	3.77e-05	3.54e-05	0.000120875	XP_009126496.1	Bra020140	AT5G20960 (E=0.0) AAO1, AO1, ATAO, ATAO1 | AAO1 (ARABIDOPSIS ALDEHYDE OXIDASE 1); aldehyde oxidase/ indole-3-acetaldehyde oxidase	ENSG
Bra007883	1.66338	-0.888613	13.0059	0.000281987	0.000310519	0.000903413	XP_009127762.1	Bra007883	AT1G69800 (E=3e-187) | CBS domain-containing protein	ENSG
Bra031112	1.66152	1.81403	104.835	6.87e-24	1.33e-24	2.2e-23	XP_009117506.1	Bra031112	AT1G76810 (E=2e-034) | eukaryotic translation initiation factor 2 family protein / eIF-2 family protein	ENSG
Bra001554	1.65872	-1.03003	11.6584	0.000547085	0.000639136	0.00175272	XP_009135385.1	Bra001554	AT3G14450 (E=1e-155) CID9 | CID9 (CTC-Interacting Domain 9); RNA binding / protein binding	ENSG
Bra001685	1.65856	0.0734092	29.5619	8.53e-08	5.42e-08	2.73e-07	XP_009135550.1	Bra001685	AT4G30880 (E=3e-008) | protease inhibitor/seed storage/lipid transfer protein (LTP) family protein	ENSG
Bra027802	1.65817	-1.01694	13.5311	0.000218029	0.000234643	0.000698508	XP_009112748.1	Bra027802	AT1G63450 (E=4e-231) | catalytic	ENSG
Bra019312	1.65804	-0.34889	19.5053	1.17e-05	1e-05	3.74e-05	XP_009137334.1	Bra019312	AT4G11420 (E=2e-190) EIF3A, ATEIF3A-1, EIF3A-1, ATTIF3A1, TIF3A1 | EIF3A (EUKARYOTIC TRANSLATION INITIATION FACTOR 3A); translation initiation factor	ENSG
Bra008151	1.65796	1.94145	102.231	2.5e-23	4.94e-24	8.03e-23	XP_009128046.1	Bra008151	AT1G74460 (E=5e-189) | GDSL-motif lipase/hydrolase family protein	ENSG
Bra026138	1.65659	3.7693	117.934	1.08e-26	1.79e-27	3.45e-26	XP_009148927.1	Bra026138	AT1G15380 (E=5e-079) | lactoylglutathione lyase family protein / glyoxalase I family protein	ENSG
Bra031392	1.6552	3.81856	332.334	7.19e-73	2.98e-74	2.31e-72	XP_009105270.1	Bra031392	AT1G61820 (E=4e-243) BGLU46 | BGLU46 (BETA GLUCOSIDASE 46); catalytic/ cation binding / hydrolase, hydrolyzing O-glycosyl compounds	ENSG
Bra037154	1.65488	-1.07224	13.9104	0.000180868	0.000191733	0.000579453	XP_009112326.1	Bra037154	AT5G66700 (E=3e-083) HB53, HB-8, ATHB53 | HB53; DNA binding / transcription factor	ENSG
Bra039565	1.65451	-0.210893	21.6592	4.07e-06	3.26e-06	1.3e-05	XP_009147539.1	Bra039565	AT4G15120 (E=4e-039) | VQ motif-containing protein	ENSG
Bra024653	1.65151	0.112293	21.0594	5.47e-06	4.45e-06	1.75e-05	None	None	None
Bra032468	1.65107	1.13971	65.7396	1.65e-15	5.15e-16	5.27e-15	XP_009118593.1	Bra032468	AT1G05320 (E=4e-123) | FUNCTIONS IN: molecular_function unknown; INVOLVED IN: biological_process unknown; LOCATED IN: cellular_component unknown; EXPRESSED IN: fruit; CONTAINS InterPro DOMAIN/s: Prefoldin (InterPro:IPR009053); BEST Arabidopsis thaliana protein match is: unknown protein (TAIR:AT2G32240.1); Has 205658 Blast hits to 89336 proteins in 2499 species: Archae - 2336; Bacteria - 33619; Me…	ENSG
Bra033526	1.65069	4.55489	534.15	1.92e-116	3.53e-118	6.16e-116	XP_009146509.1	Bra033526	AT5G48930 (E=1e-209) HCT | HCT (HYDROXYCINNAMOYL-COA SHIKIMATE/QUINATE HYDROXYCINNAMOYL TRANSFERASE); quinate O-hydroxycinnamoyltransferase/ shikimate O-hydroxycinnamoyltransferase/ transferase	ENSG
Bra001732	1.64996	1.79389	81.5562	6.83e-19	1.7e-19	2.19e-18	XP_009135610.1	Bra001732	AT3G19030 (E=7e-023) | unknown protein	ENSG
Bra008817	1.64845	1.21849	46.0164	2.65e-11	1.17e-11	8.5e-11	XP_009121752.1	Bra008817	AT5G13580 (E=0.0) | ABC transporter family protein	ENSG
Bra025823	1.64809	-0.335461	12.0303	0.000455638	0.00052343	0.00145975	XP_009149529.1	Bra025823	AT1G20530 (E=6e-219) | unknown protein	ENSG
Bra000813	1.64792	2.08293	127.655	8.85e-29	1.34e-29	2.84e-28	XP_009134329.1	Bra000813	AT4G05070 (E=1e-021) | unknown protein	ENSG
Bra006017	1.64652	-0.407839	20.4479	7.37e-06	6.13e-06	2.36e-05	XP_009131106.1	Bra006017	AT5G09300 (E=7e-222) | 2-oxoisovalerate dehydrogenase, putative / 3-methyl-2-oxobutanoate dehydrogenase, putative / branched-chain alpha-keto acid dehydrogenase E1 alpha subunit, putative	ENSG
Bra029204	1.64633	-0.95229	14.549	0.00013239	0.000136562	0.000424145	XP_009130270.1	Bra029204	AT5G63730 (E=4e-086) | IBR domain-containing protein	ENSG
Bra024717	1.64538	3.88182	202.558	6.9e-45	5.78e-46	2.21e-44	XP_009115359.1	Bra024717	AT1G26420 (E=6e-229) | FAD-binding domain-containing protein	ENSG
Bra035927	1.64528	-1.06095	10.3459	0.00104469	0.00129759	0.0033469	None	None	None
Bra017425	1.64499	-0.505565	17.5612	3.01e-05	2.78e-05	9.66e-05	XP_009114209.1	Bra017425	AT2G02060 (E=9e-036) | transcription factor	ENSG
Bra024665	1.64486	-0.783166	13.8957	0.000182193	0.00019324	0.0005837	XP_009115435.1	Bra024665	AT1G27050 (E=2e-050) ATHB54 | ATHB54 (ARABIDOPSIS THALIANA HOMEOBOX PROTEIN 54); nucleic acid binding / transcription factor	ENSG
Bra013026	1.64349	2.60584	122.844	9.55e-28	1.51e-28	3.06e-27	XP_009136377.1	Bra013026	AT5G23240 (E=4e-216) | DNAJ heat shock N-terminal domain-containing protein	ENSG
Bra031828	1.64262	2.47247	116.066	2.7e-26	4.6e-27	8.65e-26	None	None	None
Bra033189	1.6418	-0.527819	16.258	5.71e-05	5.53e-05	0.000182862	XP_009128719.1	Bra033189	AT4G10310 (E=5e-205) HKT1, ATHKT1 | HKT1 (HIGH-AFFINITY K+ TRANSPORTER 1); sodium ion transmembrane transporter	ENSG
Bra000859	1.64119	-0.497994	19.0945	1.43e-05	1.24e-05	4.57e-05	XP_009134397.1	Bra000859	AT4G02850 (E=1e-135) | phenazine biosynthesis PhzC/PhzF family protein	ENSG
Bra016823	1.64065	1.15484	49.7675	4.22e-12	1.73e-12	1.35e-11	None	None	None
Bra010641	1.64051	0.173723	20.1813	8.39e-06	7.04e-06	2.69e-05	XP_009109425.1	Bra010641	AT4G40070 (E=2e-099) | protein binding / zinc ion binding	ENSG
Bra008858	1.63844	-0.0832442	23.835	1.4e-06	1.05e-06	4.49e-06	XP_009121801.1	Bra008858	AT5G13080 (E=6e-064) WRKY75, ATWRKY75 | WRKY75; transcription factor	ENSG
Bra018945	1.63738	2.06429	99.7117	8.74e-23	1.76e-23	2.8e-22	XP_009147713.1	Bra018945	AT1G60130 (E=3e-159) | jacalin lectin family protein	ENSG
Bra010039	1.63737	1.0228	50.5323	2.89e-12	1.17e-12	9.27e-12	XP_009151304.1	Bra010039	AT5G49350 (E=1e-054) | unknown protein	ENSG
Bra027148	1.63631	6.05966	1013.86	3.89e-220	1.74e-222	1.25e-219	XP_009113198.1	Bra027148	AT1G60590 (E=4e-252) | polygalacturonase, putative / pectinase, putative	ENSG
Bra019688	1.63324	3.20015	206.804	8.42e-46	6.84e-47	2.7e-45	None	None	None
Bra004502	1.63217	0.660364	34.0088	9.63e-09	5.49e-09	3.09e-08	XP_009142592.1	Bra004502	AT2G46860 (E=2e-111) AtPPa3 | AtPPa3 (Arabidopsis thaliana pyrophosphorylase 3); inorganic diphosphatase/ pyrophosphatase	ENSG
Bra019944	1.63171	-0.952353	10.7594	0.00085383	0.00103749	0.00273545	None	None	None
Bra003925	1.63126	0.407255	33.1127	1.49e-08	8.7e-09	4.78e-08	XP_009104914.1	Bra003925	AT1G71400 (E=9e-238) AtRLP12 | AtRLP12 (Receptor Like Protein 12); protein binding	ENSG
Bra025892	1.63121	-0.740614	14.3808	0.000143728	0.00014932	0.000460468	XP_009149609.1	Bra025892	AT1G21320 (E=8e-051) | nucleic acid binding / nucleotide binding	ENSG
Bra002151	1.63104	1.36198	73.0719	4.44e-17	1.25e-17	1.42e-16	XP_009120987.1	Bra002151	AT5G18290 (E=5e-098) SIP1;2, SIP1B | SIP1;2; water channel	ENSG
Bra025192	1.63024	3.2377	258.633	5.64e-57	3.41e-58	1.81e-56	XP_009152070.1	Bra025192	AT3G26200 (E=5e-242) CYP71B22 | CYP71B22; electron carrier/ heme binding / iron ion binding / monooxygenase/ oxygen binding	ENSG
Bra005470	1.62912	-0.028129	25.0222	7.84e-07	5.67e-07	2.51e-06	XP_009132954.1	Bra005470	AT2G33810 (E=4e-043) SPL3 | SPL3 (SQUAMOSA PROMOTER BINDING PROTEIN-LIKE 3); DNA binding / transcription factor	ENSG
Bra034628	1.62904	2.34893	86.4147	6.18e-20	1.46e-20	1.98e-19	XP_009108730.1	Bra034628	AT4G34460 (E=6e-191) AGB1, ELK4, ATAGB1 | AGB1 (GTP BINDING PROTEIN BETA 1); GTPase/ nucleotide binding / protein binding	ENSG
Bra027959	1.62828	-0.89151	12.2429	0.00041112	0.000467039	0.00131712	XP_009113414.1	Bra027959	AT1G08930 (E=5e-166) ERD6 | ERD6 (EARLY RESPONSE TO DEHYDRATION 6); carbohydrate transmembrane transporter/ sugar transmembrane transporter/ sugar:hydrogen symporter	ENSG
Bra040582	1.6223	6.15916	1040.25	7.72e-226	3.2e-228	2.47e-225	XP_009124597.1	Bra040582	AT5G23960 (E=2e-251) ATTPS21, TPS21 | TPS21 (TERPENE SYNTHASE 21); (-)-E-beta-caryophyllene synthase/ alpha-humulene synthase	ENSG
Bra005719	1.62211	-1.01894	12.6322	0.000339142	0.000379155	0.00108653	XP_009130698.1	Bra005719	AT5G02370 (E=3e-207) | kinesin motor protein-related	ENSG
Bra013889	1.61896	0.651603	46.5802	2.01e-11	8.79e-12	6.44e-11	XP_009139189.1	Bra013889	AT4G25410 (E=7e-094) | DNA binding / transcription factor	ENSG
Bra005899	1.61703	0.986668	52.1888	1.29e-12	5.04e-13	4.12e-12	XP_009130947.1	Bra005899	AT5G06570 (E=2e-149) | hydrolase	ENSG
Bra038033	1.61684	0.0128487	18.943	1.54e-05	1.35e-05	4.93e-05	XP_009147458.1	Bra038033	AT3G13040 (E=2e-077) | myb family transcription factor	ENSG
Bra038210	1.61605	0.597995	38.6314	9.93e-10	5.12e-10	3.18e-09	XP_009111855.1	Bra038210	AT3G19430 (E=2e-168) | late embryogenesis abundant protein-related / LEA protein-related	ENSG
Bra005420	1.61257	-0.00727298	25.5792	5.98e-07	4.25e-07	1.91e-06	XP_009143770.1	Bra005420	AT2G34500 (E=2e-226) CYP710A1 | CYP710A1 (cytochrome P450, family 710, subfamily A, polypeptide 1); C-22 sterol desaturase/ oxygen binding	ENSG
Bra026796	1.61235	2.63632	176.815	2.43e-39	2.4e-40	7.78e-39	XP_009117863.1	Bra026796	AT1G14870 (E=2e-080) | FUNCTIONS IN: molecular_function unknown; INVOLVED IN: response to oxidative stress; LOCATED IN: plasma membrane; EXPRESSED IN: callus; CONTAINS InterPro DOMAIN/s: EGF-type aspartate/asparagine hydroxylation conserved site (InterPro:IPR000152), Protein of unknown function Cys-rich (InterPro:IPR006461); BEST Arabidopsis thaliana protein match is: unknown protein (TAIR:AT5G35…	ENSG
Bra024466	1.61146	-0.706055	16.0668	6.28e-05	6.11e-05	0.000201212	XP_009150830.1	Bra024466	AT2G18450 (E=0.0) SDH1-2 | SDH1-2; succinate dehydrogenase	ENSG
Bra025658	1.6062	0.00373984	26.9766	3.02e-07	2.06e-07	9.68e-07	XP_009139909.1	Bra025658	AT5G39610 (E=4e-137) ATNAC2, ORE1, ANAC092, ATNAC6 | ATNAC6 (ARABIDOPSIS NAC DOMAIN CONTAINING PROTEIN 6); protein heterodimerization/ protein homodimerization/ transcription factor	ENSG
Bra039130	1.6045	1.27471	47.1911	1.49e-11	6.44e-12	4.78e-11	XP_009147413.1	Bra039130	AT3G01290 (E=2e-141) | band 7 family protein	ENSG
Bra016333	1.60365	3.55323	113.893	7.82e-26	1.38e-26	2.51e-25	None	None	None
Bra037033	1.60285	0.202324	23.5976	1.57e-06	1.19e-06	5.04e-06	XP_009138153.1	Bra037033	AT4G32950 (E=7e-153) | protein phosphatase 2C, putative / PP2C, putative	ENSG
Bra027302	1.60271	3.72208	281.653	6.21e-62	3.28e-63	1.99e-61	XP_018514641.1	Bra027302	AT3G14840 (E=2e-154) | leucine-rich repeat family protein / protein kinase family protein	ENSG
Bra022353	1.60218	-0.321544	17.9263	2.52e-05	2.3e-05	8.08e-05	None	None	None
Bra030190	1.59848	2.518	134.107	3.66e-30	5.18e-31	1.17e-29	XP_009140405.1	Bra030190	AT4G15400 (E=4e-132) | transferase family protein	ENSG
Bra011070	1.59816	1.64002	60.3022	2.39e-14	8.14e-15	7.66e-14	XP_009129133.1	Bra011070	AT4G28940 (E=7e-159) | catalytic	ENSG
Bra007213	1.59757	0.73927	43.2479	1.04e-10	4.82e-11	3.32e-10	XP_009116302.1	Bra007213	AT3G56060 (E=8e-246) | glucose-methanol-choline (GMC) oxidoreductase family protein	ENSG
Bra000309	1.59683	0.721605	34.9453	6.09e-09	3.39e-09	1.95e-08	XP_009133607.1	Bra000309	AT2G43520 (E=4e-031) ATTI2 | ATTI2; serine-type endopeptidase inhibitor	ENSG
Bra028275	1.59682	0.487179	30.8963	4.44e-08	2.72e-08	1.42e-07	None	None	None
Bra007825	1.59554	4.60859	260.752	1.99e-57	1.18e-58	6.36e-57	None	None	None
Bra003189	1.59545	4.57598	236.881	2.8e-52	1.88e-53	8.96e-52	None	None	None
Bra011332	1.59526	-1.24979	9.34675	0.00170948	0.00223381	0.00547673	XP_009126243.1	Bra011332	AT4G32280 (E=5e-077) IAA29 | IAA29 (INDOLE-3-ACETIC ACID INDUCIBLE 29); transcription factor	ENSG
Bra032801	1.59477	-0.253447	10.0562	0.00120441	0.00151838	0.00385863	XP_009103032.1	Bra032801	AT1G24470 (E=2e-145) KCR2 | short-chain dehydrogenase/reductase (SDR) family protein	ENSG
Bra002210	1.59341	-0.398529	17.0152	3.94e-05	3.71e-05	0.000126216	XP_009120918.1	Bra002210	AT5G19110 (E=4e-049) | extracellular dermal glycoprotein-related / EDGP-related	ENSG
Bra039816	1.59222	8.75855	301.203	3.71e-66	1.8e-67	1.19e-65	XP_009123209.1	Bra039816	AT3G32980 (E=3e-180) | peroxidase 32 (PER32) (P32) (PRXR3)	ENSG
Bra008806	1.59149	2.86786	95.0747	8.61e-22	1.83e-22	2.76e-21	XP_009121735.1	Bra008806	AT4G25810 (E=3e-147) XTR6, XTH23 | XTR6 (XYLOGLUCAN ENDOTRANSGLYCOSYLASE 6); hydrolase, acting on glycosyl bonds / hydrolase, hydrolyzing O-glycosyl compounds / xyloglucan:xyloglucosyl transferase	ENSG
Bra013767	1.59051	-0.526916	19.6582	1.09e-05	9.26e-06	3.48e-05	XP_009140632.1	Bra013767	AT4G24150 (E=2e-039) AtGRF8 | AtGRF8 (GROWTH-REGULATING FACTOR 8); transcription activator	ENSG
Bra033333	1.58975	-0.901104	8.28069	0.00289489	0.00400688	0.00927449	XP_009119623.1	Bra033333	AT1G02570 (E=5e-077) | unknown protein	ENSG
Bra038745	1.58832	4.76661	313.847	6.89e-69	3.17e-70	2.21e-68	XP_009120364.1	Bra038745	AT3G12700 (E=6e-182) | aspartyl protease family protein	ENSG
Bra004191	1.58739	0.793111	39.0384	8.14e-10	4.16e-10	2.61e-09	XP_009105234.1	Bra004191	AT1G66830 (E=0.0) | leucine-rich repeat transmembrane protein kinase, putative	ENSG
Bra030507	1.58604	4.61306	342.016	5.77e-75	2.32e-76	1.85e-74	XP_009111236.1	Bra030507	AT1G02660 (E=2e-130) | lipase class 3 family protein	ENSG
Bra015532	1.58436	4.35072	259.355	3.95e-57	2.37e-58	1.27e-56	None	None	None
Bra017365	1.58347	-0.326189	15.3238	9.04e-05	9.06e-05	0.000289588	None	None	None
Bra036275	1.58268	-0.819067	13.75	0.000195709	0.000208826	0.000627003	XP_009111297.1	Bra036275	AT4G02340 (E=4e-160) | epoxide hydrolase, putative	ENSG
Bra008175	1.58223	0.764767	38.4412	1.09e-09	5.64e-10	3.5e-09	XP_009104727.1	Bra008175	AT1G75030 (E=7e-130) ATLP-3 | ATLP-3	ENSG
Bra009290	1.58188	1.40783	51.7783	1.57e-12	6.21e-13	5.03e-12	XP_009122370.1	Bra009290	AT5G07130 (E=2e-249) LAC13 | LAC13 (laccase 13); laccase	ENSG
Bra028454	1.58176	1.12329	46.3373	2.27e-11	9.96e-12	7.26e-11	XP_009125133.1	Bra028454	AT3G01470 (E=7e-035) ATHB-1, ATHB1, HD-ZIP-1, HAT5 | ATHB-1 (ARABIDOPSIS THALIANA HOMEOBOX 1); DNA binding / protein homodimerization/ sequence-specific DNA binding / transcription activator/ transcription factor	ENSG
Bra026022	1.58038	-0.307588	13.1978	0.000257006	0.000280276	0.000823381	XP_009149120.1	Bra026022	AT1G16850 (E=1e-033) | unknown protein	ENSG
Bra021051	1.57714	-1.21533	6.18106	0.00827673	0.0129125	0.0265165	XP_009108322.1	Bra021051	AT4G17483 (E=2e-130) | palmitoyl protein thioesterase family protein	ENSG
Bra036985	1.57584	-1.29498	8.18114	0.00304016	0.00423281	0.00973989	XP_009138208.2	Bra036985	AT2G14288 (E=7e-028) | FUNCTIONS IN: molecular_function unknown; INVOLVED IN: biological_process unknown; LOCATED IN: cellular_component unknown; BEST Arabidopsis thaliana protein match is: kelch repeat-containing F-box family protein (TAIR:AT3G24610.1); Has 61 Blast hits to 58 proteins in 1 species: Archae - 0; Bacteria - 0; Metazoa - 0; Fungi - 0; Plants - 61; Viruses - 0; Other Eukaryotes - 0 …	ENSG
Bra019442	1.57555	-0.539915	10.422	0.00100678	0.00124522	0.00322548	XP_009150295.1	Bra019442	AT3G44350 (E=7e-095) anac061 | anac061 (Arabidopsis NAC domain containing protein 61); transcription factor	ENSG
Bra030410	1.5751	0.894766	44.8091	4.79e-11	2.17e-11	1.54e-10	XP_018514536.1	Bra030410	AT1G51920 (E=5e-028) | unknown protein	ENSG
Bra039920	1.57054	2.36856	125.683	2.35e-28	3.61e-29	7.54e-28	None	None	None
Bra034574	1.57016	-1.2496	9.09236	0.00193695	0.00256679	0.00620551	XP_009108784.1	Bra034574	AT4G33590 (E=2e-238) | unknown protein	ENSG
Bra008741	1.56846	2.29144	112.319	1.7e-25	3.04e-26	5.44e-25	XP_009121637.1	Bra008741	AT5G14730 (E=4e-041) | unknown protein	ENSG
Bra011722	1.56783	3.73086	216.116	8.4e-48	6.36e-49	2.69e-47	XP_009140147.1	Bra011722	AT4G37150 (E=3e-112) ATMES9, MES9 | MES9 (METHYL ESTERASE 9); hydrolase, acting on ester bonds / methyl indole-3-acetate esterase/ methyl jasmonate esterase/ methyl salicylate esterase	ENSG
Bra013083	1.56565	0.415642	29.1882	1.02e-07	6.57e-08	3.28e-07	XP_009136296.1	Bra013083	AT2G16250 (E=8e-171) | leucine-rich repeat transmembrane protein kinase, putative	ENSG
Bra027580	1.56518	-0.583896	13.5334	0.000217806	0.000234354	0.000697793	XP_009113885.1	Bra027580	AT5G44910 (E=6e-029) | Toll-Interleukin-Resistance (TIR) domain-containing protein	ENSG
Bra010890	1.56514	0.275379	28.1681	1.69e-07	1.11e-07	5.41e-07	XP_009109745.1	Bra010890	AT1G28230 (E=1e-164) PUP1, ATPUP1 | PUP1 (PURINE PERMEASE 1); purine nucleoside transmembrane transporter/ purine transmembrane transporter	ENSG
Bra000203	1.56497	0.435404	33.0125	1.57e-08	9.16e-09	5.03e-08	XP_009133453.1	Bra000203	AT2G40750 (E=3e-122) WRKY54, ATWRKY54 | WRKY54; transcription factor	ENSG
Bra031453	1.56465	0.0140312	24.8046	8.72e-07	6.34e-07	2.79e-06	XP_009104389.1	Bra031453	AT1G61130 (E=2e-210) SCPL32 | SCPL32 (SERINE CARBOXYPEPTIDASE-LIKE 32); serine-type carboxypeptidase	ENSG
Bra023129	1.5636	0.310969	18.7482	1.69e-05	1.49e-05	5.42e-05	XP_009115051.1	Bra023129	AT1G30750 (E=1e-052) | unknown protein	ENSG
Bra017518	1.56331	2.54671	134.985	2.37e-30	3.33e-31	7.6e-30	XP_009114316.1	Bra017518	AT5G46900 (E=5e-036) | protease inhibitor/seed storage/lipid transfer protein (LTP) family protein	ENSG
Bra040646	1.56149	-0.192967	19.0037	1.49e-05	1.3e-05	4.78e-05	XP_009124074.1	Bra040646	AT3G05320 (E=6e-165) | unknown protein	ENSG
Bra010800	1.56042	-0.901621	13.5323	0.000217915	0.000234496	0.000698143	XP_009109623.1	Bra010800	AT1G30080 (E=5e-182) | glycosyl hydrolase family 17 protein	ENSG
Bra030545	1.55918	-0.551161	10.2818	0.00107686	0.00134346	0.00344997	None	None	None
Bra024952	1.55875	4.17967	269.118	3.14e-59	1.77e-60	1e-58	XP_009101437.1	Bra024952	AT5G47240 (E=3e-170) atnudt8 | atnudt8 (Arabidopsis thaliana Nudix hydrolase homolog 8); hydrolase	ENSG
Bra030409	1.55632	1.53589	66.607	1.07e-15	3.31e-16	3.44e-15	None	None	None
Bra039755	1.5563	-0.785745	9.44127	0.00163019	0.00212157	0.00522271	XP_009113418.1	Bra039755	AT1G07440 (E=1e-112) | tropinone reductase, putative / tropine dehydrogenase, putative	ENSG
Bra016844	1.55447	3.31857	237.697	1.86e-52	1.25e-53	5.97e-52	XP_009110737.1	Bra016844	AT1G61360 (E=0.0) | S-locus lectin protein kinase family protein	ENSG
Bra012847	1.55404	3.23047	110.452	4.26e-25	7.8e-26	1.36e-24	XP_009136622.1	Bra012847	AT3G51600 (E=7e-051) LTP5 | LTP5 (Lipid transfer protein 5); lipid transporter	ENSG
Bra014999	1.55373	-0.365383	15.4054	8.68e-05	8.67e-05	0.000278156	None	None	None
Bra006025	1.55349	3.37808	158.641	1.98e-35	2.24e-36	6.35e-35	None	None	None
Bra029772	1.55335	-0.212977	11.5716	0.000571131	0.00066967	0.00182976	XP_009146924.1	Bra029772	AT3G09520 (E=5e-250) ATEXO70H4 | ATEXO70H4 (exocyst subunit EXO70 family protein H4); protein binding	ENSG
Bra027584	1.55326	-1.21821	8.47733	0.00262715	0.00359599	0.00841673	XP_009113881.1	Bra027584	AT5G45000 (E=3e-068) | transmembrane receptor	ENSG
Bra011166	1.55302	-0.0129624	21.2744	4.92e-06	3.98e-06	1.58e-05	XP_009128059.1	Bra011166	AT4G30130 (E=3e-148) | unknown protein	ENSG
Bra031050	1.55266	2.44692	95.904	5.72e-22	1.21e-22	1.83e-21	XP_009117584.1	Bra031050	AT5G06520 (E=3e-020) | SWAP (Suppressor-of-White-APricot)/surp domain-containing protein	ENSG
Bra014822	1.55241	-0.0259464	24.0077	1.29e-06	9.6e-07	4.12e-06	XP_009139246.1	Bra014822	AT3G54340 (E=6e-104) AP3, ATAP3 | AP3 (APETALA 3); DNA binding / transcription factor	ENSG
Bra019824	1.55231	2.65233	157.441	3.6e-35	4.1e-36	1.15e-34	XP_018515192.1	Bra019824	AT1G13300 (E=2e-131) | myb family transcription factor	ENSG
Bra037551	1.55158	0.138659	17.8908	2.56e-05	2.34e-05	8.22e-05	XP_009112230.1	Bra037551	AT3G18900 (E=2e-188) | FUNCTIONS IN: molecular_function unknown; INVOLVED IN: biological_process unknown; LOCATED IN: cellular_component unknown; CONTAINS InterPro DOMAIN/s: F-box associated (InterPro:IPR006527), F-box associated type 1 (InterPro:IPR017451), Protein of unknown function DUF547 (InterPro:IPR006869); BEST Arabidopsis thaliana protein match is: F-box family protein (TAIR:AT3G18910.1)…	ENSG
Bra001381	1.55002	-0.219296	15.957	6.63e-05	6.48e-05	0.00021232	XP_009135133.1	Bra001381	AT3G10815 (E=4e-072) | zinc finger (C3HC4-type RING finger) family protein	ENSG
Bra001012	1.54957	-1.18633	5.07384	0.0144924	0.0242895	0.0464298	XP_009134623.1	Bra001012	AT3G01260 (E=6e-126) | aldose 1-epimerase/ carbohydrate binding / catalytic/ isomerase	ENSG
Bra037204	1.54945	4.73369	388.836	4.46e-85	1.48e-86	1.43e-84	XP_009112248.1	Bra037204	AT1G49860 (E=7e-110) ATGSTF14 | ATGSTF14; glutathione transferase	ENSG
Bra003232	1.54859	1.52991	67.3171	7.58e-16	2.31e-16	2.43e-15	XP_009103988.1	Bra003232	AT3G56220 (E=3e-063) | transcription regulator	ENSG
Bra034826	1.54617	0.865142	37.4325	1.79e-09	9.46e-10	5.74e-09	XP_009121284.1	Bra034826	AT3G11600 (E=6e-045) | unknown protein	ENSG
Bra006972	1.54493	-1.12971	9.65846	0.00146423	0.00188481	0.00469103	XP_009116008.1	Bra006972	AT3G53150 (E=1e-209) UGT73D1 | UGT73D1 (UDP-glucosyl transferase 73D1); UDP-glycosyltransferase/ transferase, transferring hexosyl groups	ENSG
Bra040821	1.54472	2.07932	33.1245	1.49e-08	8.64e-09	4.76e-08	XP_009123566.1	Bra040821	AT3G26300 (E=8e-237) CYP71B34 | CYP71B34; electron carrier/ heme binding / iron ion binding / monooxygenase/ oxygen binding	ENSG
Bra011724	1.53763	1.2388	51.9268	1.46e-12	5.76e-13	4.68e-12	XP_009140048.1	Bra011724	AT4G25900 (E=2e-136) | aldose 1-epimerase family protein	ENSG
Bra018065	1.53679	2.48977	87.7746	3.15e-20	7.34e-21	1.01e-19	XP_009149827.1	Bra018065	AT3G48360 (E=5e-163) BT2, ATBT2 | BT2 (BTB AND TAZ DOMAIN PROTEIN 2); protein binding / transcription factor/ transcription regulator	ENSG
Bra005521	1.53654	6.40775	753.041	8.88e-164	8.76e-166	2.85e-163	XP_009119261.1	Bra005521	AT1G04700 (E=6e-160) | protein kinase family protein	ENSG
Bra022038	1.5345	-0.664324	12.2096	0.000417905	0.00047545	0.00133886	XP_009128861.1	Bra022038	AT2G34690 (E=1e-057) ACD11 | ACD11 (ACCELERATED CELL DEATH 11); sphingosine transmembrane transporter	ENSG
Bra013024	1.53359	2.60519	90.0554	1.03e-20	2.32e-21	3.29e-20	XP_009136378.1	Bra013024	AT5G23190 (E=3e-299) CYP86B1 | CYP86B1; electron carrier/ heme binding / iron ion binding / monooxygenase/ oxygen binding	ENSG
Bra039208	1.53311	-0.450625	15.6856	7.57e-05	7.48e-05	0.000242424	XP_009117272.1	Bra039208	AT2G23690 (E=1e-040) | unknown protein	ENSG
Bra041169	1.53189	0.402576	37.1056	2.11e-09	1.12e-09	6.75e-09	None	None	None
Bra002498	1.53168	0.697167	34.4933	7.6e-09	4.28e-09	2.43e-08	XP_009109035.1	Bra002498	AT5G60280 (E=2e-273) | lectin protein kinase family protein	ENSG
Bra012680	1.52964	-1.11508	6.46128	0.0071945	0.011025	0.0230493	XP_009136822.1	Bra012680	AT5G04770 (E=9e-115) ATCAT6, CAT6 | CAT6 (CATIONIC AMINO ACID TRANSPORTER 6); amino acid transmembrane transporter/ basic amino acid transmembrane transporter/ cationic amino acid transmembrane transporter	ENSG
Bra010626	1.52919	5.14795	507.156	1.31e-110	2.64e-112	4.19e-110	XP_009109411.1	Bra010626	AT4G37980 (E=8e-139) ELI3-1, ELI3, ATCAD7, CAD7 | ELI3-1 (ELICITOR-ACTIVATED GENE 3-1); binding / catalytic/ oxidoreductase/ zinc ion binding	ENSG
Bra034739	1.52909	4.98467	507.102	1.34e-110	2.71e-112	4.28e-110	XP_009146594.1	Bra034739	AT3G12710 (E=5e-137) | methyladenine glycosylase family protein	ENSG
Bra016432	1.52837	2.98734	93.3266	2.04e-21	4.43e-22	6.52e-21	XP_009110195.1	Bra016432	AT1G21120 (E=2e-190) | IGMT2, INDOLE GLUCOSINOLATE O-METHYLTRANSFERASE 2	ENSG
Bra020860	1.52324	2.99645	145.401	1.37e-32	1.75e-33	4.38e-32	XP_009108543.1	Bra020860	AT4G22060 (E=1e-124) | F-box family protein	ENSG
Bra013920	1.52311	-0.348468	15.3846	8.77e-05	8.77e-05	0.000280929	XP_009139534.1	Bra013920	AT4G25790 (E=1e-090) | allergen V5/Tpx-1-related family protein	ENSG
Bra037585	1.52214	1.14064	53.9698	5.37e-13	2.04e-13	1.72e-12	XP_009112744.1	Bra037585	AT3G18400 (E=5e-120) anac058 | anac058 (Arabidopsis NAC domain containing protein 58); transcription factor	ENSG
Bra021548	1.522	3.6853	253.205	8.44e-56	5.2e-57	2.7e-55	XP_009117000.1	Bra021548	AT3G14310 (E=2e-274) ATPME3 | ATPME3; pectinesterase	ENSG
Bra034155	1.52171	2.02201	88.1697	2.6e-20	6.01e-21	8.33e-20	None	None	None
Bra031426	1.5215	1.05199	43.2302	1.04e-10	4.87e-11	3.35e-10	None	None	None
Bra013751	1.52025	1.39595	56.9026	1.28e-13	4.58e-14	4.09e-13	XP_009137596.1	Bra013751	AT4G24015 (E=1e-061) | zinc finger (RING-H2 type) protein-related	ENSG
Bra027780	1.52018	-0.0683684	21.4845	4.44e-06	3.57e-06	1.42e-05	None	None	None
Bra009509	1.51976	0.119267	23.9339	1.34e-06	9.97e-07	4.28e-06	XP_009122667.1	Bra009509	AT5G03795 (E=1e-226) | LOCATED IN: membrane; EXPRESSED IN: embryo, sepal, flower; EXPRESSED DURING: C globular stage, petal differentiation and expansion stage; CONTAINS InterPro DOMAIN/s: Exostosin-like (InterPro:IPR004263); BEST Arabidopsis thaliana protein match is: exostosin family protein (TAIR:AT3G07620.1); Has 866 Blast hits to 860 proteins in 87 species: Archae - 0; Bacteria - 9; Metazoa …	ENSG
Bra006183	1.51894	0.131402	27.3828	2.48e-07	1.67e-07	7.94e-07	XP_009131320.1	Bra006183	AT5G13150 (E=5e-290) ATEXO70C1 | ATEXO70C1 (exocyst subunit EXO70 family protein C1); protein binding	ENSG
Bra012217	1.51793	1.6281	78.3113	3.36e-18	8.8e-19	1.08e-17	XP_009103352.1	Bra012217	AT1G20150 (E=3e-201) | subtilase family protein	ENSG
Bra022412	1.51757	0.862775	49.2158	5.54e-12	2.29e-12	1.77e-11	XP_009145802.1	Bra022412	AT3G19320 (E=7e-197) | leucine-rich repeat family protein	ENSG
Bra039205	1.51666	3.11382	129.747	3.15e-29	4.65e-30	1.01e-28	XP_009117276.1	Bra039205	AT2G23540 (E=4e-197) | GDSL-motif lipase/hydrolase family protein	ENSG
Bra030834	1.51633	-0.174032	21.4954	4.41e-06	3.55e-06	1.41e-05	XP_018509508.1	Bra030834	AT1G55790 (E=7e-106) | ATP binding / nucleotide binding / phenylalanine-tRNA ligase	ENSG
Bra014316	1.51626	2.16268	96.7993	3.66e-22	7.67e-23	1.17e-21	XP_009107146.1	Bra014316	AT1G52191 (E=4e-043) | FUNCTIONS IN: molecular_function unknown; INVOLVED IN: biological_process unknown; LOCATED IN: cellular_component unknown; BEST Arabidopsis thaliana protein match is: thioesterase family protein (TAIR:AT3G16175.1); Has 195 Blast hits to 195 proteins in 51 species: Archae - 0; Bacteria - 0; Metazoa - 66; Fungi - 28; Plants - 97; Viruses - 0; Other Eukaryotes - 4 (source: NCB…	ENSG
Bra018492	1.51522	0.9527	46.7834	1.82e-11	7.93e-12	5.83e-11	XP_009144502.1	Bra018492	AT4G04540 (E=3e-169) | protein kinase family protein	ENSG
Bra019221	1.51416	2.11479	112.565	1.51e-25	2.69e-26	4.82e-25	XP_009137453.1	Bra019221	AT4G24540 (E=2e-088) AGL24 | AGL24 (AGAMOUS-LIKE 24); protein binding / protein heterodimerization/ protein homodimerization/ sequence-specific DNA binding / transcription factor	ENSG
Bra022474	1.51407	3.93565	266.003	1.47e-58	8.43e-60	4.72e-58	XP_009127406.1	Bra022474	AT1G65510 (E=9e-012) | unknown protein	ENSG
Bra034561	1.51397	1.8755	83.5173	2.6e-19	6.32e-20	8.32e-19	XP_009108802.1	Bra034561	AT4G33420 (E=3e-149) | peroxidase, putative	ENSG
Bra019782	1.51334	0.0833752	19.766	1.03e-05	8.75e-06	3.3e-05	XP_009118059.1	Bra019782	AT1G12740 (E=5e-249) CYP87A2 | CYP87A2; electron carrier/ heme binding / iron ion binding / monooxygenase/ oxygen binding	ENSG
Bra031833	1.51219	5.01558	524.565	2.24e-114	4.3e-116	7.19e-114	XP_009130544.1	Bra031833	AT5G67420 (E=4e-092) LBD37 | LBD37 (LOB DOMAIN-CONTAINING PROTEIN 37)	ENSG
Bra018160	1.5118	7.53032	872.018	1.68e-189	1.19e-191	5.39e-189	XP_009149924.1	Bra018160	AT3G47340 (E=0.0) ASN1, DIN6, AT-ASN1 | ASN1 (GLUTAMINE-DEPENDENT ASPARAGINE SYNTHASE 1); asparagine synthase (glutamine-hydrolyzing)	ENSG
Bra013647	1.51162	0.267591	27.0873	2.86e-07	1.94e-07	9.17e-07	XP_009136190.1	Bra013647	AT4G22780 (E=5e-224) ACR7 | ACR7; amino acid binding	ENSG
Bra000611	1.51073	-0.565234	13.223	0.000253937	0.000276531	0.00081355	XP_009134044.1	Bra000611	AT5G50120 (E=3e-168) | transducin family protein / WD-40 repeat family protein	ENSG
Bra000121	1.51048	-0.0196937	24.7594	8.91e-07	6.49e-07	2.86e-06	None	None	None
Bra010354	1.51041	0.0389081	26.3551	4.09e-07	2.84e-07	1.31e-06	NP_001288908.1	Bra010354	AT4G28720 (E=5e-229) | flavin-containing monooxygenase family protein / FMO family protein	ENSG
Bra026646	1.5098	2.55953	102.356	2.36e-23	4.64e-24	7.55e-23	XP_009129219.1	Bra026646	AT1G14890 (E=4e-046) | enzyme inhibitor/ pectinesterase/ pectinesterase inhibitor	ENSG
Bra018121	1.50938	2.90511	69.2329	2.95e-16	8.75e-17	9.46e-16	XP_009149883.1	Bra018121	AT4G10270 (E=1e-039) | wound-responsive family protein	ENSG
Bra021110	1.50876	5.7045	695.534	2.4e-151	2.8e-153	7.7e-151	XP_009115530.1	Bra021110	AT3G15450 (E=1e-131) | unknown protein	ENSG
Bra035917	1.50816	1.8502	83.8135	2.24e-19	5.44e-20	7.18e-19	XP_009111998.1	Bra035917	AT5G61660 (E=2e-017) | glycine-rich protein	ENSG
Bra017763	1.50633	0.175699	20.8795	5.97e-06	4.89e-06	1.91e-05	XP_009138428.1	Bra017763	AT4G36470 (E=1e-168) | S-adenosyl-L-methionine:carboxyl methyltransferase family protein	ENSG
Bra018152	1.50603	-0.175503	22.9083	2.2e-06	1.7e-06	7.06e-06	XP_009149919.1	Bra018152	AT3G47400 (E=1e-298) | pectinesterase family protein	ENSG
Bra002165	1.50412	2.29779	68.7798	3.68e-16	1.1e-16	1.18e-15	XP_009120966.1	Bra002165	AT5G44630 (E=7e-239) | terpene synthase/cyclase family protein	ENSG
Bra006978	1.50377	6.14328	548.896	1.26e-119	2.19e-121	4.04e-119	XP_009116015.1	Bra006978	AT3G53230 (E=0.0) | cell division cycle protein 48, putative / CDC48, putative	ENSG
Bra001941	1.50223	-0.99192	11.0865	0.000726148	0.000869571	0.00232639	XP_009135886.1	Bra001941	AT3G24310 (E=4e-099) MYB305, ATMYB71 | MYB305 (myb domain protein 305); DNA binding / transcription factor	ENSG
Bra006095	1.50098	-0.613585	10.1436	0.00115242	0.00144807	0.00369207	XP_009131262.1	Bra006095	AT5G11250 (E=0.0) | disease resistance protein (TIR-NBS-LRR class), putative	ENSG
Bra034818	1.49938	3.51586	259.486	3.71e-57	2.22e-58	1.19e-56	XP_009146691.1	Bra034818	AT3G11690 (E=7e-042) | unknown protein	ENSG
Bra035518	1.49922	1.20457	44.5331	5.49e-11	2.5e-11	1.76e-10	XP_009108001.1	Bra035518	AT1G31970 (E=3e-229) STRS1 | STRS1 (STRESS RESPONSE SUPPRESSOR 1); ATP binding / ATP-dependent helicase/ helicase/ nucleic acid binding	ENSG
Bra022270	1.4985	-0.159419	21.1917	5.12e-06	4.16e-06	1.64e-05	None	None	None
Bra008596	1.49819	-1.18634	10.9334	0.000783579	0.000944458	0.00251038	XP_009121451.1	Bra008596	AT5G16770 (E=2e-137) AtMYB9 | AtMYB9 (myb domain protein 9); DNA binding / transcription factor	ENSG
Bra015217	1.49703	0.7538	34.6149	7.16e-09	4.02e-09	2.29e-08	XP_009119414.1	Bra015217	AT2G15370 (E=1e-248) FUT5 | FUT5; fucosyltransferase/ transferase, transferring glycosyl groups	ENSG
Bra039105	1.49609	4.41074	302.213	2.25e-66	1.09e-67	7.22e-66	XP_009147448.1	Bra039105	AT3G01650 (E=2e-194) RGLG1 | RGLG1 (RING domain Ligase1); protein binding / zinc ion binding	ENSG
Bra023544	1.49394	1.08007	52.2851	1.23e-12	4.8e-13	3.93e-12	XP_009126074.1	Bra023544	AT5G15870 (E=2e-287) | glycosyl hydrolase family 81 protein	ENSG
Bra007824	1.49371	2.84082	144.32	2.33e-32	3.02e-33	7.47e-32	None	None	None
Bra023703	1.4934	0.488617	21.5862	4.21e-06	3.38e-06	1.35e-05	XP_009126297.1	Bra023703	AT5G19100 (E=4e-132) | extracellular dermal glycoprotein-related / EDGP-related	ENSG
Bra024055	1.49287	-1.12948	7.00203	0.00548124	0.00814172	0.0175605	XP_009137954.1	Bra024055	AT4G30640 (E=1e-087) | F-box family protein (FBL19)	ENSG
Bra034069	1.49246	1.5916	52.1495	1.31e-12	5.14e-13	4.2e-12	XP_009123335.1	Bra034069	AT3G09410 (E=3e-208) | pectinacetylesterase family protein	ENSG
Bra020839	1.49043	0.154905	26.4375	3.93e-07	2.72e-07	1.26e-06	XP_009108577.1	Bra020839	AT4G22666 (E=3e-039) | FUNCTIONS IN: molecular_function unknown; INVOLVED IN: biological_process unknown; LOCATED IN: endomembrane system; CONTAINS InterPro DOMAIN/s: Bifunctional inhibitor/plant lipid transfer protein/seed storage (InterPro:IPR016140), Plant lipid transfer protein/seed storage/trypsin-alpha amylase inhibitor (InterPro:IPR003612); BEST Arabidopsis thaliana protein match is: prote…	ENSG
Bra023579	1.48963	-1.39757	7.95848	0.00339642	0.00478627	0.0108812	XP_009121459.1	Bra023579	AT5G16710 (E=7e-091) DHAR3 | DHAR3 (dehydroascorbate reductase 1); glutathione dehydrogenase (ascorbate)	ENSG
Bra008591	1.48928	1.96701	61.2265	1.52e-14	5.09e-15	4.87e-14	XP_009121440.1	Bra008591	AT1G76680 (E=9e-197) OPR1, ATOPR1 | OPR1; 12-oxophytodienoate reductase	ENSG
Bra022602	1.48843	-0.80467	9.13345	0.00189837	0.00250978	0.0060819	XP_009127225.1	Bra022602	AT5G52600 (E=4e-076) AtMYB82 | AtMYB82 (myb domain protein 82); DNA binding / transcription factor	ENSG
Bra007096	1.48761	0.374483	27.9237	1.9e-07	1.26e-07	6.1e-07	XP_009116154.2	Bra007096	AT3G54770 (E=5e-098) | RNA recognition motif (RRM)-containing protein	ENSG
Bra003840	1.48698	5.88059	511.404	1.58e-111	3.14e-113	5.07e-111	XP_009104804.1	Bra003840	AT1G73600 (E=7e-281) | methyltransferase/ phosphoethanolamine N-methyltransferase	ENSG
Bra023802	1.48685	1.98021	83.3087	2.88e-19	7.02e-20	9.22e-19	XP_009108640.1	Bra023802	AT3G22820 (E=2e-039) | allergen-related	ENSG
Bra037247	1.48646	3.49147	229.247	1.25e-50	8.7e-52	4.01e-50	None	None	None
Bra014016	1.486	0.799188	35.7591	4.08e-09	2.23e-09	1.31e-08	XP_009107483.1	Bra014016	AT1G43020 (E=3e-136) | unknown protein	ENSG
Bra024919	1.48334	0.417502	18.5342	1.88e-05	1.67e-05	6.02e-05	XP_009101387.1	Bra024919	AT5G47740 (E=8e-091) | FUNCTIONS IN: molecular_function unknown; INVOLVED IN: biological_process unknown; LOCATED IN: cellular_component unknown; EXPRESSED IN: root; CONTAINS InterPro DOMAIN/s: Rossmann-like alpha/beta/alpha sandwich fold (InterPro:IPR014729); BEST Arabidopsis thaliana protein match is: protein kinase family protein / U-box domain-containing protein (TAIR:AT2G45910.1); Has 196 Bl…	ENSG
Bra034035	1.4833	-0.69636	15.3623	8.87e-05	8.87e-05	0.000284107	XP_009127514.1	Bra034035	AT1G67035 (E=8e-032) | unknown protein	ENSG
Bra013978	1.48312	0.0200882	19.0536	1.46e-05	1.27e-05	4.66e-05	XP_009107515.1	Bra013978	AT5G17430 (E=6e-254) BBM | BBM (BABY BOOM); DNA binding / transcription factor	ENSG
Bra019343	1.48188	-0.952314	13.0907	0.000270735	0.000296763	0.000867364	XP_009108594.1	Bra019343	AT4G22950 (E=2e-077) AGL19, GL19 | AGL19 (AGAMOUS-LIKE 19); transcription factor	ENSG
Bra026693	1.48091	1.80221	70.1626	1.87e-16	5.46e-17	5.98e-16	XP_009117729.1	Bra026693	AT1G17020 (E=5e-173) SRG1, ATSRG1 | SRG1 (SENESCENCE-RELATED GENE 1); oxidoreductase, acting on diphenols and related substances as donors, oxygen as acceptor / oxidoreductase, acting on paired donors, with incorporation or reduction of molecular oxygen, 2-oxoglutarate as one donor, and inc	ENSG
Bra002609	1.47607	1.50458	51.7676	1.58e-12	6.25e-13	5.06e-12	XP_009120399.1	Bra002609	AT5G58910 (E=7e-280) LAC16 | LAC16 (laccase 16); laccase	ENSG
Bra036999	1.47553	2.91904	95.0344	8.78e-22	1.87e-22	2.81e-21	None	None	None
Bra030167	1.4742	2.53195	95.523	6.9e-22	1.46e-22	2.21e-21	XP_009102814.1	Bra030167	AT1G29740 (E=3e-255) | kinase	ENSG
Bra000542	1.47375	2.07749	90.0549	1.03e-20	2.32e-21	3.29e-20	XP_009133944.1	Bra000542	AT2G26480 (E=7e-189) UGT76D1 | UGT76D1 (UDP-GLUCOSYL TRANSFERASE 76D1); UDP-glycosyltransferase/ quercetin 7-O-glucosyltransferase/ transferase, transferring glycosyl groups	ENSG
Bra001725	1.47359	6.24769	293.433	1.79e-64	8.88e-66	5.74e-64	XP_009135601.1	Bra001725	AT3G18830 (E=4e-253) ATPLT5 | ATPLT5 (POLYOL TRANSPORTER 5); D-ribose transmembrane transporter/ D-xylose transmembrane transporter/ carbohydrate transmembrane transporter/ galactose transmembrane transporter/ glucose transmembrane transporter/ glycerol transmembrane transporter/ mann	ENSG
Bra019013	1.47293	-0.168125	22.8411	2.28e-06	1.76e-06	7.3e-06	XP_009147635.1	Bra019013	AT1G53070 (E=4e-116) | legume lectin family protein	ENSG
Bra039006	1.47259	4.24244	144.956	1.7e-32	2.2e-33	5.45e-32	XP_009102153.1	Bra039006	AT2G19590 (E=3e-075) ACO1 | ACO1 (ACC OXIDASE 1); 1-aminocyclopropane-1-carboxylate oxidase	ENSG
Bra037698	1.47075	5.93408	738.358	1.35e-160	1.36e-162	4.33e-160	XP_009133620.2	Bra037698	AT2G43610 (E=3e-146) | glycoside hydrolase family 19 protein	ENSG
Bra032564	1.46925	1.0114	43.3274	9.96e-11	4.63e-11	3.19e-10	XP_009118723.1	Bra032564	AT1G03010 (E=3e-311) | phototropic-responsive NPH3 family protein	ENSG
Bra015579	1.4688	0.221935	27.9162	1.91e-07	1.27e-07	6.12e-07	XP_009118961.1	Bra015579	AT1G07430 (E=3e-153) | protein phosphatase 2C, putative / PP2C, putative	ENSG
Bra006771	1.4682	2.1502	107.112	2.22e-24	4.21e-25	7.1e-24	XP_009132059.1	Bra006771	AT5G58350 (E=2e-201) WNK4, ZIK2 | WNK4 (WITH NO K (=LYSINE) 4); kinase/ protein kinase	ENSG
Bra014950	1.46816	3.37967	195.241	2.59e-43	2.28e-44	8.3e-43	XP_018508396.1	Bra014950	AT3G23530 (E=4e-302) | cyclopropane fatty acid synthase, putative / CPA-FA synthase, putative	ENSG
Bra018114	1.46725	-0.526287	10.5084	0.000965318	0.00118831	0.00309263	None	None	None
Bra037921	1.46708	1.91659	76.954	6.55e-18	1.75e-18	2.1e-17	XP_009113617.1	Bra037921	AT4G10490 (E=6e-174) | oxidoreductase, 2OG-Fe(II) oxygenase family protein	ENSG
Bra020826	1.46681	3.004	141.464	9.59e-32	1.27e-32	3.07e-31	None	None	None
Bra011903	1.46662	1.42743	51.7078	1.63e-12	6.44e-13	5.21e-12	None	None	None
Bra012384	1.46622	2.83568	138.59	3.98e-31	5.42e-32	1.28e-30	XP_009103160.1	Bra012384	AT1G23730 (E=6e-135) ATBCA3, BCA3 | BCA3 (BETA CARBONIC ANHYDRASE 4); carbonate dehydratase/ zinc ion binding	ENSG
Bra012139	1.46614	2.09517	89.092	1.65e-20	3.77e-21	5.3e-20	XP_009103447.1	Bra012139	AT5G67180 (E=3e-134) TOE3 | AP2 domain-containing transcription factor, putative	ENSG
Bra020820	1.46398	2.74599	121.107	2.26e-27	3.62e-28	7.25e-27	XP_009108670.2	Bra020820	AT4G23260 (E=2e-250) | ATP binding / protein kinase/ protein serine/threonine kinase/ protein tyrosine kinase	ENSG
Bra009388	1.46395	3.23129	156.443	5.88e-35	6.78e-36	1.89e-34	XP_009131114.1	Bra009388	AT5G09530 (E=5e-022) | hydroxyproline-rich glycoprotein family protein	ENSG
Bra032162	1.4624	2.42124	75.4269	1.39e-17	3.79e-18	4.47e-17	XP_009140469.1	Bra032162	AT2G23540 (E=1e-198) | GDSL-motif lipase/hydrolase family protein	ENSG
Bra039931	1.46166	-0.674748	13.7901	0.000191959	0.000204415	0.000614988	XP_009117327.1	Bra039931	AT1G78490 (E=1e-120) CYP708A3 | CYP708A3; electron carrier/ heme binding / iron ion binding / monooxygenase/ oxygen binding	ENSG
Bra020540	1.46094	1.53544	66.8655	9.46e-16	2.91e-16	3.03e-15	XP_009129921.1	Bra020540	AT5G26280 (E=1e-132) | meprin and TRAF homology domain-containing protein / MATH domain-containing protein	ENSG
Bra006752	1.46025	-1.20227	8.53554	0.00255427	0.00348277	0.00818322	XP_009123174.2	Bra006752	AT5G58580 (E=9e-070) ATL63 | ATL63 (ARABIDOPSIS TO&#769;XICOS EN LEVADURA); protein binding / zinc ion binding	ENSG
Bra024656	1.45948	0.981385	40.647	3.7e-10	1.82e-10	1.19e-09	None	None	None
Bra021497	1.45804	2.00193	81.0406	8.79e-19	2.21e-19	2.82e-18	XP_009117592.1	Bra021497	AT5G49040 (E=4e-063) | disease resistance-responsive protein-related / dirigent protein-related	ENSG
Bra029357	1.45322	-1.20181	4.505	0.0193447	0.0337959	0.0619754	XP_009130132.1	Bra029357	AT5G23030 (E=3e-109) TET12 | TET12 (TETRASPANIN12)	ENSG
Bra006818	1.45307	0.67959	37.5904	1.66e-09	8.73e-10	5.31e-09	XP_009132125.1	Bra006818	AT5G57480 (E=7e-246) | AAA-type ATPase family protein	ENSG
Bra024194	1.45162	3.52324	88.0232	2.8e-20	6.47e-21	8.96e-20	XP_009137795.1	Bra024194	AT4G28530 (E=2e-166) anac074 | anac074 (Arabidopsis NAC domain containing protein 74); transcription factor	ENSG
Bra027357	1.45128	3.95142	235.852	4.67e-52	3.16e-53	1.5e-51	XP_009146392.1	Bra027357	AT3G14225 (E=2e-177) GLIP4 | GLIP4; carboxylesterase/ lipase	ENSG
Bra003965	1.44912	1.67849	79.2826	2.09e-18	5.38e-19	6.69e-18	XP_009104967.1	Bra003965	AT1G70170 (E=5e-198) MMP | MMP (MATRIX METALLOPROTEINASE); metalloendopeptidase/ metallopeptidase	ENSG
Bra013149	1.44909	-1.03054	9.71184	0.00142765	0.00183085	0.00457384	XP_009136208.1	Bra013149	AT2G12646 (E=5e-133) | FUNCTIONS IN: molecular_function unknown; INVOLVED IN: biological_process unknown; LOCATED IN: cellular_component unknown; CONTAINS InterPro DOMAIN/s: Protein of unknown function DUF597 (InterPro:IPR006734); BEST Arabidopsis thaliana protein match is: zinc-binding protein, putative (TAIR:AT3G60670.1); Has 191 Blast hits to 191 proteins in 14 species: Archae - 0; Bacteria - …	ENSG
Bra027975	1.44888	1.3361	58.7332	5.19e-14	1.81e-14	1.66e-13	XP_009113436.1	Bra027975	AT5G35370 (E=5e-208) | ATP binding / carbohydrate binding / kinase/ protein kinase/ protein serine/threonine kinase/ protein tyrosine kinase/ sugar binding	ENSG
Bra010623	1.44499	0.484081	32.3819	2.13e-08	1.27e-08	6.83e-08	XP_009109406.1	Bra010623	AT4G37940 (E=8e-079) AGL21 | AGL21; transcription factor	ENSG
Bra016568	1.44491	-0.625534	12.2173	0.000416257	0.000473478	0.00133358	XP_009110363.1	Bra016568	AT1G18140 (E=2e-302) LAC1, ATLAC1 | LAC1 (Laccase 1); laccase	ENSG
Bra019454	1.44412	1.32215	42.645	1.39e-10	6.56e-11	4.47e-10	None	None	None
Bra027941	1.4435	4.86595	355.601	6.77e-78	2.56e-79	2.17e-77	XP_009113392.1	Bra027941	AT1G43710 (E=5e-247) emb1075 | emb1075 (embryo defective 1075); carboxy-lyase/ catalytic/ pyridoxal phosphate binding	ENSG
Bra009732	1.44325	2.45556	116.058	2.71e-26	4.61e-27	8.67e-26	XP_009150938.1	Bra009732	AT5G27640 (E=5e-095) TIF3B1, EIF3B, ATEIF3B-1, EIF3B-1, ATTIF3B1 | TIF3B1 (TRANSLATION INITIATION FACTOR 3B1); nucleic acid binding / translation initiation factor	ENSG
Bra020862	1.44318	1.69571	67.8998	5.69e-16	1.72e-16	1.82e-15	XP_009108539.1	Bra020862	AT4G21910 (E=3e-244) | MATE efflux family protein	ENSG
Bra016824	1.44294	0.759302	35.0386	5.82e-09	3.23e-09	1.86e-08	None	None	None
Bra001679	1.44269	-0.58443	14.82	0.000115882	0.000118274	0.000371256	XP_009112422.2	Bra001679	AT3G17710 (E=2e-136) | F-box family protein	ENSG
Bra009759	1.44229	2.26047	106.164	3.55e-24	6.79e-25	1.14e-23	XP_009150969.1	Bra009759	AT5G24410 (E=2e-115) | glucosamine/galactosamine-6-phosphate isomerase-related	ENSG
Bra023790	1.44068	2.03462	60.7165	1.95e-14	6.59e-15	6.26e-14	XP_009108561.1	Bra023790	AT3G22910 (E=0.0) | calcium-transporting ATPase, plasma membrane-type, putative / Ca(2+)-ATPase, putative (ACA13)	ENSG
Bra000405	1.43862	0.84108	23.7587	1.45e-06	1.09e-06	4.66e-06	XP_009133753.1	Bra000405	AT2G45940 (E=2e-131) | unknown protein	ENSG
Bra006132	1.43826	-0.0833808	16.7035	4.58e-05	4.37e-05	0.000146758	None	None	None
Bra035815	1.43768	-1.15697	7.34724	0.0046062	0.00671659	0.0147571	XP_009145609.1	Bra035815	AT3G20620 (E=3e-048) | F-box family protein-related	ENSG
Bra031113	1.43744	3.93347	260.496	2.25e-57	1.34e-58	7.2e-57	XP_009117501.1	Bra031113	AT1G76810 (E=2e-055) | eukaryotic translation initiation factor 2 family protein / eIF-2 family protein	ENSG
Bra003720	1.43738	1.31347	19.5396	1.15e-05	9.85e-06	3.68e-05	XP_009104676.1	Bra003720	AT1G76410 (E=2e-061) ATL8 | ATL8; protein binding / zinc ion binding	ENSG
Bra036916	1.43682	0.289804	26.8041	3.29e-07	2.25e-07	1.05e-06	XP_009147983.1	Bra036916	AT4G14940 (E=0.0) ATAO1 | ATAO1 (ARABIDOPSIS THALIANA AMINE OXIDASE 1); amine oxidase/ copper ion binding	ENSG
Bra001763	1.4367	-0.749597	9.81846	0.0013536	0.00172769	0.00433659	XP_009135652.1	Bra001763	AT3G19920 (E=5e-179) | unknown protein	ENSG
Bra037965	1.43605	0.714432	26.0589	4.72e-07	3.31e-07	1.51e-06	XP_009147545.1	Bra037965	AT1G54120 (E=6e-043) | unknown protein	ENSG
Bra010724	1.43603	0.276929	26.4138	3.98e-07	2.76e-07	1.27e-06	XP_009109521.1	Bra010724	AT1G73490 (E=1e-024) | RNA recognition motif (RRM)-containing protein	ENSG
Bra025998	1.43587	3.49983	175.04	5.82e-39	5.87e-40	1.86e-38	XP_009149157.1	Bra025998	AT1G17147 (E=3e-034) | FUNCTIONS IN: molecular_function unknown; INVOLVED IN: biological_process unknown; LOCATED IN: cellular_component unknown; CONTAINS InterPro DOMAIN/s: VQ (InterPro:IPR008889); BEST Arabidopsis thaliana protein match is: VQ motif-containing protein (TAIR:AT1G78410.1); Has 18 Blast hits to 18 proteins in 5 species: Archae - 0; Bacteria - 0; Metazoa - 0; Fungi - 0; Plants - 18…	ENSG
Bra001673	1.43455	-0.254725	11.2982	0.000654241	0.000775839	0.00209602	XP_009135539.1	Bra001673	AT3G17640 (E=4e-185) | leucine-rich repeat family protein	ENSG
Bra030103	1.43369	2.34739	98.7356	1.41e-22	2.89e-23	4.53e-22	XP_009102900.1	Bra030103	AT1G28510 (E=4e-064) | FUNCTIONS IN: molecular_function unknown; INVOLVED IN: biological_process unknown; LOCATED IN: cellular_component unknown; EXPRESSED IN: 23 plant structures; EXPRESSED DURING: 13 growth stages; CONTAINS InterPro DOMAIN/s: Optic atrophy 3-like (InterPro:IPR010754); BEST Arabidopsis thaliana protein match is: unknown protein (TAIR:AT3G58150.1); Has 279 Blast hits to 279 prote…	ENSG
Bra030670	1.43309	0.343716	19.6165	1.11e-05	9.46e-06	3.55e-05	XP_009110962.1	Bra030670	AT1G07080 (E=1e-106) | gamma interferon responsive lysosomal thiol reductase family protein / GILT family protein	ENSG
Bra010639	1.43224	0.62629	28.3687	1.53e-07	1e-07	4.9e-07	XP_009109422.1	Bra010639	None	ENSG
Bra003850	1.43187	4.29203	166.669	3.69e-37	3.95e-38	1.18e-36	XP_009104823.1	Bra003850	AT1G73260 (E=5e-079) | trypsin and protease inhibitor family protein / Kunitz family protein	ENSG
Bra008551	1.43059	2.67678	118.371	8.69e-27	1.44e-27	2.79e-26	XP_009128516.1	Bra008551	AT1G01050 (E=8e-113) AtPPa1 | AtPPa1 (Arabidopsis thaliana pyrophosphorylase 1); inorganic diphosphatase	ENSG
Bra011942	1.4302	-0.533167	13.0576	0.000275108	0.00030205	0.000881374	XP_009103694.1	Bra011942	AT2G28500 (E=7e-079) LBD11 | LBD11 (LOB DOMAIN-CONTAINING PROTEIN 11)	ENSG
Bra033328	1.42996	1.50014	66.4362	1.17e-15	3.61e-16	3.74e-15	XP_009119629.1	Bra033328	AT1G02460 (E=1e-229) | glycoside hydrolase family 28 protein / polygalacturonase (pectinase) family protein	ENSG
Bra012112	1.42979	1.83285	75.2142	1.55e-17	4.22e-18	4.95e-17	XP_009103474.1	Bra012112	AT5G66870 (E=1e-112) ASL1, LBD36 | ASL1	ENSG
Bra020812	1.42975	-0.261702	11.91	0.00048329	0.000558337	0.00154834	XP_009108608.1	Bra020812	AT4G35290 (E=0.0) GLUR2, GLR3.2, ATGLR3.2, ATGLUR2 | GLUR2 (GLUTAMATE RECEPTOR 2); intracellular ligand-gated ion channel	ENSG
Bra031554	1.42933	4.03363	210.582	1.3e-46	1.03e-47	4.18e-46	None	None	None
Bra000578	1.42866	-0.643241	14.0704	0.000167249	0.000176097	0.000535823	XP_009133998.1	Bra000578	AT2G26560 (E=1e-207) PLP2, PLA IIA, PLA2A | PLA2A (PHOSPHOLIPASE A 2A); lipase/ nutrient reservoir	ENSG
Bra018685	1.42783	0.602873	35.7211	4.16e-09	2.28e-09	1.33e-08	XP_009148021.1	Bra018685	AT1G07725 (E=1e-180) ATEXO70H6 | ATEXO70H6 (exocyst subunit EXO70 family protein H6); protein binding	ENSG
Bra009099	1.42662	1.99922	53.9363	5.46e-13	2.07e-13	1.75e-12	XP_009122134.1	Bra009099	AT5G05250 (E=5e-100) | unknown protein	ENSG
Bra024410	1.42596	1.12368	23.6576	1.53e-06	1.15e-06	4.89e-06	XP_009150658.1	Bra024410	AT5G65690 (E=0.0) PCK2, PEPCK | PCK2 (PHOSPHOENOLPYRUVATE CARBOXYKINASE 2); ATP binding / phosphoenolpyruvate carboxykinase (ATP)/ phosphoenolpyruvate carboxykinase/ purine nucleotide binding	ENSG
Bra036545	1.4255	-1.29629	8.26735	0.00291506	0.00403643	0.00933911	XP_009111668.1	Bra036545	AT5G11470 (E=8e-065) | DNA binding / nucleic acid binding	ENSG
Bra004069	1.42182	0.660112	37.8025	1.49e-09	7.83e-10	4.78e-09	XP_009105094.1	Bra004069	AT1G71400 (E=9e-197) AtRLP12 | AtRLP12 (Receptor Like Protein 12); protein binding	ENSG
Bra006423	1.42153	2.33592	66.8048	9.75e-16	3e-16	3.12e-15	XP_009131612.1	Bra006423	AT5G17820 (E=8e-159) | peroxidase 57 (PER57) (P57) (PRXR10)	ENSG
Bra024983	1.41995	1.3286	32.986	1.59e-08	9.28e-09	5.09e-08	None	None	None
Bra034494	1.4186	-0.594062	12.3677	0.00038623	0.000436817	0.00123738	XP_009123379.1	Bra034494	AT1G62310 (E=7e-306) | transcription factor jumonji (jmjC) domain-containing protein	ENSG
Bra021189	1.41792	2.45168	42.2786	1.67e-10	7.92e-11	5.34e-10	XP_009114631.1	Bra021189	AT3G16660 (E=5e-033) | unknown protein	ENSG
Bra016780	1.41787	-1.11389	10.3661	0.00103455	0.0012835	0.00331443	XP_009110655.1	Bra016780	AT1G12320 (E=2e-098) | unknown protein	ENSG
Bra038792	1.41662	0.420919	24.5852	9.7e-07	7.11e-07	3.11e-06	XP_009137159.1	Bra038792	AT4G20970 (E=4e-032) | basic helix-loop-helix (bHLH) family protein	ENSG
Bra014459	1.41604	-0.989989	8.28485	0.00288897	0.00399772	0.00925553	XP_009138801.1	Bra014459	AT2G45570 (E=6e-071) CYP76C2 | CYP76C2; electron carrier/ heme binding / iron ion binding / monooxygenase/ oxygen binding	ENSG
Bra037614	1.4155	1.87599	66.2862	1.26e-15	3.9e-16	4.03e-15	XP_009149823.1	Bra037614	AT3G44990 (E=3e-144) XTR8, ATXTR8 | XTR8 (XYLOGLUCAN ENDO-TRANSGLYCOSYLASE-RELATED 8); hydrolase, acting on glycosyl bonds / xyloglucan:xyloglucosyl transferase	ENSG
Bra004343	1.41446	2.54091	98.9729	1.26e-22	2.56e-23	4.03e-22	XP_009105436.1	Bra004343	AT1G68850 (E=9e-183) | peroxidase, putative	ENSG
Bra028950	1.41377	1.67738	60.7048	1.96e-14	6.63e-15	6.29e-14	XP_009132344.1	Bra028950	AT5G55970 (E=9e-109) | zinc finger (C3HC4-type RING finger) family protein	ENSG
Bra030806	1.41323	-0.162035	16.9442	4.08e-05	3.85e-05	0.000130605	XP_009110789.1	Bra030806	AT1G09932 (E=5e-100) | phosphoglycerate/bisphosphoglycerate mutase-related	ENSG
Bra025424	1.41275	-1.00359	11.3764	0.000629263	0.000743822	0.002016	XP_009151740.1	Bra025424	AT3G30842 (E=0.0) PDR10, ATPDR10 | PDR10 (PLEIOTROPIC DRUG RESISTANCE 10); ATP binding / ATPase/ nucleoside-triphosphatase/ nucleotide binding	ENSG
Bra008014	1.41257	-1.24811	9.15513	0.00187776	0.00248021	0.00601587	None	None	None
Bra032894	1.41072	6.87867	738.297	1.38e-160	1.41e-162	4.42e-160	XP_009113675.1	Bra032894	AT1G28330 (E=1e-045) DRM1, DYL1 | DYL1 (DORMANCY-ASSOCIATED PROTEIN-LIKE 1)	ENSG
Bra015950	1.41033	0.711566	32.4821	2.03e-08	1.2e-08	6.51e-08	XP_009106053.1	Bra015950	AT1G73965 (E=3e-028) CLE13 | CLE13 (CLAVATA3/ESR-RELATED 13); protein binding / receptor binding	ENSG
Bra029560	1.40863	1.52813	44.6105	5.28e-11	2.4e-11	1.69e-10	XP_009114500.1	Bra029560	AT4G05160 (E=1e-216) | 4-coumarate--CoA ligase, putative / 4-coumaroyl-CoA synthase, putative	ENSG
Bra030389	1.40777	-0.83064	10.6682	0.000893696	0.00108993	0.00286317	XP_009144853.1	Bra030389	AT1G52342 (E=3e-013) | unknown protein	ENSG
Bra016050	1.40743	-0.750362	11.917	0.000481696	0.000556225	0.00154323	XP_009105915.1	Bra016050	AT1G72540 (E=7e-202) | protein kinase, putative	ENSG
Bra035670	1.40417	-1.15884	7.87068	0.00354586	0.00502427	0.01136	XP_009140942.1	Bra035670	AT2G28790 (E=2e-125) | osmotin-like protein, putative	ENSG
Bra018076	1.40167	-0.0256521	17.6687	2.86e-05	2.63e-05	9.16e-05	XP_009149835.1	Bra018076	AT5G08640 (E=1e-109) FLS | FLS (FLAVONOL SYNTHASE); flavonol synthase	ENSG
Bra018699	1.40034	-0.307477	14.4495	0.000138985	0.000143972	0.000445272	None	None	None
Bra040555	1.40029	-1.05773	9.20256	0.00183471	0.00241677	0.00587793	XP_009124052.1	Bra040555	AT3G01960 (E=3e-056) | unknown protein	ENSG
Bra014951	1.39925	5.19355	470.087	1.3e-102	3.07e-104	4.18e-102	XP_009102616.1	Bra014951	AT3G23530 (E=3e-187) | cyclopropane fatty acid synthase, putative / CPA-FA synthase, putative	ENSG
Bra024606	1.39765	-0.987744	7.22337	0.00490039	0.00719606	0.0156996	XP_009115516.1	Bra024606	AT1G23520 (E=3e-069) | unknown protein	ENSG
Bra031903	1.39652	-0.356037	15.1014	0.000100798	0.000101886	0.000322932	XP_009130472.1	Bra031903	AT5G64750 (E=5e-104) ABR1 | ABR1 (ABA REPRESSOR1); DNA binding / transcription factor	ENSG
Bra016033	1.39637	1.40042	53.4199	7.04e-13	2.69e-13	2.26e-12	XP_009105946.1	Bra016033	AT1G72790 (E=3e-043) | hydroxyproline-rich glycoprotein family protein	ENSG
Bra040413	1.39598	0.46123	24.2375	1.15e-06	8.52e-07	3.68e-06	XP_009124206.1	Bra040413	AT3G04890 (E=6e-088) | unknown protein	ENSG
Bra029894	1.3947	3.1736	131.799	1.14e-29	1.66e-30	3.66e-29	XP_009151299.1	Bra029894	AT2G47860 (E=2e-281) | phototropic-responsive NPH3 family protein	ENSG
Bra036147	1.39448	0.506159	22.0958	3.28e-06	2.59e-06	1.05e-05	XP_009111871.1	Bra036147	AT5G49270 (E=0.0) SHV2, DER9, MRH4, COBL9 | SHV2 (SHAVEN 2)	ENSG
Bra026722	1.39418	0.11011	12.5096	0.000359932	0.000404857	0.00115313	XP_009117766.1	Bra026722	AT1G16360 (E=3e-177) | LEM3 (ligand-effect modulator 3) family protein / CDC50 family protein	ENSG
Bra002733	1.39278	5.50866	401.793	7.15e-88	2.24e-89	2.29e-87	XP_009120261.1	Bra002733	AT5G57350 (E=0.0) AHA3, ATAHA3 | AHA3; ATPase/ hydrogen-exporting ATPase, phosphorylative mechanism	ENSG
Bra014837	1.39207	-0.781319	9.29768	0.00175077	0.00229444	0.00560903	XP_009139261.1	Bra014837	AT3G54150 (E=2e-151) | embryo-abundant protein-related	ENSG
Bra003463	1.3917	2.79125	134.264	3.39e-30	4.78e-31	1.08e-29	XP_009104333.1	Bra003463	AT4G01026 (E=1e-073) | unknown protein	ENSG
Bra040372	1.3915	-1.11478	8.18241	0.00303877	0.00422985	0.00973543	XP_009124377.1	Bra040372	AT3G07310 (E=1e-107) | unknown protein	ENSG
Bra000755	1.39126	0.32207	27.8681	1.96e-07	1.3e-07	6.27e-07	XP_018512704.1	Bra000755	AT4G11910 (E=5e-129) | INVOLVED IN: biological_process unknown; LOCATED IN: chloroplast; BEST Arabidopsis thaliana protein match is: NYE1 (NON-YELLOWING 1) (TAIR:AT4G22920.1); Has 130 Blast hits to 128 proteins in 45 species: Archae - 0; Bacteria - 50; Metazoa - 0; Fungi - 0; Plants - 78; Viruses - 0; Other Eukaryotes - 2 (source: NCBI BLink).	ENSG
Bra038766	1.39114	0.805336	26.7763	3.33e-07	2.28e-07	1.07e-06	XP_009137200.1	Bra038766	AT4G21650 (E=0.0) | subtilase family protein	ENSG
Bra009406	1.39055	1.56781	58.0468	7.27e-14	2.56e-14	2.33e-13	XP_009122545.1	Bra009406	AT5G04970 (E=2e-279) | pectinesterase, putative	ENSG
Bra016974	1.39045	0.938821	40.0329	5e-10	2.5e-10	1.6e-09	XP_009141931.1	Bra016974	AT2G40750 (E=7e-108) WRKY54, ATWRKY54 | WRKY54; transcription factor	ENSG
Bra038094	1.39014	-0.221794	17.2313	3.55e-05	3.31e-05	0.000113728	XP_018509051.1	Bra038094	AT5G26000 (E=5e-160) TGG1, BGLU38 | TGG1 (THIOGLUCOSIDE GLUCOHYDROLASE 1); hydrolase, hydrolyzing O-glycosyl compounds / thioglucosidase	ENSG
Bra028413	1.38975	3.26193	172.942	1.64e-38	1.68e-39	5.25e-38	XP_009125081.1	Bra028413	AT5G38530 (E=2e-271) | tryptophan synthase-related	ENSG
Bra013835	1.38953	-0.0337671	12.528	0.000356742	0.000400909	0.00114291	XP_009138515.1	Bra013835	AT4G24790 (E=3e-289) | ATP binding / DNA binding / DNA-directed DNA polymerase	ENSG
Bra028631	1.38848	3.70512	121.876	1.55e-27	2.46e-28	4.95e-27	XP_009125365.1	Bra028631	AT5G09530 (E=8e-060) | hydroxyproline-rich glycoprotein family protein	ENSG
Bra026546	1.38721	1.62681	51.3344	1.95e-12	7.79e-13	6.25e-12	XP_009129082.1	Bra026546	AT4G34131 (E=3e-111) UGT73B3 | UGT73B3 (UDP-glucosyl transferase 73B3); UDP-glycosyltransferase/ abscisic acid glucosyltransferase/ quercetin 3-O-glucosyltransferase/ transferase, transferring hexosyl groups	ENSG
Bra012904	1.38627	-1.2013	8.48508	0.00261855	0.0035807	0.00838916	XP_009136541.1	Bra012904	AT3G50170 (E=1e-213) | unknown protein	ENSG
Bra015460	1.38618	0.593129	29.7131	7.93e-08	5.01e-08	2.54e-07	XP_009119108.1	Bra015460	AT1G05880 (E=3e-118) | nucleic acid binding / protein binding / structural molecule/ zinc ion binding	ENSG
Bra039863	1.38447	1.16894	44.2641	6.27e-11	2.87e-11	2.01e-10	XP_009107767.1	Bra039863	AT1G30560 (E=1e-279) | transporter, putative	ENSG
Bra040725	1.38447	0.456012	22.4818	2.71e-06	2.12e-06	8.69e-06	XP_009123960.1	Bra040725	AT1G13635 (E=4e-082) | methyladenine glycosylase family protein	ENSG
Bra001283	1.38379	1.75758	72.8438	4.97e-17	1.4e-17	1.59e-16	XP_009135017.1	Bra001283	AT3G08040 (E=3e-196) FRD3, MAN1 | FRD3 (FERRIC REDUCTASE DEFECTIVE 3); antiporter/ transporter	ENSG
Bra025995	1.38208	6.7763	852.483	2.75e-185	2.1e-187	8.83e-185	XP_009149162.1	Bra025995	AT1G17170 (E=3e-105) ATGSTU24, GST | ATGSTU24 (GLUTATHIONE S-TRANSFERASE TAU 24); glutathione binding / glutathione transferase	ENSG
Bra034139	1.38155	1.90231	60.5302	2.14e-14	7.25e-15	6.85e-14	XP_009122673.1	Bra034139	AT3G10710 (E=2e-268) | pectinesterase family protein	ENSG
Bra024125	1.38079	2.05004	66.6453	1.05e-15	3.25e-16	3.37e-15	None	None	None
Bra011510	1.37958	0.953322	37.7574	1.53e-09	8.01e-10	4.89e-09	XP_009115174.1	Bra011510	AT4G34230 (E=2e-159) CAD5, ATCAD5, CAD-5 | ATCAD5 (CINNAMYL ALCOHOL DEHYDROGENASE 5); cinnamyl-alcohol dehydrogenase	ENSG
Bra007226	1.37953	-0.035005	11.9374	0.000476876	0.000550179	0.00152779	None	None	None
Bra000362	1.37849	0.159328	24.1524	1.2e-06	8.9e-07	3.84e-06	XP_009133686.1	Bra000362	AT2G44745 (E=1e-084) | WRKY family transcription factor	ENSG
Bra027219	1.37616	-0.180168	17.2333	3.55e-05	3.31e-05	0.000113621	XP_009146210.1	Bra027219	AT3G15670 (E=4e-064) | late embryogenesis abundant protein, putative / LEA protein, putative	ENSG
Bra028450	1.37585	0.183192	23.5554	1.61e-06	1.21e-06	5.14e-06	XP_009125127.1	Bra028450	AT5G40230 (E=2e-143) | nodulin-related	ENSG
Bra005151	1.37508	-0.271289	11.915	0.000482173	0.00055683	0.00154476	XP_018514302.1	Bra005151	AT2G37900 (E=8e-235) | proton-dependent oligopeptide transport (POT) family protein	ENSG
Bra032959	1.37501	-0.762587	10.0529	0.00120599	0.00152105	0.00386369	None	None	None
Bra010625	1.3734	3.53828	196.03	1.75e-43	1.54e-44	5.61e-43	XP_009109410.1	Bra010625	AT4G37980 (E=4e-104) ELI3-1, ELI3, ATCAD7, CAD7 | ELI3-1 (ELICITOR-ACTIVATED GENE 3-1); binding / catalytic/ oxidoreductase/ zinc ion binding	ENSG
Bra019875	1.37328	3.07617	153.049	3.13e-34	3.74e-35	1e-33	XP_009148450.1	Bra019875	AT1G11210 (E=2e-068) | unknown protein	ENSG
Bra012789	1.37144	0.726655	26.7631	3.35e-07	2.3e-07	1.07e-06	XP_009136692.1	Bra012789	AT4G15417 (E=2e-084) ATRTL1 | ATRTL1 (ARABIDOPSIS THALIANA RNASEIII-LIKE 1); RNA binding / ribonuclease III	ENSG
Bra013939	1.37068	1.41874	58.5445	5.69e-14	1.99e-14	1.82e-13	XP_009139739.1	Bra013939	AT4G25990 (E=2e-061) CIL | CIL	ENSG
Bra014353	1.37041	0.805217	39.1018	7.89e-10	4.02e-10	2.53e-09	XP_009107088.1	Bra014353	AT1G52950 (E=9e-007) | replication protein-related	ENSG
Bra000292	1.37001	7.86747	473.624	2.28e-103	5.21e-105	7.31e-103	None	None	None
Bra006696	1.36979	2.39987	111.012	3.24e-25	5.88e-26	1.04e-24	XP_009131976.1	Bra006696	AT5G59730 (E=1e-264) ATEXO70H7 | ATEXO70H7 (EXOCYST SUBUNIT EXO70 FAMILY PROTEIN H7); protein binding	ENSG
Bra027969	1.36964	0.845932	22.8905	2.22e-06	1.71e-06	7.12e-06	XP_009113430.1	Bra027969	AT1G54540 (E=1e-076) | FUNCTIONS IN: molecular_function unknown; INVOLVED IN: biological_process unknown; LOCATED IN: cellular_component unknown; EXPRESSED IN: hypocotyl, flower, root; EXPRESSED DURING: petal differentiation and expansion stage; CONTAINS InterPro DOMAIN/s: Harpin-induced 1 (InterPro:IPR010847); BEST Arabidopsis thaliana protein match is: harpin-induced protein-related / HIN1-rela…	ENSG
Bra006868	1.36884	1.45907	47.3845	1.36e-11	5.83e-12	4.35e-11	XP_009132197.1	Bra006868	AT5G56550 (E=1e-052) OXS3, ATOXS3 | OXS3 (OXIDATIVE STRESS 3)	ENSG
Bra035460	1.36784	-1.15649	7.91976	0.00346134	0.00488978	0.0110893	XP_018513185.1	Bra035460	AT1G58190 (E=1e-069) AtRLP9 | AtRLP9 (Receptor Like Protein 9); protein binding	ENSG
Bra025158	1.36753	2.35459	75.267	1.51e-17	4.11e-18	4.82e-17	None	None	None
Bra018316	1.3675	-0.829693	7.65904	0.00394548	0.00564885	0.0126403	XP_009144305.1	Bra018316	AT2G30400 (E=8e-116) ATOFP2, OFP2 | OFP2 (OVATE FAMILY PROTEIN 2)	ENSG
Bra011495	1.36627	3.05996	77.8511	4.22e-18	1.11e-18	1.35e-17	XP_009116544.1	Bra011495	AT4G34131 (E=8e-212) UGT73B3 | UGT73B3 (UDP-glucosyl transferase 73B3); UDP-glycosyltransferase/ abscisic acid glucosyltransferase/ quercetin 3-O-glucosyltransferase/ transferase, transferring hexosyl groups	ENSG
Bra000861	1.36615	0.253682	24.6928	9.21e-07	6.72e-07	2.95e-06	XP_009134398.1	Bra000861	AT4G02830 (E=4e-064) | unknown protein	ENSG
Bra027356	1.36565	2.93045	140.2	1.79e-31	2.41e-32	5.75e-31	XP_009146391.1	Bra027356	AT5G40990 (E=7e-131) GLIP1 | GLIP1 (GDSL LIPASE1); carboxylesterase/ lipase	ENSG
Bra018347	1.36523	4.41902	229.643	1.03e-50	7.13e-52	3.29e-50	XP_009141031.1	Bra018347	AT2G30010 (E=6e-202) | INVOLVED IN: biological_process unknown; EXPRESSED IN: 22 plant structures; EXPRESSED DURING: 13 growth stages; CONTAINS InterPro DOMAIN/s: Protein of unknown function DUF231, plant (InterPro:IPR004253); BEST Arabidopsis thaliana protein match is: PMR5 (POWDERY MILDEW RESISTANT 5) (TAIR:AT5G58600.1); Has 709 Blast hits to 698 proteins in 16 species: Archae - 0; Bacteria - 0…	ENSG
Bra019906	1.36447	-0.322087	13.0175	0.000280352	0.000308593	0.000898177	XP_009148412.1	Bra019906	AT1G10690 (E=3e-031) | unknown protein	ENSG
Bra030983	1.36422	-0.0217467	16.9219	4.12e-05	3.89e-05	0.000132056	None	None	None
Bra019035	1.36419	0.761689	32.8702	1.68e-08	9.85e-09	5.38e-08	XP_009137680.1	Bra019035	AT4G27657 (E=3e-020) | unknown protein	ENSG
Bra037699	1.36301	1.01608	37.6431	1.61e-09	8.49e-10	5.17e-09	XP_009142208.1	Bra037699	AT2G43590 (E=2e-111) | chitinase, putative	ENSG
Bra014374	1.36219	2.90386	98.4136	1.65e-22	3.4e-23	5.29e-22	XP_009107056.1	Bra014374	AT1G54010 (E=5e-182) | myrosinase-associated protein, putative	ENSG
Bra034045	1.36159	-1.03195	7.93669	0.00343291	0.00484424	0.0109982	XP_009123525.1	Bra034045	AT3G08980 (E=3e-078) | signal peptidase I family protein	ENSG
Bra010325	1.3615	1.21667	38.0264	1.34e-09	6.98e-10	4.29e-09	None	None	None
Bra020541	1.35956	6.34739	673.433	1.45e-146	1.79e-148	4.66e-146	XP_009129919.1	Bra020541	AT5G26280 (E=2e-166) | meprin and TRAF homology domain-containing protein / MATH domain-containing protein	ENSG
Bra000314	1.35927	3.82822	84.8485	1.34e-19	3.22e-20	4.3e-19	None	None	None
Bra009997	1.35865	0.385679	22.1643	3.17e-06	2.5e-06	1.02e-05	XP_009151249.1	Bra009997	AT5G28490 (E=2e-075) LSH1 | LSH1 (LIGHT-DEPENDENT SHORT HYPOCOTYLS 1)	ENSG
Bra033670	1.35835	2.51243	105.447	5.07e-24	9.75e-25	1.62e-23	None	None	None
Bra004991	1.3583	-0.146644	17.5882	2.98e-05	2.74e-05	9.53e-05	XP_009141860.1	Bra004991	AT2G40080 (E=9e-046) ELF4 | ELF4 (EARLY FLOWERING 4)	ENSG
Bra003484	1.358	-1.07276	8.28737	0.00288544	0.00399218	0.0092442	XP_009104363.1	Bra003484	AT3G62100 (E=3e-067) IAA30 | IAA30 (INDOLE-3-ACETIC ACID INDUCIBLE 30); transcription factor	ENSG
Bra024981	1.35681	2.57855	53.9879	5.33e-13	2.02e-13	1.71e-12	None	None	None
Bra039532	1.35661	4.45105	208.535	3.58e-46	2.87e-47	1.15e-45	XP_009123620.1	Bra039532	AT3G47110 (E=2e-165) | leucine-rich repeat transmembrane protein kinase, putative	ENSG
Bra011492	1.35615	3.05298	76.4668	8.35e-18	2.24e-18	2.68e-17	None	None	None
Bra022780	1.35604	0.770199	16.4436	5.21e-05	5.01e-05	0.000167054	XP_009132714.1	Bra022780	AT2G30130 (E=6e-087) ASL5, LBD12, PCK1 | ASL5; DNA binding / protein binding	ENSG
Bra030071	1.35505	-0.121055	10.0447	0.00121089	0.00152791	0.00387938	XP_009102938.1	Bra030071	AT1G28070 (E=3e-045) | INVOLVED IN: biological_process unknown; LOCATED IN: cellular_component unknown; EXPRESSED IN: 23 plant structures; EXPRESSED DURING: 15 growth stages; BEST Arabidopsis thaliana protein match is: protein binding (TAIR:AT2G33510.1); Has 40 Blast hits to 35 proteins in 7 species: Archae - 0; Bacteria - 0; Metazoa - 0; Fungi - 0; Plants - 40; Viruses - 0; Other Eukaryotes - 0 …	ENSG
Bra000797	1.35499	1.3546	24.3935	1.07e-06	7.85e-07	3.41e-06	XP_009134308.1	Bra000797	AT4G04570 (E=1e-158) | protein kinase family protein	ENSG
Bra024982	1.35357	2.63686	62.7481	7.17e-15	2.35e-15	2.3e-14	None	None	None
Bra031058	1.35354	3.14561	155.66	8.62e-35	1e-35	2.76e-34	XP_009117573.1	Bra031058	AT1G18980 (E=7e-101) | germin-like protein, putative	ENSG
Bra009111	1.35287	-0.54467	11.8104	0.000507612	0.000588995	0.00162626	XP_009122149.1	Bra009111	AT5G05390 (E=3e-277) LAC12 | LAC12 (laccase 12); laccase	ENSG
Bra002388	1.3525	5.57534	628.835	6.78e-137	8.96e-139	2.17e-136	XP_009120687.1	Bra002388	AT5G22090 (E=1e-168) | unknown protein	ENSG
Bra015334	1.35107	-1.01799	7.8995	0.00349644	0.00494485	0.0112017	XP_009119273.1	Bra015334	AT1G04610 (E=2e-245) | flavin-containing monooxygenase / FMO (YUCCA3)	ENSG
Bra028482	1.35042	3.92201	286.995	4.35e-63	2.25e-64	1.39e-62	XP_009125170.1	Bra028482	AT5G41040 (E=7e-239) | transferase family protein	ENSG
Bra034173	1.35016	1.78779	59.0751	4.39e-14	1.52e-14	1.41e-13	XP_009122287.1	Bra034173	AT3G11280 (E=2e-127) | myb family transcription factor	ENSG
Bra035481	1.34978	1.3865	34.0866	9.28e-09	5.27e-09	2.97e-08	XP_009107965.1	Bra035481	AT1G33030 (E=2e-160) | O-methyltransferase family 2 protein	ENSG
Bra003799	1.34947	3.04863	129.936	2.87e-29	4.23e-30	9.2e-29	XP_009104760.1	Bra003799	AT1G74460 (E=1e-191) | GDSL-motif lipase/hydrolase family protein	ENSG
Bra021407	1.34589	2.19238	62.1634	9.55e-15	3.16e-15	3.06e-14	XP_009118631.1	Bra021407	AT3G02885 (E=3e-024) GASA5 | GASA5 (GAST1 PROTEIN HOMOLOG 5)	ENSG
Bra012173	1.34524	-0.927374	9.85938	0.00132685	0.00168968	0.00425087	XP_018508711.1	Bra012173	AT4G08580 (E=9e-077) | FUNCTIONS IN: molecular_function unknown; INVOLVED IN: biological_process unknown; LOCATED IN: chloroplast; EXPRESSED IN: male gametophyte, pollen tube; EXPRESSED DURING: L mature pollen stage, M germinated pollen stage; CONTAINS InterPro DOMAIN/s: Micro-fibrillar-associated 1, C-terminal (InterPro:IPR009730); BEST Arabidopsis thaliana protein match is: unknown protein (TAI…	ENSG
Bra016342	1.34421	0.2538	11.6815	0.000540729	0.000631236	0.00173236	XP_009110097.1	Bra016342	AT1G70460 (E=2e-202) | protein kinase, putative	ENSG
Bra028486	1.34416	-0.104416	16.8199	4.33e-05	4.11e-05	0.000138754	XP_009125174.1	Bra028486	AT3G56520 (E=3e-062) | no apical meristem (NAM) family protein	ENSG
Bra000581	1.34217	-0.029175	12.2559	0.000408711	0.000463799	0.00130941	XP_009134003.1	Bra000581	AT2G21550 (E=6e-203) | bifunctional dihydrofolate reductase-thymidylate synthase, putative / DHFR-TS, putative	ENSG
Bra029088	1.34212	0.925882	26.7093	3.44e-07	2.36e-07	1.1e-06	XP_009132496.1	Bra029088	AT5G53210 (E=2e-099) SPCH | SPCH (SPEECHLESS); DNA binding / transcription factor	ENSG
Bra028477	1.342	2.80652	126.082	1.93e-28	2.95e-29	6.19e-28	XP_009125162.1	Bra028477	AT5G40780 (E=3e-231) LTH1 | LHT1; amino acid transmembrane transporter	ENSG
Bra039848	1.34083	-0.383892	11.7766	0.000515884	0.000599806	0.00165276	None	None	None
Bra003874	1.34073	3.37257	137.462	6.95e-31	9.55e-32	2.23e-30	XP_009104850.1	Bra003874	AT1G72610 (E=6e-094) GLP1, ATGER1, GER1 | GER1 (GERMIN-LIKE PROTEIN 1); oxalate oxidase	ENSG
Bra035211	1.3394	7.22716	720.617	9.14e-157	9.83e-159	2.93e-156	None	None	None
Bra036638	1.33887	1.44626	41.4687	2.47e-10	1.2e-10	7.92e-10	XP_018509643.1	Bra036638	AT1G62980 (E=9e-130) ATEXPA18, EXP18, ATEXP18, ATHEXP ALPHA 1.25 | ATEXPA18 (ARABIDOPSIS THALIANA EXPANSIN A18)	ENSG
Bra001566	1.33858	5.52824	699.536	3.3e-152	3.77e-154	1.06e-151	XP_009135396.1	Bra001566	AT1G53420 (E=0.0) | serine/threonine protein kinase-related	ENSG
Bra003073	1.33801	1.96306	74.3006	2.42e-17	6.71e-18	7.76e-17	XP_009119864.1	Bra003073	AT5G53210 (E=1e-118) SPCH | SPCH (SPEECHLESS); DNA binding / transcription factor	ENSG
Bra004994	1.33799	4.40457	323.997	4.45e-71	1.95e-72	1.43e-70	XP_009143261.1	Bra004994	AT2G40000 (E=7e-177) HSPRO2, ATHSPRO2 | HSPRO2 (ARABIDOPSIS ORTHOLOG OF SUGAR BEET HS1 PRO-1 2)	ENSG
Bra025324	1.33748	0.966832	32.3136	2.2e-08	1.31e-08	7.06e-08	XP_009151891.1	Bra025324	AT3G28210 (E=8e-095) PMZ | PMZ; zinc ion binding	ENSG
Bra004770	1.33728	1.79405	62.5621	7.86e-15	2.58e-15	2.52e-14	XP_009142952.1	Bra004770	AT2G43520 (E=1e-031) ATTI2 | ATTI2; serine-type endopeptidase inhibitor	ENSG
Bra019912	1.33673	5.50581	273.281	3.94e-60	2.19e-61	1.26e-59	XP_009148407.1	Bra019912	AT1G10640 (E=2e-240) | polygalacturonase	ENSG
Bra028697	1.33608	7.27324	301.355	3.44e-66	1.67e-67	1.1e-65	XP_009125690.1	Bra028697	AT5G07440 (E=2e-234) GDH2 | GDH2 (GLUTAMATE DEHYDROGENASE 2); ATP binding / glutamate dehydrogenase [NAD(P)+]/ glutamate dehydrogenase/ oxidoreductase	ENSG
Bra030451	1.33597	-1.08701	6.92809	0.00568934	0.00848525	0.0182272	XP_009144919.1	Bra030451	AT1G51190 (E=1e-251) PLT2 | PLT2 (PLETHORA 2); transcription factor	ENSG
Bra028281	1.33567	2.61814	92.0864	3.77e-21	8.3e-22	1.21e-20	XP_009107112.1	Bra028281	AT5G51850 (E=9e-108) | unknown protein	ENSG
Bra040235	1.33478	-0.815475	5.63241	0.0109106	0.0176314	0.0349547	XP_009124940.1	Bra040235	AT3G06070 (E=1e-049) | unknown protein	ENSG
Bra029075	1.33431	0.283092	22.7677	2.36e-06	1.83e-06	7.56e-06	XP_009132484.1	Bra029075	AT5G53320 (E=6e-260) | leucine-rich repeat transmembrane protein kinase, putative	ENSG
Bra001473	1.33426	2.47641	89.2664	1.52e-20	3.45e-21	4.86e-20	XP_009135253.1	Bra001473	AT3G12830 (E=2e-045) | auxin-responsive family protein	ENSG
Bra032514	1.33369	0.0712624	20.1999	8.31e-06	6.98e-06	2.66e-05	XP_009118652.1	Bra032514	AT1G04360 (E=7e-122) | zinc finger (C3HC4-type RING finger) family protein	ENSG
Bra028601	1.33344	1.4536	53.4354	6.99e-13	2.67e-13	2.24e-12	XP_009125328.1	Bra028601	AT5G10120 (E=4e-181) | ethylene insensitive 3 family protein	ENSG
Bra020227	1.33308	-1.18626	7.43322	0.00441084	0.00640306	0.0141312	XP_009126578.1	Bra020227	AT5G22980 (E=3e-232) scpl47 | scpl47 (serine carboxypeptidase-like 47); serine-type carboxypeptidase	ENSG
Bra027902	1.33226	1.5597	61.0729	1.64e-14	5.5e-15	5.25e-14	None	None	None
Bra008237	1.332	-0.706155	9.28228	0.00176435	0.00231381	0.00565252	XP_009128151.1	Bra008237	AT1G76070 (E=4e-048) | unknown protein	ENSG
Bra030102	1.33194	-0.64248	8.59774	0.00247703	0.0033658	0.00793576	XP_009102903.1	Bra030102	AT1G28480 (E=5e-055) GRX480 | GRX480; electron carrier/ protein disulfide oxidoreductase	ENSG
Bra025917	1.33164	2.05186	72.638	5.51e-17	1.56e-17	1.76e-16	XP_009149274.1	Bra025917	AT1G18300 (E=9e-093) atnudt4 | atnudt4 (Arabidopsis thaliana Nudix hydrolase homolog 4); hydrolase	ENSG
Bra022161	1.33046	5.50035	166.275	4.48e-37	4.82e-38	1.44e-36	XP_009146084.1	Bra022161	AT3G16470 (E=1e-176) JR1 | JR1	ENSG
Bra015615	1.33045	1.70662	50.7047	2.66e-12	1.07e-12	8.52e-12	XP_009118928.1	Bra015615	AT1G47510 (E=6e-146) AT5PTASE11, 5PTASE11 | 5PTASE11 (INOSITOL POLYPHOSPHATE 5-PHOSPHATASE 11); hydrolase/ phosphatidylinositol-3,4,5-trisphosphate 5-phosphatase/ phosphatidylinositol-3,5-bisphosphate 5-phosphatase/ phosphatidylinositol-4,5-bisphosphate 5-phosphatase	ENSG
Bra033921	1.33035	1.89608	79.1845	2.19e-18	5.66e-19	7.02e-18	XP_009145271.1	Bra033921	AT3G22750 (E=7e-210) | protein kinase, putative	ENSG
Bra040924	1.33003	3.58674	152.431	4.25e-34	5.1e-35	1.36e-33	XP_009123729.1	Bra040924	AT4G18210 (E=5e-146) ATPUP10 | ATPUP10; purine transmembrane transporter	ENSG
Bra036532	1.32995	-0.652384	9.91112	0.00129313	0.00164283	0.00414286	XP_009111653.1	Bra036532	AT5G25090 (E=2e-063) | plastocyanin-like domain-containing protein	ENSG
Bra041111	1.32961	3.29146	171.72	3.01e-38	3.12e-39	9.63e-38	XP_009123181.1	Bra041111	AT5G47110 (E=8e-103) | lil3 protein, putative	ENSG
Bra029623	1.32945	0.468138	20.799	6.2e-06	5.1e-06	1.99e-05	XP_018514244.1	Bra029623	AT3G07120 (E=2e-029) | zinc finger (C3HC4-type RING finger) family protein	ENSG
Bra021718	1.3277	-1.31204	6.51997	0.00698279	0.010667	0.0223711	XP_009141148.1	Bra021718	AT2G31865 (E=8e-178) | poly (ADP-ribose) glycohydrolase (PARG) family protein	ENSG
Bra000479	1.32695	2.712	112.038	1.95e-25	3.5e-26	6.24e-25	XP_009133861.1	Bra000479	AT2G28870 (E=3e-033) | unknown protein	ENSG
Bra012699	1.32693	-1.11485	7.47928	0.00431088	0.00624132	0.0138109	XP_009136800.1	Bra012699	AT4G16640 (E=1e-156) | matrix metalloproteinase, putative	ENSG
Bra012046	1.32688	2.69218	59.0307	4.48e-14	1.55e-14	1.44e-13	XP_009103555.1	Bra012046	AT2G26710 (E=6e-272) BAS1, CYP734A1, CYP72B1 | BAS1 (PHYB ACTIVATION TAGGED SUPPRESSOR 1); oxygen binding / steroid hydroxylase	ENSG
Bra039045	1.32445	-1.24653	6.65182	0.00653799	0.00990546	0.020946	XP_009111607.1	Bra039045	AT3G28790 (E=6e-044) | unknown protein	ENSG
Bra008305	1.32392	-1.04597	5.65263	0.0107997	0.0174292	0.0345995	XP_009128225.1	Bra008305	AT1G77400 (E=1e-018) | FUNCTIONS IN: molecular_function unknown; INVOLVED IN: biological_process unknown; LOCATED IN: cellular_component unknown; EXPRESSED IN: 8 plant structures; EXPRESSED DURING: petal differentiation and expansion stage, D bilateral stage, E expanded cotyledon stage; BEST Arabidopsis thaliana protein match is: hydroxyproline-rich glycoprotein family protein (TAIR:AT1G21695.1);…	ENSG
Bra009035	1.32338	-1.01674	7.38426	0.00452102	0.00657971	0.0144842	None	None	None
Bra016621	1.32323	-0.0135	21.236	5.01e-06	4.06e-06	1.61e-05	XP_009110430.1	Bra016621	AT1G17060 (E=1e-148) CYP72C1, SOB7 | CYP72C1 (CYTOCHROME P450 72C1); electron carrier/ heme binding / iron ion binding / monooxygenase/ oxygen binding	ENSG
Bra030439	1.32186	2.23368	73.2116	4.15e-17	1.16e-17	1.33e-16	XP_009144900.1	Bra030439	AT1G51420 (E=2e-218) ATSPP1, SPP1 | SPP1 (SUCROSE-PHOSPHATASE 1); catalytic/ magnesium ion binding / phosphatase/ sucrose-phosphatase	ENSG
Bra027297	1.32115	-0.43496	12.999	0.000282884	0.000311665	0.000906288	XP_009146508.1	Bra027297	AT3G14880 (E=4e-114) | FUNCTIONS IN: molecular_function unknown; INVOLVED IN: biological_process unknown; BEST Arabidopsis thaliana protein match is: DOG1 (DELAY OF GERMINATION 1) (TAIR:AT5G45830.1); Has 368 Blast hits to 367 proteins in 28 species: Archae - 0; Bacteria - 0; Metazoa - 2; Fungi - 0; Plants - 366; Viruses - 0; Other Eukaryotes - 0 (source: NCBI BLink).	ENSG
Bra021101	1.32026	1.87648	56.5275	1.53e-13	5.54e-14	4.92e-13	XP_009115623.1	Bra021101	AT3G16530 (E=1e-124) | legume lectin family protein	ENSG
Bra033365	1.31994	0.744337	28.8112	1.23e-07	7.98e-08	3.94e-07	XP_009119585.1	Bra033365	AT1G03010 (E=2e-301) | phototropic-responsive NPH3 family protein	ENSG
Bra016905	1.31979	-1.18723	5.83113	0.00988094	0.015745	0.031656	None	None	None
Bra027412	1.31861	-0.271506	4.15987	0.0230703	0.0413925	0.0739112	XP_009146469.1	Bra027412	AT3G13610 (E=3e-192) | oxidoreductase, 2OG-Fe(II) oxygenase family protein	ENSG
Bra021953	1.31845	-0.13541	13.5546	0.000215562	0.000231722	0.000690604	XP_009128771.1	Bra021953	AT5G45200 (E=3e-241) | disease resistance protein (TIR-NBS-LRR class), putative	ENSG
Bra036210	1.31814	0.132882	18.8908	1.58e-05	1.38e-05	5.05e-05	XP_009111795.1	Bra036210	AT3G29575 (E=1e-073) AFP3 | AFP3 (ABI FIVE BINDING PROTEIN 3)	ENSG
Bra021442	1.3177	0.549537	26.0353	4.78e-07	3.35e-07	1.53e-06	XP_009118224.1	Bra021442	AT2G47770 (E=4e-088) | benzodiazepine receptor-related	ENSG
Bra033339	1.31747	-0.0357967	13.0255	0.000279356	0.000307277	0.000894984	XP_009119618.1	Bra033339	AT5G38700 (E=9e-082) | unknown protein	ENSG
Bra023377	1.31568	2.76855	112.903	1.27e-25	2.27e-26	4.08e-25	XP_009125863.1	Bra023377	AT5G12420 (E=9e-224) | unknown protein	ENSG
Bra008382	1.31563	0.964555	42.5088	1.49e-10	7.04e-11	4.78e-10	XP_009128313.1	Bra008382	AT1G78815 (E=1e-074) LSH7 | LSH7 (LIGHT SENSITIVE HYPOCOTYLS 7)	ENSG
Bra000478	1.31507	2.11575	45.4943	3.42e-11	1.53e-11	1.1e-10	NP_001288898.1	Bra000478	AT2G28930 (E=7e-169) APK1B | APK1B; ATP binding / kinase/ protein kinase/ protein serine/threonine kinase	ENSG
Bra025294	1.31454	1.61732	61.0507	1.66e-14	5.56e-15	5.31e-14	XP_009111580.1	Bra025294	AT3G27650 (E=5e-065) LBD25 | LBD25 (LOB DOMAIN-CONTAINING PROTEIN 25)	ENSG
Bra020113	1.3131	3.86024	181.875	1.99e-40	1.89e-41	6.37e-40	None	None	None
Bra014935	1.31218	2.61159	77.1315	5.99e-18	1.6e-18	1.92e-17	XP_009102637.1	Bra014935	AT3G23290 (E=7e-082) LSH4 | LSH4 (LIGHT SENSITIVE HYPOCOTYLS 4)	ENSG
Bra000179	1.31194	2.09258	54.1468	4.92e-13	1.86e-13	1.58e-12	XP_009133424.1	Bra000179	AT2G40230 (E=9e-218) | transferase family protein	ENSG
Bra036492	1.31184	6.52998	871.313	2.36e-189	1.69e-191	7.56e-189	XP_009102003.1	Bra036492	AT2G20670 (E=2e-138) | unknown protein	ENSG
Bra000718	1.31071	0.897167	34.0879	9.28e-09	5.27e-09	2.97e-08	XP_009134204.1	Bra000718	AT4G24140 (E=6e-212) | hydrolase, alpha/beta fold family protein	ENSG
Bra023639	1.31026	3.2974	180.202	4.52e-40	4.38e-41	1.45e-39	XP_009126210.1	Bra023639	AT5G17820 (E=1e-165) | peroxidase 57 (PER57) (P57) (PRXR10)	ENSG
Bra010194	1.30965	0.103067	15.7385	7.37e-05	7.27e-05	0.000236275	XP_009151464.1	Bra010194	AT4G10270 (E=7e-030) | wound-responsive family protein	ENSG
Bra005231	1.30864	1.40467	51.9267	1.46e-12	5.76e-13	4.68e-12	XP_009143544.1	Bra005231	AT2G36950 (E=3e-106) | heavy-metal-associated domain-containing protein	ENSG
Bra027953	1.30839	0.975022	35.0736	5.72e-09	3.17e-09	1.83e-08	XP_009113403.1	Bra027953	AT1G44542 (E=4e-114) | cyclase family protein	ENSG
Bra038346	1.30792	0.217807	22.9972	2.11e-06	1.62e-06	6.76e-06	XP_009127674.1	Bra038346	AT1G68840 (E=6e-139) RAV2, RAP2.8, TEM2 | RAV2 (REGULATOR OF THE ATPASE OF THE VACUOLAR MEMBRANE); DNA binding / transcription factor/ transcription repressor	ENSG
Bra010673	1.30779	0.900011	33.9724	9.8e-09	5.59e-09	3.14e-08	XP_009109460.1	Bra010673	AT4G39610 (E=6e-100) | unknown protein	ENSG
Bra025688	1.30776	-0.611342	11.457	0.000604602	0.000712234	0.00193699	XP_009149365.1	Bra025688	AT1G18835 (E=1e-042) MIF3 | MIF3 (MINI ZINC FINGER)	ENSG
Bra038941	1.30742	0.00225858	15.4043	8.69e-05	8.68e-05	0.000278295	XP_009108059.1	Bra038941	AT5G35110 (E=3e-018) | unknown protein	ENSG
Bra001676	1.30707	4.32051	324.561	3.38e-71	1.47e-72	1.08e-70	XP_009135541.2	Bra001676	AT3G17700 (E=7e-210) CNBT1, CNGC20, ATCNGC20 | CNBT1 (CYCLIC NUCLEOTIDE-BINDING TRANSPORTER 1); calmodulin binding / cyclic nucleotide binding / ion channel	ENSG
Bra032526	1.30564	-0.00700786	11.7896	0.000512787	0.000595631	0.00164284	XP_009118665.1	Bra032526	AT1G04160 (E=0.0) XIB, ATXIB, XI-8, XI-B | XIB (MYOSIN XI B); motor	ENSG
Bra032790	1.30524	3.64199	175.409	4.85e-39	4.87e-40	1.55e-38	XP_009113821.1	Bra032790	AT1G24575 (E=3e-014) | unknown protein	ENSG
Bra024980	1.30345	1.44141	41.1361	2.91e-10	1.42e-10	9.33e-10	XP_009101468.1	Bra024980	AT5G46900 (E=4e-038) | protease inhibitor/seed storage/lipid transfer protein (LTP) family protein	ENSG
Bra029028	1.3033	2.42682	25.5582	6.04e-07	4.29e-07	1.93e-06	XP_009127094.1	Bra029028	AT5G54370 (E=1e-186) | late embryogenesis abundant protein-related / LEA protein-related	ENSG
Bra005458	1.30261	-0.685376	12.1808	0.000423826	0.00048285	0.00135783	None	None	None
Bra001009	1.30257	4.9428	447.285	1.08e-97	2.81e-99	3.45e-97	XP_009134619.1	Bra001009	AT3G01290 (E=2e-140) | band 7 family protein	ENSG
Bra004885	1.30217	-0.173286	15.8346	7.03e-05	6.91e-05	0.000225291	XP_009143096.1	Bra004885	AT2G45040 (E=2e-155) | matrix metalloproteinase	ENSG
Bra002982	1.30136	3.71912	195.943	1.83e-43	1.6e-44	5.85e-43	XP_009119977.1	Bra002982	AT5G54500 (E=4e-098) FQR1 | FQR1 (FLAVODOXIN-LIKE QUINONE REDUCTASE 1); FMN binding / oxidoreductase, acting on NADH or NADPH, quinone or similar compound as acceptor	ENSG
Bra022639	1.30063	0.254881	18.1701	2.24e-05	2.02e-05	7.18e-05	None	None	None
Bra018527	1.3006	-1.12825	8.01228	0.00330827	0.00464613	0.0105989	XP_009144539.1	Bra018527	AT4G02830 (E=3e-072) | unknown protein	ENSG
Bra000686	1.30057	-0.926085	9.84642	0.00133541	0.00170163	0.00427831	XP_009134154.1	Bra000686	AT1G34300 (E=3e-254) | lectin protein kinase family protein	ENSG
Bra017495	1.30009	-0.144195	16.9256	4.11e-05	3.89e-05	0.000131818	XP_009114286.1	Bra017495	AT5G47220 (E=3e-039) ATERF2, ATERF-2, ERF2 | ERF2 (ETHYLENE RESPONSIVE ELEMENT BINDING FACTOR 2); DNA binding / transcription activator/ transcription factor	ENSG
Bra028932	1.29828	2.9891	104.741	7.19e-24	1.39e-24	2.3e-23	XP_009132305.1	Bra028932	AT3G44300 (E=8e-166) NIT2 | NIT2 (nitrilase 2); indole-3-acetonitrile nitrilase/ indole-3-acetonitrile nitrile hydratase/ nitrilase	ENSG
Bra032270	1.29657	1.42011	33.3268	1.34e-08	7.79e-09	4.31e-08	XP_009144994.1	Bra032270	AT1G48930 (E=1e-257) AtGH9C1 | AtGH9C1 (Arabidopsis thaliana glycosyl hydrolase 9C1); catalytic/ hydrolase, hydrolyzing O-glycosyl compounds	ENSG
Bra020345	1.29566	0.53059	29.3792	9.32e-08	5.95e-08	2.99e-07	None	None	None
Bra022535	1.29563	2.21496	54.6561	3.84e-13	1.44e-13	1.23e-12	None	None	None
Bra027319	1.29327	6.30899	363.266	1.49e-79	5.48e-81	4.76e-79	XP_009146333.1	Bra027319	AT3G14690 (E=2e-246) CYP72A15 | CYP72A15; electron carrier/ heme binding / iron ion binding / monooxygenase/ oxygen binding	ENSG
Bra009141	1.29259	0.29899	19.1758	1.37e-05	1.19e-05	4.39e-05	XP_009122186.1	Bra009141	AT5G22690 (E=3e-236) | disease resistance protein (TIR-NBS-LRR class), putative	ENSG
Bra024168	1.29256	3.12444	48.5507	7.68e-12	3.22e-12	2.46e-11	None	None	None
Bra011581	1.29209	1.64366	43.0219	1.16e-10	5.41e-11	3.71e-10	XP_009106425.1	Bra011581	AT4G35060 (E=1e-082) | heavy-metal-associated domain-containing protein / copper chaperone (CCH)-related	ENSG
Bra002132	1.28795	1.32772	52.4507	1.13e-12	4.41e-13	3.62e-12	XP_009121019.1	Bra002132	AT5G18090 (E=2e-085) | transcriptional factor B3 family protein	ENSG
Bra028360	1.28775	2.52636	84.961	1.27e-19	3.04e-20	4.07e-19	XP_009106153.1	Bra028360	AT3G24110 (E=4e-098) | calcium-binding EF hand family protein	ENSG
Bra018774	1.2871	-0.599775	8.49632	0.00260414	0.00355866	0.00834301	XP_009147919.1	Bra018774	AT1G49030 (E=8e-101) | unknown protein	ENSG
Bra024269	1.28656	6.04951	128.381	6.2e-29	9.26e-30	1.99e-28	XP_009150482.1	Bra024269	AT5G64120 (E=3e-167) | peroxidase, putative	ENSG
Bra038620	1.28656	-0.977482	9.98087	0.00124968	0.00158175	0.00400365	XP_009130245.1	Bra038620	AT5G63270 (E=7e-031) | nitrate-responsive NOI protein, putative	ENSG
Bra034608	1.28519	5.8014	480.489	7.5e-105	1.67e-106	2.4e-104	XP_009108750.1	Bra034608	AT4G34135 (E=5e-233) UGT73B2 | UGT73B2 (UDP-GLUCOSYLTRANSFERASE 73B2); UDP-glucosyltransferase/ UDP-glycosyltransferase/ flavonol 3-O-glucosyltransferase/ quercetin 7-O-glucosyltransferase	ENSG
Bra015847	1.28518	-0.338207	13.925	0.000179669	0.000190248	0.000575612	XP_009106496.1	Bra015847	AT1G75390 (E=2e-019) AtbZIP44 | AtbZIP44 (Arabidopsis thaliana basic leucine-zipper 44); DNA binding / protein heterodimerization/ transcription factor	ENSG
Bra014640	1.28425	0.253678	15.6525	7.69e-05	7.61e-05	0.000246397	None	None	None
Bra019744	1.28393	0.78097	34.505	7.55e-09	4.25e-09	2.42e-08	XP_009148612.1	Bra019744	AT1G12110 (E=2e-102) NRT1.1, CHL1-1, NRT1, B-1, ATNRT1, CHL1 | NRT1.1; nitrate transmembrane transporter/ transporter	ENSG
Bra016650	1.2835	4.20295	173.156	1.47e-38	1.51e-39	4.72e-38	None	None	None
Bra005623	1.28264	0.0326193	15.4278	8.58e-05	8.57e-05	0.000275015	XP_009144027.1	Bra005623	AT2G31945 (E=4e-026) | unknown protein	ENSG
Bra040183	1.28232	2.86001	87.3441	3.89e-20	9.12e-21	1.25e-19	XP_009130966.1	Bra040183	AT4G17800 (E=9e-109) | DNA-binding protein-related	ENSG
Bra039384	1.28231	3.03299	115.907	2.91e-26	4.98e-27	9.34e-26	XP_009124738.1	Bra039384	AT3G13310 (E=1e-064) | DNAJ heat shock N-terminal domain-containing protein	ENSG
Bra015666	1.28125	1.91682	60.6017	2.06e-14	6.99e-15	6.62e-14	XP_009106409.1	Bra015666	AT5G64870 (E=4e-197) | FUNCTIONS IN: molecular_function unknown; INVOLVED IN: biological_process unknown; LOCATED IN: plasma membrane, vacuole; EXPRESSED IN: 18 plant structures; EXPRESSED DURING: 11 growth stages; CONTAINS InterPro DOMAIN/s: Band 7 protein (InterPro:IPR001107); BEST Arabidopsis thaliana protein match is: unknown protein (TAIR:AT5G25250.1); Has 3110 Blast hits to 2534 proteins in…	ENSG
Bra036997	1.2811	0.306469	18.7703	1.67e-05	1.47e-05	5.36e-05	XP_018513554.1	Bra036997	AT5G51470 (E=1e-214) | auxin-responsive GH3 family protein	ENSG
Bra022057	1.2807	-0.877727	8.93597	0.002094	0.00279608	0.00670863	None	None	None
Bra037276	1.28014	-0.141127	8.26321	0.00292102	0.00404566	0.00935819	XP_009112423.1	Bra037276	AT5G16950 (E=7e-035) | unknown protein	ENSG
Bra025745	1.2799	2.34328	79.8799	1.55e-18	3.98e-19	4.98e-18	XP_009149439.1	Bra025745	AT1G19510 (E=3e-043) ATRL5 | ATRL5 (ARABIDOPSIS RAD-LIKE 5); DNA binding / transcription factor	ENSG
Bra007517	1.27969	1.07862	29.3897	9.28e-08	5.92e-08	2.97e-07	XP_009116700.1	Bra007517	AT2G44670 (E=8e-021) | senescence-associated protein-related	ENSG
Bra023486	1.27968	0.691182	28.9698	1.14e-07	7.35e-08	3.65e-07	None	None	None
Bra020235	1.27936	0.166564	13.7529	0.000195434	0.000208502	0.000626121	XP_009126589.1	Bra020235	AT5G60700 (E=0.0) | glycosyltransferase family protein 2	ENSG
Bra023063	1.27896	1.71148	30.4426	5.55e-08	3.44e-08	1.78e-07	XP_009133077.1	Bra023063	AT2G48010 (E=3e-280) RKF3 | RKF3 (RECEPTOR-LIKE KINASE IN IN FLOWERS 3); kinase/ receptor signaling protein serine/threonine kinase	ENSG
Bra015219	1.27875	6.22862	786.625	4.93e-171	4.37e-173	1.58e-170	XP_009119412.1	Bra015219	AT2G15480 (E=1e-241) UGT73B5 | UGT73B5 (UDP-glucosyl transferase 73B5); UDP-glucosyltransferase/ UDP-glycosyltransferase/ quercetin 3-O-glucosyltransferase/ transferase, transferring glycosyl groups	ENSG
Bra019316	1.27848	3.57572	164.505	1.08e-36	1.17e-37	3.46e-36	XP_009137326.1	Bra019316	AT4G23250 (E=2e-158) EMB1290, DUF26-21 | EMB1290 (EMBRYO DEFECTIVE 1290); kinase/ protein kinase	ENSG
Bra021133	1.27845	-0.583767	11.4419	0.000609084	0.00071806	0.00195135	XP_009115275.1	Bra021133	AT3G15760 (E=1e-038) | unknown protein	ENSG
Bra002056	1.27802	-0.487319	10.8673	0.000809985	0.000978767	0.00259498	None	None	None
Bra005456	1.27796	-0.622949	11.8806	0.000490205	0.000567204	0.00157049	XP_009143810.1	Bra005456	AT2G34060 (E=3e-123) | peroxidase, putative	ENSG
Bra012093	1.27761	-0.169494	13.5191	0.000219284	0.000236142	0.00070253	XP_009103496.1	Bra012093	AT5G66700 (E=4e-092) HB53, HB-8, ATHB53 | HB53; DNA binding / transcription factor	ENSG
Bra019389	1.27639	-0.487092	9.94406	0.00127244	0.0016137	0.00407657	XP_009137246.2	Bra019389	AT4G10320 (E=0.0) | isoleucyl-tRNA synthetase, putative / isoleucine--tRNA ligase, putative	ENSG
Bra017798	1.27635	2.03695	67.8567	5.8e-16	1.76e-16	1.86e-15	XP_009138466.1	Bra017798	AT4G37070 (E=1e-194) PLP1, PLA IVA | patatin, putative	ENSG
Bra028959	1.27566	1.85467	40.8675	3.32e-10	1.63e-10	1.06e-09	XP_009120099.1	Bra028959	AT5G55810 (E=1e-114) AtNMNAT | AtNMNAT (A. thaliana nicotinate/nicotinamide mononucleotide adenyltransferase); nicotinamide-nucleotide adenylyltransferase/ nicotinate-nucleotide adenylyltransferase	ENSG
Bra038486	1.27199	3.21785	113.453	9.7e-26	1.72e-26	3.11e-25	XP_009145725.1	Bra038486	AT4G16563 (E=1e-174) | aspartyl protease family protein	ENSG
Bra013763	1.2711	1.88879	38.3923	1.12e-09	5.79e-10	3.58e-09	XP_009137701.1	Bra013763	AT4G24110 (E=7e-075) | unknown protein	ENSG
Bra031161	1.27066	2.66624	71.5387	9.47e-17	2.72e-17	3.03e-16	XP_009117440.1	Bra031161	AT2G21100 (E=4e-093) | disease resistance-responsive protein-related / dirigent protein-related	ENSG
Bra002094	1.26952	-0.831658	9.60835	0.00150147	0.00193695	0.00481034	XP_009121075.1	Bra002094	AT4G01830 (E=0.0) PGP5 | PGP5 (P-GLYCOPROTEIN 5); ATPase, coupled to transmembrane movement of substances	ENSG
Bra025490	1.26898	-0.207034	10.9557	0.000774988	0.000933179	0.00248286	XP_009140098.1	Bra025490	AT5G41570 (E=8e-072) WRKY24, ATWRKY24 | WRKY24; transcription factor	ENSG
Bra017761	1.26885	3.65954	124.715	3.79e-28	5.88e-29	1.21e-27	XP_009102275.1	Bra017761	AT4G36430 (E=4e-175) | peroxidase, putative	ENSG
Bra036301	1.26857	-0.583551	11.5313	0.000582746	0.000684333	0.00186697	XP_009111328.1	Bra036301	AT4G01970 (E=0.0) AtSTS | AtSTS (Arabidopsis thaliana stachyose synthase); galactinol-raffinose galactosyltransferase/ hydrolase, hydrolyzing O-glycosyl compounds	ENSG
Bra008589	1.26701	1.78326	64.8132	2.6e-15	8.23e-16	8.34e-15	XP_009121434.1	Bra008589	AT5G16840 (E=2e-111) BPA1 | BPA1 (BINDINGPARTNEROFACD11 1); nucleic acid binding / nucleotide binding / oxidoreductase	ENSG
Bra026991	1.26696	5.95047	431.844	2.33e-94	6.45e-96	7.47e-94	XP_009118113.1	Bra026991	AT1G12110 (E=2e-287) NRT1.1, CHL1-1, NRT1, B-1, ATNRT1, CHL1 | NRT1.1; nitrate transmembrane transporter/ transporter	ENSG
Bra009070	1.26688	2.42982	77.6572	4.63e-18	1.23e-18	1.48e-17	XP_009122106.1	Bra009070	AT5G09970 (E=3e-284) CYP78A7 | CYP78A7; electron carrier/ heme binding / iron ion binding / monooxygenase/ oxygen binding	ENSG
Bra010500	1.26504	-0.929175	6.98856	0.00551765	0.00820323	0.0176771	None	None	None
Bra031110	1.26487	0.290051	19.8909	9.69e-06	8.2e-06	3.1e-05	None	None	None
Bra000515	1.26432	0.247125	12.1114	0.000438458	0.000501141	0.00140471	XP_009133899.1	Bra000515	AT2G27370 (E=3e-093) | integral membrane family protein	ENSG
Bra018066	1.2641	2.29194	64.4576	3.09e-15	9.86e-16	9.9e-15	XP_009149828.1	Bra018066	AT3G48350 (E=4e-171) | cysteine proteinase, putative	ENSG
Bra006830	1.26348	-0.55472	11.1395	0.000706876	0.000845067	0.00226465	XP_009132142.1	Bra006830	AT5G57220 (E=2e-247) CYP81F2 | CYP81F2; electron carrier/ heme binding / iron ion binding / monooxygenase/ oxygen binding	ENSG
Bra039815	1.2632	2.52505	53.475	6.86e-13	2.62e-13	2.2e-12	None	None	None
Bra025374	1.26057	2.89109	100.036	7.44e-23	1.5e-23	2.38e-22	XP_009151811.1	Bra025374	AT3G29035 (E=4e-116) ATNAC3, ANAC059 | ATNAC3 (ARABIDOPSIS NAC DOMAIN CONTAINING PROTEIN 3); protein heterodimerization/ transcription factor	ENSG
Bra025693	1.26036	0.904925	30.9609	4.3e-08	2.63e-08	1.38e-07	XP_009149369.1	Bra025693	AT1G18860 (E=5e-103) WRKY61, ATWRKY61 | WRKY61; transcription factor	ENSG
Bra038590	1.26034	0.691982	17.4435	3.2e-05	2.96e-05	0.000102423	XP_009116369.1	Bra038590	AT4G32200 (E=5e-020) ASY2 | ASY2; DNA binding	ENSG
Bra026620	1.25941	1.29269	28.2944	1.59e-07	1.04e-07	5.09e-07	XP_009129179.1	Bra026620	AT2G02020 (E=3e-143) | proton-dependent oligopeptide transport (POT) family protein	ENSG
Bra024400	1.25767	0.133182	20.6309	6.74e-06	5.57e-06	2.16e-05	XP_009150650.1	Bra024400	AT5G65600 (E=2e-265) | legume lectin family protein / protein kinase family protein	ENSG
Bra034691	1.25743	4.01479	252.655	1.1e-55	6.85e-57	3.53e-55	XP_009146535.1	Bra034691	AT3G13310 (E=1e-062) | DNAJ heat shock N-terminal domain-containing protein	ENSG
Bra024118	1.2572	-0.258137	16.1668	5.98e-05	5.8e-05	0.000191479	XP_009137872.1	Bra024118	AT4G29890 (E=1e-108) | choline monooxygenase, putative (CMO-like)	ENSG
Bra011772	1.25705	5.51516	501.819	1.83e-109	3.82e-111	5.88e-109	XP_009134786.1	Bra011772	AT4G37540 (E=1e-091) LBD39 | LBD39 (LOB DOMAIN-CONTAINING PROTEIN 39)	ENSG
Bra015304	1.257	0.599724	24.9926	7.96e-07	5.76e-07	2.55e-06	XP_009119314.1	Bra015304	AT1G04330 (E=3e-051) | unknown protein	ENSG
Bra039078	1.25632	6.71645	537.783	3.17e-117	5.73e-119	1.02e-116	None	None	None
Bra028487	1.25578	1.70618	56.2666	1.75e-13	6.33e-14	5.59e-13	XP_009125175.1	Bra028487	AT5G41100 (E=3e-125) | FUNCTIONS IN: molecular_function unknown; INVOLVED IN: biological_process unknown; LOCATED IN: plasma membrane; EXPRESSED IN: 23 plant structures; EXPRESSED DURING: 13 growth stages; BEST Arabidopsis thaliana protein match is: hydroxyproline-rich glycoprotein family protein (TAIR:AT3G26910.2); Has 1264 Blast hits to 964 proteins in 165 species: Archae - 2; Bacteria - 75; Me…	ENSG
Bra015859	1.25378	0.604823	27.1571	2.77e-07	1.88e-07	8.87e-07	XP_009106176.1	Bra015859	AT1G75210 (E=3e-291) | 5' nucleotidase family protein	ENSG
Bra034843	1.25339	1.95218	62.8284	6.89e-15	2.26e-15	2.21e-14	XP_009146729.1	Bra034843	AT3G11430 (E=3e-255) ATGPAT5, GPAT5 | GPAT5 (GLYCEROL-3-PHOSPHATE ACYLTRANSFERASE 5); 1-acylglycerol-3-phosphate O-acyltransferase/ acyltransferase/ organic anion transmembrane transporter	ENSG
Bra034527	1.25328	0.702393	25.2967	6.86e-07	4.92e-07	2.2e-06	XP_009123410.1	Bra034527	AT1G62840 (E=3e-111) | unknown protein	ENSG
Bra012939	1.253	4.39458	316.528	1.82e-69	8.26e-71	5.82e-69	XP_009136497.1	Bra012939	AT5G61590 (E=2e-091) | AP2 domain-containing transcription factor family protein	ENSG
Bra037611	1.25283	-0.741429	8.48067	0.00262363	0.0035894	0.00840545	XP_009149780.1	Bra037611	AT3G44940 (E=1e-051) | unknown protein	ENSG
Bra014123	1.25259	-1.09976	6.63352	0.00659818	0.0100077	0.0211389	XP_009107373.1	Bra014123	None	ENSG
Bra005165	1.25226	0.28162	14.7933	0.000117406	0.000119962	0.000376139	XP_009143454.1	Bra005165	AT2G37740 (E=2e-059) ATZFP10, ZFP10 | ZFP10 (ZINC-FINGER PROTEIN 10); nucleic acid binding / transcription factor/ zinc ion binding	ENSG
Bra005287	1.25183	2.66788	68.6618	3.9e-16	1.17e-16	1.25e-15	XP_009143603.1	Bra005287	AT2G36270 (E=5e-133) ABI5, GIA1 | ABI5 (ABA INSENSITIVE 5); DNA binding / transcription activator/ transcription factor	ENSG
Bra022471	1.25118	3.30239	142.501	5.75e-32	7.55e-33	1.84e-31	XP_009127410.1	Bra022471	AT1G65560 (E=6e-172) | allyl alcohol dehydrogenase, putative	ENSG
Bra012687	1.2511	2.16167	62.9976	6.34e-15	2.07e-15	2.03e-14	XP_009136814.1	Bra012687	AT4G17030 (E=2e-124) ATEXLB1, EXPR, AT-EXPR, ATEXPR1, ATHEXP BETA 3.1 | ATEXLB1 (ARABIDOPSIS THALIANA EXPANSIN-LIKE B1)	ENSG
Bra024077	1.25093	-1.05731	8.43981	0.00267622	0.00367094	0.00857393	XP_009137916.1	Bra024077	AT4G30420 (E=1e-152) | nodulin MtN21 family protein	ENSG
Bra026818	1.25082	-0.829318	7.91636	0.00346674	0.00489897	0.0111066	XP_009117890.1	Bra026818	AT1G14600 (E=4e-080) | DNA binding / transcription factor	ENSG
Bra030583	1.25056	3.07938	154.129	1.84e-34	2.17e-35	5.88e-34	XP_009111089.1	Bra030583	AT1G04680 (E=8e-237) | pectate lyase family protein	ENSG
Bra041024	1.25035	1.15833	42.5684	1.45e-10	6.83e-11	4.64e-10	XP_009124886.1	Bra041024	AT3G11550 (E=3e-068) | integral membrane family protein	ENSG
Bra018139	1.24982	-1.00361	9.44223	0.00162967	0.00212045	0.00522105	None	None	None
Bra039503	1.24765	3.75171	202.798	6.13e-45	5.12e-46	1.96e-44	XP_009144670.1	Bra039503	AT5G37260 (E=1e-090) RVE2, CIR1 | RVE2 (REVEILLE 2); DNA binding / transcription factor	ENSG
Bra006805	1.24747	-0.101301	15.6007	7.88e-05	7.82e-05	0.000252596	XP_009120292.2	Bra006805	AT5G57760 (E=1e-029) | unknown protein	ENSG
Bra020362	1.24725	-0.321586	10.8856	0.000802525	0.000969124	0.00257109	XP_009121303.1	Bra020362	AT5G58660 (E=4e-148) | oxidoreductase, 2OG-Fe(II) oxygenase family protein	ENSG
Bra015693	1.24703	7.81575	238.629	1.17e-52	7.83e-54	3.76e-52	NP_001288901.1	Bra015693	AT1G77120 (E=1e-200) ADH1, ADH, ATADH, ATADH1 | ADH1 (ALCOHOL DEHYDROGENASE 1); alcohol dehydrogenase	ENSG
Bra000467	1.24668	-0.676049	10.1977	0.00112219	0.00140618	0.00359521	XP_009133835.1	Bra000467	AT2G47950 (E=6e-015) | unknown protein	ENSG
Bra010644	1.24658	3.72008	160.222	9.07e-36	1.01e-36	2.91e-35	XP_018508942.1	Bra010644	AT4G39950 (E=2e-283) CYP79B2 | CYP79B2; electron carrier/ heme binding / iron ion binding / monooxygenase/ oxygen binding	ENSG
Bra006241	1.24629	0.820559	20.3289	7.81e-06	6.52e-06	2.5e-05	XP_009131388.1	Bra006241	AT5G14150 (E=6e-167) | unknown protein	ENSG
Bra018460	1.24613	-0.572183	11.989	0.000464759	0.000535141	0.00148897	None	None	None
Bra030785	1.24372	6.34727	545.82	5.81e-119	1.02e-120	1.86e-118	XP_009110818.1	Bra030785	AT1G09560 (E=1e-104) GLP5 | GLP5 (GERMIN-LIKE PROTEIN 5); manganese ion binding / nutrient reservoir	ENSG
Bra025169	1.24177	0.66656	15.053	0.000103251	0.000104531	0.00033079	XP_009152102.1	Bra025169	AT3G25882 (E=2e-036) NIMIN-2 | NIMIN-2 (NIM1-INTERACTING 2)	ENSG
Bra020591	1.24136	1.47943	27.5608	2.27e-07	1.52e-07	7.27e-07	XP_009129860.1	Bra020591	AT5G27420 (E=1e-137) | zinc finger (C3HC4-type RING finger) family protein	ENSG
Bra012494	1.24065	-0.695102	9.36063	0.00169818	0.00221696	0.00544053	XP_009103050.1	Bra012494	AT1G24735 (E=1e-105) | O-methyltransferase	ENSG
Bra013144	1.24032	-0.673793	6.63825	0.0065836	0.00998121	0.0210922	XP_009136215.1	Bra013144	AT5G41750 (E=1e-064) | disease resistance protein (TIR-NBS-LRR class), putative	ENSG
Bra031053	1.23967	1.39972	37.4548	1.77e-09	9.36e-10	5.68e-09	XP_009117582.1	Bra031053	AT1G18860 (E=6e-162) WRKY61, ATWRKY61 | WRKY61; transcription factor	ENSG
Bra006882	1.23942	3.6516	152.577	3.96e-34	4.74e-35	1.27e-33	XP_009115890.1	Bra006882	AT3G51895 (E=0.0) SULTR3;1, AST12 | SULTR3;1 (SULFATE TRANSPORTER 3;1); secondary active sulfate transmembrane transporter/ sulfate transmembrane transporter/ transporter	ENSG
Bra015109	1.23899	-0.36446	12.6397	0.000337963	0.000377648	0.00108275	None	None	None
Bra025216	1.23882	0.408593	18.8472	1.61e-05	1.42e-05	5.16e-05	XP_009152042.1	Bra025216	AT3G26610 (E=4e-244) | polygalacturonase, putative / pectinase, putative	ENSG
Bra034046	1.23869	1.55375	44.3908	5.89e-11	2.69e-11	1.89e-10	XP_009123519.1	Bra034046	AT3G09000 (E=7e-150) | proline-rich family protein	ENSG
Bra009640	1.23737	3.78262	197.91	6.92e-44	5.97e-45	2.22e-43	XP_009122850.1	Bra009640	AT5G01490 (E=4e-099) CAX4, ATCAX4 | CAX4 (CATION EXCHANGER 4); calcium:cation antiporter/ calcium:hydrogen antiporter/ cation:cation antiporter	ENSG
Bra031848	1.23716	2.76445	74.3337	2.38e-17	6.6e-18	7.64e-17	XP_009130525.1	Bra031848	AT5G65690 (E=0.0) PCK2, PEPCK | PCK2 (PHOSPHOENOLPYRUVATE CARBOXYKINASE 2); ATP binding / phosphoenolpyruvate carboxykinase (ATP)/ phosphoenolpyruvate carboxykinase/ purine nucleotide binding	ENSG
Bra001293	1.2366	1.21751	33.7365	1.1e-08	6.31e-09	3.52e-08	XP_009135035.1	Bra001293	AT5G03630 (E=9e-134) ATMDAR2 | ATMDAR2; monodehydroascorbate reductase (NADH)	ENSG
Bra000041	1.23651	0.0466069	17.5644	3.01e-05	2.78e-05	9.64e-05	XP_009133234.1	Bra000041	AT2G38180 (E=1e-117) | GDSL-motif lipase/hydrolase family protein	ENSG
Bra031803	1.2364	2.50844	71.7799	8.41e-17	2.41e-17	2.7e-16	XP_009130575.1	Bra031803	AT5G65980 (E=3e-210) | auxin efflux carrier family protein	ENSG
Bra039079	1.23608	7.16798	459.29	2.85e-100	6.86e-102	9.13e-100	None	None	None
Bra005298	1.23557	2.72472	92.6544	2.85e-21	6.23e-22	9.12e-21	None	None	None
Bra017343	1.23453	0.3493	15.889	6.85e-05	6.72e-05	0.000219542	XP_018509867.1	Bra017343	AT3G25882 (E=5e-033) NIMIN-2 | NIMIN-2 (NIM1-INTERACTING 2)	ENSG
Bra038949	1.23422	2.86149	82.2816	4.77e-19	1.18e-19	1.53e-18	XP_009108067.1	Bra038949	AT5G33290 (E=7e-221) XGD1 | XGD1 (XYLOGALACTURONAN DEFICIENT 1); UDP-xylosyltransferase/ catalytic	ENSG
Bra032540	1.23388	3.96351	151.269	7.57e-34	9.15e-35	2.42e-33	XP_009111139.1	Bra032540	AT1G03850 (E=3e-055) | glutaredoxin family protein	ENSG
Bra021924	1.23367	1.17941	29.1329	1.05e-07	6.76e-08	3.37e-07	XP_009141393.1	Bra021924	AT2G34610 (E=4e-090) | unknown protein	ENSG
Bra032386	1.23343	1.11788	36.5335	2.79e-09	1.5e-09	8.93e-09	None	None	None
Bra014929	1.23305	0.0714595	18.1877	2.22e-05	2e-05	7.12e-05	XP_009102644.1	Bra014929	AT3G23250 (E=5e-131) MYB15, ATY19, ATMYB15 | MYB15 (MYB DOMAIN PROTEIN 15); DNA binding / transcription factor	ENSG
Bra003670	1.23301	9.02785	511.134	1.8e-111	3.59e-113	5.77e-111	XP_009104604.1	Bra003670	AT1G77760 (E=0.0) NIA1, GNR1, NR1 | NIA1 (NITRATE REDUCTASE 1); nitrate reductase	ENSG
Bra027734	1.23237	-0.526313	10.1339	0.00115797	0.00145569	0.00370985	XP_009112834.1	Bra027734	AT1G64405 (E=2e-031) | unknown protein	ENSG
Bra007523	1.23165	2.48047	73.8835	2.97e-17	8.29e-18	9.53e-17	XP_009116713.1	Bra007523	AT3G60320 (E=2e-127) | DNA binding	ENSG
Bra005299	1.23145	-0.363481	10.3244	0.0010555	0.00131285	0.00338157	None	None	None
Bra025692	1.23049	-0.255996	13.6971	0.000200957	0.000214785	0.000643814	None	None	None
Bra001988	1.2296	1.41867	20.0868	8.79e-06	7.4e-06	2.82e-05	XP_009121205.1	Bra001988	AT3G44840 (E=5e-119) | S-adenosyl-L-methionine:carboxyl methyltransferase family protein	ENSG
Bra011065	1.22888	0.289413	17.0762	3.82e-05	3.59e-05	0.000122494	XP_009129228.1	Bra011065	AT2G20080 (E=3e-041) | unknown protein	ENSG
Bra018840	1.22862	-0.695877	9.85911	0.00132693	0.00168993	0.00425113	XP_009112818.1	Bra018840	AT1G64255 (E=3e-099) | SWIM zinc finger family protein	ENSG
Bra032635	1.22836	-1.00498	7.09389	0.00523487	0.00773472	0.0167712	XP_009118810.1	Bra032635	AT1G01380 (E=7e-026) ETC1 | ETC1 (ENHANCER OF TRY AND CPC 1); DNA binding / transcription factor	ENSG
Bra013315	1.22816	-0.966093	7.09258	0.0052383	0.00774038	0.0167822	XP_009131799.1	Bra013315	AT5G05490 (E=9e-012) SYN1, ATREC8, REC8 | SYN1 (SYNAPTIC 1)	ENSG
Bra038345	1.22731	2.6361	79.1108	2.27e-18	5.87e-19	7.28e-18	XP_009127676.1	Bra038345	AT1G68850 (E=2e-176) | peroxidase, putative	ENSG
Bra005461	1.22668	0.990406	17.0702	3.83e-05	3.6e-05	0.000122819	XP_009143815.1	Bra005461	AT2G34000 (E=4e-068) | zinc finger protein-related	ENSG
Bra034638	1.22665	1.7552	49.4961	4.83e-12	1.99e-12	1.55e-11	XP_009108721.1	Bra034638	AT4G34580 (E=3e-281) COW1, SRH1 | COW1 (CAN OF WORMS1); phosphatidylinositol transporter/ transporter	ENSG
Bra008281	1.22629	0.882765	21.2844	4.89e-06	3.96e-06	1.57e-05	XP_009128199.1	Bra008281	AT1G76850 (E=4e-017) SEC5A | SEC5A (EXOCYST COMPLEX COMPONENT SEC5)	ENSG
Bra022797	1.22596	0.0929985	13.5167	0.000219551	0.000236453	0.000703384	None	None	None
Bra037394	1.22522	1.64464	45.6981	3.09e-11	1.38e-11	9.91e-11	XP_009111408.1	Bra037394	AT4G00990 (E=7e-152) | transcription factor jumonji (jmjC) domain-containing protein	ENSG
Bra008487	1.2243	-0.976455	8.63513	0.00243051	0.00329742	0.00778673	XP_009128443.1	Bra008487	AT1G80200 (E=2e-036) | unknown protein	ENSG
Bra022004	1.22401	0.877183	25.4324	6.42e-07	4.58e-07	2.06e-06	XP_009101554.1	Bra022004	AT5G45970 (E=2e-109) ARAC2, ROP7, ATRAC2, ATROP7 | ARAC2 (ARABIDOPSIS RAC-LIKE 2); GTP binding	ENSG
Bra014807	1.22339	4.69287	126.078	1.93e-28	2.96e-29	6.2e-28	None	None	None
Bra012163	1.22243	-0.772833	8.3338	0.00281991	0.00389141	0.00903426	XP_009103422.1	Bra012163	AT5G67410 (E=1e-059) | unknown protein	ENSG
Bra004604	1.22192	2.67356	93.4312	1.94e-21	4.21e-22	6.2e-21	XP_009142729.1	Bra004604	AT2G41180 (E=2e-045) | sigA-binding protein-related	ENSG
Bra001854	1.22033	0.553032	20.314	7.86e-06	6.57e-06	2.52e-05	XP_009135779.1	Bra001854	AT2G42010 (E=3e-197) PLDBETA1, PLDBETA | PLDBETA1 (PHOSPHOLIPASE D BETA 1); phospholipase D	ENSG
Bra037849	1.22029	4.06964	177.95	1.38e-39	1.36e-40	4.43e-39	XP_009112219.1	Bra037849	AT5G67400 (E=3e-149) | peroxidase 73 (PER73) (P73) (PRXR11)	ENSG
Bra016828	1.22014	2.86578	63.3296	5.39e-15	1.75e-15	1.73e-14	XP_009110714.1	Bra016828	AT1G11600 (E=2e-267) CYP77B1 | CYP77B1; electron carrier/ heme binding / iron ion binding / monooxygenase/ oxygen binding	ENSG
Bra034212	1.21986	3.85779	231.928	3.32e-51	2.26e-52	1.06e-50	XP_009121796.1	Bra034212	AT4G03510 (E=5e-098) RMA1 | RMA1; protein binding / ubiquitin-protein ligase/ zinc ion binding	ENSG
Bra024784	1.21975	-0.195838	9.12075	0.00191037	0.00252727	0.00612035	XP_009152206.1	Bra024784	AT2G03240 (E=2e-194) | LOCATED IN: integral to membrane; EXPRESSED IN: 18 plant structures; EXPRESSED DURING: 10 growth stages; CONTAINS InterPro DOMAIN/s: SPX, N-terminal (InterPro:IPR004331), EXS, C-terminal (InterPro:IPR004342); BEST Arabidopsis thaliana protein match is: unknown protein (TAIR:AT1G14040.1); Has 764 Blast hits to 738 proteins in 146 species: Archae - 0; Bacteria - 0; Metazoa - …	ENSG
Bra019964	1.21769	1.67159	44.106	6.78e-11	3.11e-11	2.17e-10	XP_009148326.1	Bra019964	AT1G10060 (E=3e-171) ATBCAT-1 | branched-chain amino acid aminotransferase 1 / branched-chain amino acid transaminase 1 (BCAT1)	ENSG
Bra026468	1.21668	1.14519	30.7271	4.82e-08	2.97e-08	1.54e-07	XP_009141903.1	Bra026468	AT5G24100 (E=5e-247) | leucine-rich repeat transmembrane protein kinase, putative	ENSG
Bra040043	1.21659	-1.14054	6.45848	0.00720427	0.0110424	0.0230806	XP_009124013.1	Bra040043	AT3G07960 (E=0.0) | phosphatidylinositol-4-phosphate 5-kinase family protein	ENSG
Bra025127	1.21639	-0.590936	5.59283	0.0111252	0.0180342	0.0356421	XP_009152151.1	Bra025127	AT2G03720 (E=1e-087) MRH6 | MRH6 (morphogenesis of root hair 6)	ENSG
Bra007921	1.21621	0.053319	16.371	5.4e-05	5.21e-05	0.000173128	XP_009127806.1	Bra007921	AT1G70520 (E=1e-268) | protein kinase family protein	ENSG
Bra015426	1.21575	-0.899914	7.64979	0.00396266	0.00567789	0.0126953	XP_009119153.1	Bra015426	AT1G05450 (E=1e-059) | protease inhibitor/seed storage/lipid transfer protein (LTP)-related	ENSG
Bra026305	1.21501	2.15711	47.9423	1.03e-11	4.39e-12	3.3e-11	XP_009143998.1	Bra026305	AT4G27810 (E=9e-086) | unknown protein	ENSG
Bra008216	1.21371	3.05995	111.349	2.74e-25	4.96e-26	8.79e-25	XP_009128122.1	Bra008216	AT1G75690 (E=4e-070) | chaperone protein dnaJ-related	ENSG
Bra027087	1.21351	0.540801	25.6266	5.84e-07	4.14e-07	1.87e-06	XP_009113129.1	Bra027087	AT1G61480 (E=2e-177) | S-locus protein kinase, putative	ENSG
Bra010595	1.21261	-1.18648	5.85466	0.00976478	0.0155358	0.0312839	XP_009109367.1	Bra010595	AT4G37295 (E=6e-035) | unknown protein	ENSG
Bra025418	1.21208	1.21731	25.8851	5.14e-07	3.62e-07	1.65e-06	XP_009151747.1	Bra025418	AT3G30530 (E=3e-065) ATBZIP42 | ATBZIP42 (ARABIDOPSIS THALIANA BASIC LEUCINE-ZIPPER 42); DNA binding / protein heterodimerization/ protein homodimerization/ transcription factor	ENSG
Bra008162	1.21129	4.94838	215.958	9.08e-48	6.89e-49	2.91e-47	XP_009123090.1	Bra008162	AT1G74670 (E=4e-048) | gibberellin-responsive protein, putative	ENSG
Bra029361	1.21122	0.655141	16.7605	4.46e-05	4.24e-05	0.000142816	XP_009130123.1	Bra029361	AT5G23190 (E=5e-282) CYP86B1 | CYP86B1; electron carrier/ heme binding / iron ion binding / monooxygenase/ oxygen binding	ENSG
Bra026224	1.21077	0.048033	12.9871	0.000284513	0.000313651	0.000911506	XP_009144784.1	Bra026224	AT1G30550 (E=6e-087) | FUNCTIONS IN: molecular_function unknown; INVOLVED IN: biological_process unknown; LOCATED IN: endomembrane system; EXPRESSED IN: 21 plant structures; EXPRESSED DURING: 12 growth stages; BEST Arabidopsis thaliana protein match is: WW domain-containing protein (TAIR:AT1G45231.2).	ENSG
Bra023816	1.20972	3.02368	109.936	5.5e-25	1.01e-25	1.76e-24	XP_009108747.1	Bra023816	AT3G22620 (E=5e-062) | protease inhibitor/seed storage/lipid transfer protein (LTP) family protein	ENSG
Bra019818	1.20909	1.61702	41.4521	2.49e-10	1.21e-10	7.98e-10	XP_009148536.1	Bra019818	AT1G13210 (E=0.0) ACA.l | ACA.l (autoinhibited Ca2+/ATPase II); ATPase, coupled to transmembrane movement of ions, phosphorylative mechanism / calmodulin binding	ENSG
Bra009880	1.2087	-0.400328	10.5265	0.000956614	0.00117674	0.00306475	None	None	None
Bra005527	1.20799	3.45914	110.757	3.67e-25	6.69e-26	1.18e-24	XP_009143899.1	Bra005527	AT2G33060 (E=4e-307) AtRLP27 | AtRLP27 (Receptor Like Protein 27); kinase/ protein binding	ENSG
Bra033146	1.20784	10.1712	201.702	1.06e-44	8.88e-46	3.38e-44	XP_009128675.1	Bra033146	AT4G11320 (E=4e-167) | cysteine proteinase, putative	ENSG
Bra029395	1.20731	2.34875	78.9588	2.45e-18	6.34e-19	7.85e-18	XP_009130074.1	Bra029395	AT5G24230 (E=2e-176) | LOCATED IN: cellular_component unknown; EXPRESSED IN: root; BEST Arabidopsis thaliana protein match is: triacylglycerol lipase (TAIR:AT5G24200.1); Has 125 Blast hits to 125 proteins in 14 species: Archae - 0; Bacteria - 0; Metazoa - 3; Fungi - 7; Plants - 115; Viruses - 0; Other Eukaryotes - 0 (source: NCBI BLink).	ENSG
Bra023055	1.20688	-1.29628	4.5923	0.0184945	0.0321158	0.0592516	XP_009133069.1	Bra023055	AT2G36210 (E=9e-056) | auxin-responsive family protein	ENSG
Bra016433	1.20675	3.92286	55.0225	3.22e-13	1.19e-13	1.03e-12	XP_009110196.1	Bra016433	AT1G21130 (E=3e-183) | O-methyltransferase, putative	ENSG
Bra004321	1.2055	2.33119	58.6249	5.47e-14	1.91e-14	1.75e-13	XP_009105402.1	Bra004321	AT4G39670 (E=6e-097) | glycolipid binding / glycolipid transporter	ENSG
Bra013526	1.20474	-0.24163	11.3775	0.000628946	0.000743378	0.00201498	XP_009134770.1	Bra013526	AT4G21440 (E=4e-134) ATMYB102, ATM4 | ATMYB102 (ARABIDOPSIS MYB-LIKE 102); DNA binding / transcription factor	ENSG
Bra038755	1.20455	-0.708045	7.53295	0.00419617	0.00605807	0.0134435	XP_009137215.1	Bra038755	AT4G21760 (E=2e-190) BGLU47 | BGLU47 (Beta-glucosidase 47); catalytic/ cation binding / hydrolase, hydrolyzing O-glycosyl compounds	ENSG
Bra005033	1.20445	3.42388	104.225	9.29e-24	1.81e-24	2.98e-23	XP_009143306.1	Bra005033	AT2G39510 (E=2e-189) | nodulin MtN21 family protein	ENSG
Bra022048	1.20358	-0.794925	8.90707	0.00212455	0.00284068	0.00680651	XP_009128885.1	Bra022048	AT5G46600 (E=6e-217) | unknown protein	ENSG
Bra032925	1.2034	2.61714	73.9083	2.94e-17	8.18e-18	9.41e-17	XP_009113633.1	Bra032925	AT1G29020 (E=1e-205) | calcium-binding EF hand family protein	ENSG
Bra012047	1.20266	3.05045	78.6749	2.81e-18	7.32e-19	9.02e-18	XP_009103554.1	Bra012047	AT2G26695 (E=5e-084) | binding / zinc ion binding	ENSG
Bra019745	1.20182	0.0709702	16.3959	5.34e-05	5.14e-05	0.000171014	None	None	None
Bra017272	1.20164	2.23307	51.8872	1.49e-12	5.88e-13	4.77e-12	XP_009141548.1	Bra017272	AT2G35980 (E=6e-104) YLS9, NHL10, ATNHL10 | YLS9 (YELLOW-LEAF-SPECIFIC GENE 9)	ENSG
Bra017431	1.2016	-0.950538	7.2715	0.00478318	0.00700573	0.0153241	None	None	None
Bra025953	1.20121	-0.279093	11.6358	0.00055327	0.00064693	0.00177254	XP_009149226.1	Bra025953	AT1G17710 (E=2e-140) | phosphatase	ENSG
Bra025326	1.20008	5.24059	226.274	5.47e-50	3.87e-51	1.75e-49	XP_009151889.1	Bra025326	AT3G28345 (E=0.0) | ABC transporter family protein	ENSG
Bra036851	1.19991	1.70559	39.5527	6.35e-10	3.19e-10	2.03e-09	XP_009115768.1	Bra036851	AT3G50900 (E=7e-043) | unknown protein	ENSG
Bra039499	1.19934	3.33372	139.095	3.11e-31	4.2e-32	9.96e-31	XP_009144659.1	Bra039499	AT3G47290 (E=1e-019) ATPLC8, PLC8 | phosphoinositide-specific phospholipase C family protein	ENSG
Bra018271	1.19908	1.42376	42.8245	1.27e-10	5.99e-11	4.08e-10	XP_009144241.1	Bra018271	AT2G31230 (E=3e-077) ATERF15 | ATERF15 (Ethylene-responsive element binding factor 15); DNA binding / transcription activator/ transcription factor	ENSG
Bra003619	1.19824	-1.07284	6.97358	0.00556069	0.00827219	0.017815	XP_009104545.1	Bra003619	AT1G79180 (E=1e-098) ATMYB63, MYB63 | MYB63 (MYB DOMAIN PROTEIN 63); DNA binding / transcription activator/ transcription factor	ENSG
Bra003836	1.19744	-0.00120444	13.182	0.000259018	0.000282644	0.000829827	XP_009105581.1	Bra003836	AT1G58270 (E=1e-062) ZW9 | ZW9	ENSG
Bra017560	1.19674	0.644446	26.8892	3.15e-07	2.15e-07	1.01e-06	XP_009114359.1	Bra017560	AT5G46370 (E=4e-177) KCO2, ATTPK2, ATKCO2 | KCO2 (CA2+ ACTIVATED OUTWARD RECTIFYING K+ CHANNEL 2); calcium ion binding / outward rectifier potassium channel	ENSG
Bra032261	1.1965	0.238896	15.9781	6.56e-05	6.41e-05	0.00021023	XP_009145001.1	Bra032261	AT1G48630 (E=1e-178) RACK1B_AT | RACK1B_AT (RECEPTOR FOR ACTIVATED C KINASE 1 B); nucleotide binding	ENSG
Bra002189	1.19557	5.43108	170.642	5.13e-38	5.36e-39	1.64e-37	XP_009120937.1	Bra002189	AT5G18840 (E=5e-251) | sugar transporter, putative	ENSG
Bra000046	1.19536	0.445662	20.2173	8.24e-06	6.91e-06	2.64e-05	XP_009133240.1	Bra000046	AT2G38250 (E=3e-073) | DNA-binding protein-related	ENSG
Bra023049	1.19509	1.70358	50.5736	2.84e-12	1.15e-12	9.09e-12	XP_009133064.1	Bra023049	AT2G36100 (E=3e-064) | integral membrane family protein	ENSG
Bra027991	1.19487	3.92738	133.355	5.29e-30	7.56e-31	1.69e-29	XP_009114804.1	Bra027991	AT4G10270 (E=1e-029) | wound-responsive family protein	ENSG
Bra036136	1.19446	3.71477	119.265	5.59e-27	9.17e-28	1.79e-26	XP_009111890.1	Bra036136	AT3G04320 (E=4e-059) | endopeptidase inhibitor	ENSG
Bra022438	1.19342	-1.36252	4.43387	0.0200526	0.0352325	0.0642433	XP_009146099.1	Bra022438	AT2G41360 (E=4e-044) | FUNCTIONS IN: molecular_function unknown; INVOLVED IN: biological_process unknown; CONTAINS InterPro DOMAIN/s: Cyclin-like F-box (InterPro:IPR001810), Galactose oxidase/kelch, beta-propeller (InterPro:IPR011043), Kelch-type beta propeller (InterPro:IPR015915); BEST Arabidopsis thaliana protein match is: kelch repeat-containing F-box family protein (TAIR:AT2G44630.1); Has 34…	ENSG
Bra013547	1.19172	-0.266388	11.7072	0.000534047	0.000622599	0.00171095	XP_009135044.1	Bra013547	AT4G21680 (E=2e-300) | proton-dependent oligopeptide transport (POT) family protein	ENSG
Bra026315	1.19131	0.492964	18.7761	1.67e-05	1.47e-05	5.34e-05	XP_018510058.1	Bra026315	AT4G27690 (E=3e-170) VPS26B | VPS26B (VACUOLAR PROTEIN SORTING 26B)	ENSG
Bra028756	1.19121	0.0497145	13.7587	0.000194903	0.000207856	0.000624419	XP_009125602.1	Bra028756	AT5G05500 (E=7e-078) | pollen Ole e 1 allergen and extensin family protein	ENSG
Bra012597	1.19102	0.57506	20.6267	6.75e-06	5.58e-06	2.16e-05	XP_009136931.1	Bra012597	AT4G18430 (E=1e-117) AtRABA1e | AtRABA1e (Arabidopsis Rab GTPase homolog A1e); GTP binding	ENSG
Bra037768	1.19054	-0.707534	8.7702	0.00227495	0.00306192	0.00728836	XP_009112122.1	Bra037768	AT5G64210 (E=4e-100) AOX2 | AOX2; alternative oxidase	ENSG
Bra024204	1.18957	2.33824	54.8331	3.53e-13	1.31e-13	1.13e-12	XP_009137782.1	Bra024204	AT2G20610 (E=2e-204) | SUR1, SUPERROOT 1, ALF1, HLS3, aminotransferase-related	ENSG
Bra000744	1.18883	0.592653	20.4915	7.21e-06	5.99e-06	2.31e-05	XP_009134240.1	Bra000744	AT4G11470 (E=7e-276) | protein kinase family protein	ENSG
Bra030995	1.18824	0.943055	27.9832	1.85e-07	1.22e-07	5.92e-07	XP_009117652.1	Bra030995	AT4G09420 (E=9e-039) | disease resistance protein (TIR-NBS class), putative	ENSG
Bra019333	1.18735	-0.990293	5.67117	0.0106951	0.0172459	0.0342642	XP_009137312.1	Bra019333	AT4G23100 (E=7e-188) RML1, PAD2, GSH1, CAD2, ATECS1, GSHA | GSH1 (GLUTAMATE-CYSTEINE LIGASE); glutamate-cysteine ligase	ENSG
Bra013943	1.18635	1.69821	45.3661	3.64e-11	1.63e-11	1.17e-10	XP_009139829.1	Bra013943	AT4G26010 (E=3e-149) | peroxidase, putative	ENSG
Bra019583	1.18555	1.10275	25.101	7.56e-07	5.44e-07	2.42e-06	None	None	None
Bra039351	1.18548	-0.621416	9.63342	0.00148238	0.00191068	0.00474916	XP_009124681.1	Bra039351	AT3G12890 (E=2e-113) ASML2 | ASML2 (ACTIVATOR OF SPOMIN::LUC2); transcription activator	ENSG
Bra025785	1.18344	1.54836	51.8315	1.53e-12	6.05e-13	4.91e-12	None	None	None
Bra025200	1.18337	-0.806089	5.0326	0.0148019	0.0248746	0.0474213	XP_009152064.1	Bra025200	AT3G26350 (E=7e-119) | LOCATED IN: chloroplast; EXPRESSED IN: pedicel, root, carpel, stamen; EXPRESSED DURING: 4 anthesis, petal differentiation and expansion stage; CONTAINS InterPro DOMAIN/s: Harpin-induced 1 (InterPro:IPR010847); BEST Arabidopsis thaliana protein match is: unknown protein (TAIR:AT1G13050.1); Has 3161 Blast hits to 2320 proteins in 288 species: Archae - 6; Bacteria - 135; Metaz…	ENSG
Bra002286	1.18337	7.90361	724.275	1.51e-157	1.57e-159	4.84e-157	XP_009120824.1	Bra002286	AT5G20250 (E=0.0) DIN10 | DIN10 (DARK INDUCIBLE 10); hydrolase, hydrolyzing O-glycosyl compounds	ENSG
Bra033252	1.18336	-0.341225	5.83491	0.00986529	0.0157112	0.0316059	XP_009119709.1	Bra033252	AT1G01580 (E=0.0) FRO2, FRD1, ATFRO2 | FRO2 (FERRIC REDUCTION OXIDASE 2); ferric-chelate reductase	ENSG
Bra003506	1.18303	2.61977	35.6356	4.34e-09	2.38e-09	1.39e-08	XP_009104392.1	Bra003506	AT3G62680 (E=1e-066) PRP3, ATPRP3 | PRP3 (PROLINE-RICH PROTEIN 3); structural constituent of cell wall	ENSG
Bra009342	1.18188	5.73322	455.924	1.52e-99	3.71e-101	4.86e-99	XP_009122455.1	Bra009342	AT5G08470 (E=0.0) PEX1 | PEX1 (peroxisome 1); ATP binding / ATPase/ binding / nucleoside-triphosphatase/ nucleotide binding / protein binding	ENSG
Bra017764	1.18181	1.69752	37.1531	2.06e-09	1.09e-09	6.59e-09	XP_009138429.1	Bra017764	AT4G36500 (E=9e-056) | unknown protein	ENSG
Bra039794	1.18027	0.503614	23.5562	1.6e-06	1.21e-06	5.14e-06	XP_009139423.1	Bra039794	AT1G72220 (E=1e-086) | zinc finger (C3HC4-type RING finger) family protein	ENSG
Bra021580	1.18016	1.08537	26.9572	3.05e-07	2.08e-07	9.77e-07	XP_009116583.1	Bra021580	AT3G14850 (E=4e-165) | unknown protein	ENSG
Bra006417	1.17991	-0.990429	6.91	0.00574372	0.0085715	0.0184014	XP_009131605.1	Bra006417	AT5G17690 (E=6e-021) TFL2, LHP1 | TFL2 (TERMINAL FLOWER 2); DNA binding / methylated histone residue binding	ENSG
Bra034742	1.17917	-0.469935	8.23961	0.00295422	0.0040986	0.00946457	XP_018514506.1	Bra034742	AT3G12700 (E=9e-168) | aspartyl protease family protein	ENSG
Bra008552	1.17915	-0.979452	5.44775	0.011973	0.0195935	0.0383583	XP_009128517.1	Bra008552	AT4G01500 (E=7e-114) NGA4 | NGA4 (NGATHA4); transcription factor	ENSG
Bra040906	1.17903	0.454312	19.1988	1.36e-05	1.18e-05	4.34e-05	XP_009124489.1	Bra040906	AT3G20390 (E=8e-051) | endoribonuclease L-PSP family protein	ENSG
Bra018769	1.17843	-0.137038	14.0729	0.000167057	0.000175858	0.000535207	XP_009147925.1	Bra018769	AT1G48980 (E=1e-123) | oxidoreductase	ENSG
Bra024614	1.17791	4.747	124.8	3.63e-28	5.63e-29	1.16e-27	XP_018510304.1	Bra024614	None	ENSG
Bra027323	1.17714	5.27609	262.755	7.38e-58	4.3e-59	2.36e-57	XP_009146337.1	Bra027323	AT3G14620 (E=6e-258) CYP72A8 | CYP72A8; electron carrier/ heme binding / iron ion binding / monooxygenase/ oxygen binding	ENSG
Bra007810	1.17705	2.55622	66.0347	1.42e-15	4.43e-16	4.56e-15	XP_009117072.2	Bra007810	AT1G57820 (E=2e-257) VIM1, ORTH2 | VIM1 (VARIANT IN METHYLATION 1); DNA binding / chromatin binding / double-stranded methylated DNA binding / histone binding / methyl-CpG binding / methyl-CpNpG binding / methyl-CpNpN binding / ubiquitin-protein ligase	ENSG
Bra005530	1.1763	1.78356	56.4075	1.63e-13	5.89e-14	5.22e-13	XP_009143902.1	Bra005530	AT2G33050 (E=0.0) AtRLP26 | AtRLP26 (Receptor Like Protein 26); kinase/ protein binding	ENSG
Bra007728	1.17613	1.38068	38.0196	1.34e-09	7e-10	4.3e-09	XP_009116977.1	Bra007728	AT3G63110 (E=5e-140) ATIPT3, IPT3 | ATIPT3 (ARABIDOPSIS THALIANA ISOPENTENYLTRANSFERASE 3); ATP binding / tRNA isopentenyltransferase/ transferase, transferring alkyl or aryl (other than methyl) groups	ENSG
Bra025942	1.17468	1.64323	52.7514	9.78e-13	3.79e-13	3.13e-12	XP_009149240.1	Bra025942	AT1G17860 (E=4e-082) | trypsin and protease inhibitor family protein / Kunitz family protein	ENSG
Bra022827	1.17466	3.45216	104.43	8.38e-24	1.63e-24	2.69e-23	XP_009132768.1	Bra022827	AT2G31110 (E=2e-187) | unknown protein	ENSG
Bra028865	1.17435	3.67168	144.261	2.4e-32	3.12e-33	7.69e-32	XP_009125460.1	Bra028865	AT5G02760 (E=6e-172) | protein phosphatase 2C family protein / PP2C family protein	ENSG
Bra003715	1.17429	0.349121	20.8611	6.02e-06	4.94e-06	1.93e-05	None	None	None
Bra020922	1.17378	0.0387313	16.1548	6.01e-05	5.84e-05	0.000192601	XP_009108473.1	Bra020922	AT1G66020 (E=9e-044) | terpene synthase/cyclase family protein	ENSG
Bra014167	1.17255	-0.717592	4.67594	0.0177272	0.030588	0.0567934	None	None	None
Bra021047	1.17243	-1.21725	6.72531	0.00630189	0.00950541	0.0201896	None	None	None
Bra034546	1.17219	4.53554	260.112	2.72e-57	1.62e-58	8.7e-57	XP_009108816.1	Bra034546	AT4G33050 (E=4e-198) EDA39 | EDA39 (embryo sac development arrest 39); calmodulin binding	ENSG
Bra007991	1.17026	4.81531	226.975	3.87e-50	2.72e-51	1.24e-49	XP_009127880.1	Bra007991	AT1G71880 (E=2e-219) SUC1, ATSUC1 | SUC1 (Sucrose-proton symporter 1); carbohydrate transmembrane transporter/ sucrose:hydrogen symporter/ sugar:hydrogen symporter	ENSG
Bra039813	1.16978	2.60508	88.4251	2.3e-20	5.28e-21	7.36e-20	XP_009116066.1	Bra039813	AT3G53720 (E=2e-214) ATCHX20, CHX20 | ATCHX20 (CATION/H+ EXCHANGER 20); monovalent cation:proton antiporter/ sodium:hydrogen antiporter	ENSG
Bra005941	1.16909	2.14991	52.4544	1.13e-12	4.4e-13	3.62e-12	XP_009130995.1	Bra005941	AT5G07475 (E=1e-078) | plastocyanin-like domain-containing protein	ENSG
Bra018560	1.16897	2.01933	36.4811	2.86e-09	1.54e-09	9.16e-09	XP_009142522.1	Bra018560	AT4G02270 (E=2e-073) | pollen Ole e 1 allergen and extensin family protein	ENSG
Bra038521	1.16863	3.67691	106.068	3.72e-24	7.13e-25	1.19e-23	None	None	None
Bra009590	1.16845	0.0263193	15.1849	9.68e-05	9.75e-05	0.00031017	XP_009122779.1	Bra009590	AT5G02420 (E=2e-037) | unknown protein	ENSG
Bra029393	1.16844	1.82201	48.5112	7.83e-12	3.28e-12	2.51e-11	XP_009130083.1	Bra029393	AT5G24150 (E=9e-199) SQP1, SQE5 | SQP1; squalene monooxygenase	ENSG
Bra030337	1.16815	1.05432	34.5884	7.25e-09	4.07e-09	2.32e-08	XP_009140233.1	Bra030337	AT5G40240 (E=2e-156) | nodulin MtN21 family protein	ENSG
Bra025191	1.16815	0.154264	17.1292	3.73e-05	3.49e-05	0.000119459	XP_009152071.1	Bra025191	AT3G26190 (E=1e-252) CYP71B21 | CYP71B21; electron carrier/ heme binding / iron ion binding / monooxygenase/ oxygen binding	ENSG
Bra032375	1.16805	-0.161847	12.0532	0.000450861	0.000517034	0.00144444	XP_009115171.1	Bra032375	AT1G30280 (E=8e-158) | heat shock protein binding	ENSG
Bra020252	1.16777	0.811938	14.1814	0.000158385	0.000166002	0.000507426	XP_018512229.1	Bra020252	AT5G60400 (E=5e-020) | unknown protein	ENSG
Bra024201	1.16686	-0.180766	14.2331	0.000154477	0.000161508	0.000494905	XP_009137787.1	Bra024201	AT4G28460 (E=3e-017) | unknown protein	ENSG
Bra002441	1.16638	-0.05123	13.4289	0.000229347	0.000247775	0.000734769	XP_009120622.1	Bra002441	AT5G22920 (E=2e-165) | zinc finger (C3HC4-type RING finger) family protein	ENSG
Bra007228	1.16638	3.08287	110.045	5.21e-25	9.58e-26	1.67e-24	XP_009116320.1	Bra007228	AT3G56220 (E=6e-062) | transcription regulator	ENSG
Bra033251	1.16635	3.34931	103.756	1.17e-23	2.29e-24	3.75e-23	XP_009119710.1	Bra033251	AT1G01600 (E=1e-280) CYP86A4 | CYP86A4; fatty acid (omega-1)-hydroxylase/ oxygen binding	ENSG
Bra002171	1.16525	3.41063	119.383	5.27e-27	8.63e-28	1.69e-26	XP_009120959.1	Bra002171	AT5G18600 (E=7e-052) | glutaredoxin family protein	ENSG
Bra032722	1.16354	1.94884	59.5296	3.5e-14	1.2e-14	1.12e-13	XP_009139611.1	Bra032722	AT5G58690 (E=4e-162) ATPLC5, PLC5 | phosphoinositide-specific phospholipase C family protein	ENSG
Bra021075	1.16336	0.86607	30.1713	6.33e-08	3.96e-08	2.03e-07	None	None	None
Bra032477	1.16274	1.15483	30.7164	4.85e-08	2.99e-08	1.55e-07	XP_009118606.1	Bra032477	AT1G05240 (E=3e-133) | peroxidase, putative	ENSG
Bra006075	1.16206	-0.553542	10.373	0.00103136	0.00127874	0.00330422	XP_009131178.1	Bra006075	AT5G10720 (E=7e-264) AHK5, CKI2 | AHK5 (ARABIDOPSIS HISTIDINE KINASE 5); protein histidine kinase	ENSG
Bra023175	1.16198	0.161773	15.3382	8.97e-05	8.99e-05	0.000287528	XP_009114994.1	Bra023175	AT1G31310 (E=3e-061) | hydroxyproline-rich glycoprotein family protein	ENSG
Bra021483	1.16178	0.737606	19.6668	1.08e-05	9.22e-06	3.46e-05	XP_009117713.1	Bra021483	AT3G01140 (E=1e-122) MYB106, AtMYB106 | MYB106 (myb domain protein 106); DNA binding / transcription factor	ENSG
Bra028436	1.16111	-0.305129	11.1761	0.000694051	0.000828569	0.00222356	XP_009125110.1	Bra028436	AT5G39580 (E=4e-155) | peroxidase, putative	ENSG
Bra016056	1.16058	1.50474	34.1726	8.9e-09	5.04e-09	2.85e-08	XP_009105906.1	Bra016056	AT1G72450 (E=7e-100) JAZ6, TIFY11B | JAZ6 (JASMONATE-ZIM-DOMAIN PROTEIN 6)	ENSG
Bra035094	1.16047	-1.07087	6.85245	0.00591125	0.00885196	0.0189381	XP_009106633.1	Bra035094	AT1G79130 (E=3e-042) | auxin-responsive family protein	ENSG
Bra029694	1.15978	1.23317	26.4298	3.95e-07	2.73e-07	1.26e-06	XP_009147004.1	Bra029694	AT3G08040 (E=7e-189) FRD3, MAN1 | FRD3 (FERRIC REDUCTASE DEFECTIVE 3); antiporter/ transporter	ENSG
Bra040742	1.15938	3.76507	75.6621	1.24e-17	3.37e-18	3.98e-17	None	None	None
Bra036535	1.15928	-0.99188	6.47802	0.00713277	0.0109216	0.0228516	XP_009111658.1	Bra036535	AT5G25160 (E=5e-084) ZFP3 | ZFP3 (ZINC FINGER PROTEIN 3); nucleic acid binding / transcription factor/ zinc ion binding	ENSG
Bra029496	1.15865	-0.772822	7.57101	0.00411997	0.00593144	0.0131993	XP_009114569.1	Bra029496	AT4G04490 (E=5e-193) | protein kinase family protein	ENSG
Bra008018	1.15861	1.25555	35.9854	3.65e-09	1.99e-09	1.17e-08	XP_009127910.1	Bra008018	AT1G72220 (E=2e-118) | zinc finger (C3HC4-type RING finger) family protein	ENSG
Bra033564	1.15842	5.04824	133.714	4.42e-30	6.31e-31	1.42e-29	XP_009101945.1	Bra033564	AT4G38420 (E=4e-267) sks9 | sks9 (SKU5 Similar 9); copper ion binding / oxidoreductase	ENSG
Bra006217	1.15828	1.26295	25.9187	5.06e-07	3.56e-07	1.62e-06	XP_009132238.2	Bra006217	AT3G62750 (E=1e-046) BGLU8 | BGLU8 (BETA GLUCOSIDASE 8); catalytic/ cation binding / hydrolase, hydrolyzing O-glycosyl compounds	ENSG
Bra017988	1.1578	0.392078	10.014	0.00122878	0.00155351	0.0039367	XP_009149739.1	Bra017988	AT3G49380 (E=3e-131) iqd15 | iqd15 (IQ-domain 15); calmodulin binding	ENSG
Bra031540	1.15669	5.54947	430.916	3.68e-94	1.03e-95	1.18e-93	XP_009118476.1	Bra031540	AT1G06830 (E=6e-051) | glutaredoxin family protein	ENSG
Bra002779	1.15665	-0.360026	6.39669	0.00742838	0.0114334	0.0237986	XP_009120207.1	Bra002779	AT5G56940 (E=2e-065) | ribosomal protein S16 family protein	ENSG
Bra025699	1.15637	-0.623032	9.38754	0.0016753	0.00218465	0.00536724	None	None	None
Bra035157	1.15591	-0.877139	6.36448	0.00754629	0.0116427	0.0241764	XP_009106720.1	Bra035157	AT1G80730 (E=2e-077) ZFP1, ATZFP1 | ZFP1 (ZINC-FINGER PROTEIN 1); nucleic acid binding / transcription factor/ zinc ion binding	ENSG
Bra026863	1.15523	0.478389	19.1175	1.41e-05	1.23e-05	4.52e-05	XP_009117943.1	Bra026863	AT1G14040 (E=0.0) | LOCATED IN: integral to membrane; EXPRESSED IN: 21 plant structures; EXPRESSED DURING: 12 growth stages; CONTAINS InterPro DOMAIN/s: SPX, N-terminal (InterPro:IPR004331), EXS, C-terminal (InterPro:IPR004342); BEST Arabidopsis thaliana protein match is: unknown protein (TAIR:AT2G03240.1); Has 732 Blast hits to 696 proteins in 144 species: Archae - 0; Bacteria - 0; Metazoa - 238…	ENSG
Bra009115	1.15493	-0.416349	10.8547	0.000815044	0.000985428	0.00261119	XP_009122153.1	Bra009115	AT5G05490 (E=4e-253) SYN1, ATREC8, REC8 | SYN1 (SYNAPTIC 1)	ENSG
Bra031773	1.15484	4.42444	79.144	2.23e-18	5.77e-19	7.16e-18	XP_009118184.1	Bra031773	AT1G11600 (E=5e-271) CYP77B1 | CYP77B1; electron carrier/ heme binding / iron ion binding / monooxygenase/ oxygen binding	ENSG
Bra022957	1.15472	7.03242	407.32	4.56e-89	1.4e-90	1.46e-88	None	None	None
Bra028400	1.15448	5.67172	337.369	5.82e-74	2.39e-75	1.87e-73	XP_009125063.1	Bra028400	AT5G38200 (E=1e-220) | hydrolase	ENSG
Bra039569	1.15443	2.22732	49.4645	4.91e-12	2.02e-12	1.57e-11	XP_009147568.1	Bra039569	AT5G07350 (E=6e-024) | tudor domain-containing protein / nuclease family protein	ENSG
Bra006467	1.15441	4.12917	221.809	5e-49	3.65e-50	1.6e-48	XP_009131678.1	Bra006467	AT5G18600 (E=4e-052) | glutaredoxin family protein	ENSG
Bra036282	1.15439	3.59416	143.887	2.89e-32	3.76e-33	9.25e-32	XP_009111303.1	Bra036282	AT4G02280 (E=0.0) SUS3, ATSUS3 | SUS3 (sucrose synthase 3); UDP-glycosyltransferase/ sucrose synthase/ transferase, transferring glycosyl groups	ENSG
Bra018463	1.15425	2.94052	74.0728	2.71e-17	7.53e-18	8.68e-17	XP_009144474.1	Bra018463	AT1G10070 (E=2e-184) ATBCAT-2 | ATBCAT-2 (ARABIDOPSIS THALIANA BRANCHED-CHAIN AMINO ACID TRANSAMINASE 2); branched-chain-amino-acid transaminase/ catalytic	ENSG
Bra014375	1.15295	-0.107368	14.6581	0.000125378	0.000128879	0.000401679	XP_009107055.1	Bra014375	AT1G53990 (E=5e-145) GLIP3 | GLIP3; carboxylesterase/ lipase	ENSG
Bra010666	1.15257	0.921397	28.9269	1.16e-07	7.52e-08	3.73e-07	XP_009109452.1	Bra010666	AT4G39720 (E=5e-090) | VQ motif-containing protein	ENSG
Bra034909	1.15206	0.253108	17.8212	2.65e-05	2.43e-05	8.5e-05	None	None	None
Bra040905	1.15201	0.659121	25.529	6.12e-07	4.36e-07	1.96e-06	XP_009124493.1	Bra040905	AT3G20390 (E=8e-051) | endoribonuclease L-PSP family protein	ENSG
Bra040997	1.15198	0.737838	18.5331	1.88e-05	1.67e-05	6.02e-05	XP_009123790.1	Bra040997	AT4G21920 (E=2e-026) | unknown protein	ENSG
Bra040985	1.15126	1.38457	31.8292	2.8e-08	1.68e-08	8.97e-08	XP_009124502.1	Bra040985	AT1G17060 (E=3e-153) CYP72C1, SOB7 | CYP72C1 (CYTOCHROME P450 72C1); electron carrier/ heme binding / iron ion binding / monooxygenase/ oxygen binding	ENSG
Bra001377	1.15017	1.25231	37.6065	1.64e-09	8.66e-10	5.27e-09	None	None	None
Bra037808	1.15015	1.36705	28.662	1.32e-07	8.62e-08	4.24e-07	XP_009112172.1	Bra037808	AT5G65207 (E=3e-019) | unknown protein	ENSG
Bra007315	1.14993	-0.0824886	10.3116	0.00106192	0.00132193	0.00340212	XP_009116429.1	Bra007315	AT3G57260 (E=1e-128) BGL2, PR2, BG2, PR-2 | BGL2 (BETA-1,3-GLUCANASE 2); cellulase/ glucan 1,3-beta-glucosidase/ hydrolase, hydrolyzing O-glycosyl compounds	ENSG
Bra015272	1.14941	2.29309	36.7858	2.46e-09	1.32e-09	7.89e-09	XP_009119356.1	Bra015272	AT1G03850 (E=4e-051) | glutaredoxin family protein	ENSG
Bra034914	1.14915	0.369802	13.094	0.000270372	0.000296244	0.000866201	None	None	None
Bra028425	1.14859	-1.23153	6.35838	0.00757061	0.0116828	0.0242543	XP_009125099.1	Bra028425	AT5G39000 (E=0.0) | protein kinase family protein	ENSG
Bra031599	1.14851	0.868457	15.6273	7.79e-05	7.71e-05	0.000249497	XP_009118406.1	Bra031599	AT2G28500 (E=2e-068) LBD11 | LBD11 (LOB DOMAIN-CONTAINING PROTEIN 11)	ENSG
Bra017489	1.14769	1.87458	54.409	4.33e-13	1.63e-13	1.39e-12	XP_009114283.1	Bra017489	AT5G47370 (E=7e-102) HAT2 | HAT2; DNA binding / transcription factor/ transcription repressor	ENSG
Bra005347	1.14687	2.94241	79.4099	1.96e-18	5.05e-19	6.28e-18	XP_009143678.1	Bra005347	AT1G32470 (E=3e-075) | glycine cleavage system H protein, mitochondrial, putative	ENSG
Bra013391	1.14676	2.0749	68.3238	4.6e-16	1.39e-16	1.47e-15	None	None	None
Bra017368	1.14569	-1.17226	6.8309	0.00597228	0.00895941	0.0191337	XP_009114139.1	Bra017368	AT2G03760 (E=8e-151) ST, ATST1, RAR047, ST1 | ST; brassinosteroid sulfotransferase/ sulfotransferase	ENSG
Bra028143	1.14482	1.05744	25.9115	5.08e-07	3.57e-07	1.63e-06	XP_009139742.1	Bra028143	AT5G37690 (E=2e-108) | GDSL-motif lipase/hydrolase family protein	ENSG
Bra003103	1.14453	0.265808	14.5223	0.000134136	0.000138513	0.000429739	XP_018510968.1	Bra003103	AT5G52880 (E=2e-084) | F-box family protein	ENSG
Bra014228	1.14427	0.928694	13.3396	0.000239784	0.000259856	0.000768208	XP_009107246.1	Bra014228	AT1G49960 (E=3e-281) | xanthine/uracil permease family protein	ENSG
Bra024471	1.14419	-1.0721	6.7518	0.00621779	0.00936533	0.0199202	None	None	None
Bra014510	1.14405	3.72545	127.118	1.16e-28	1.75e-29	3.7e-28	XP_009138868.1	Bra014510	AT3G60140 (E=4e-295) DIN2, SRG2, BGLU30 | DIN2 (DARK INDUCIBLE 2); catalytic/ cation binding / hydrolase, hydrolyzing O-glycosyl compounds	ENSG
Bra014612	1.14396	-0.137455	9.35141	0.00170587	0.00222814	0.00546517	XP_009104072.1	Bra014612	AT3G57670 (E=8e-148) NTT | NTT (NO TRANSMITTING TRACT); nucleic acid binding / transcription factor/ zinc ion binding	ENSG
Bra011164	1.1436	1.80306	49.5769	4.65e-12	1.91e-12	1.49e-11	XP_009128090.1	Bra011164	AT4G30110 (E=0.0) HMA2 | HMA2; cadmium-transporting ATPase	ENSG
Bra026458	1.1429	-1.17284	5.78549	0.0101073	0.016159	0.0323813	XP_009144808.2	Bra026458	AT4G26170 (E=2e-101) | unknown protein	ENSG
Bra006060	1.14289	1.04003	27.6345	2.19e-07	1.47e-07	7.02e-07	None	None	None
Bra019883	1.14261	1.92825	37.104	2.11e-09	1.12e-09	6.75e-09	XP_009148441.1	Bra019883	AT1G11080 (E=2e-249) scpl31 | scpl31 (serine carboxypeptidase-like 31); serine-type carboxypeptidase	ENSG
Bra026110	1.1417	1.00071	13.1604	0.000261779	0.000285921	0.000838674	XP_009148966.1	Bra026110	AT1G15760 (E=2e-088) | FUNCTIONS IN: molecular_function unknown; INVOLVED IN: biological_process unknown; LOCATED IN: cellular_component unknown; CONTAINS InterPro DOMAIN/s: Sterile alpha motif homology (InterPro:IPR010993); BEST Arabidopsis thaliana protein match is: unknown protein (TAIR:AT1G80520.1); Has 30 Blast hits to 30 proteins in 7 species: Archae - 0; Bacteria - 0; Metazoa - 0; Fungi - …	ENSG
Bra035700	1.14166	-0.683903	7.9734	0.00337255	0.00474697	0.0108048	XP_009140904.1	Bra035700	None	ENSG
Bra029306	1.14131	4.05131	185.799	2.81e-41	2.63e-42	9.01e-41	XP_009130176.1	Bra029306	AT5G61820 (E=1e-128) | FUNCTIONS IN: molecular_function unknown; INVOLVED IN: biological_process unknown; LOCATED IN: vacuole; EXPRESSED IN: 24 plant structures; EXPRESSED DURING: 15 growth stages; CONTAINS InterPro DOMAIN/s: Stress up-regulated Nod 19 (InterPro:IPR011692); Has 27 Blast hits to 27 proteins in 10 species: Archae - 0; Bacteria - 0; Metazoa - 0; Fungi - 0; Plants - 26; Viruses - 0; …	ENSG
Bra015120	1.14117	3.00381	115.934	2.88e-26	4.91e-27	9.22e-26	XP_009102416.1	Bra015120	AT3G25250 (E=2e-162) AGC2-1, AGC2, OXI1 | AGC2-1 (OXIDATIVE SIGNAL-INDUCIBLE1); kinase	ENSG
Bra024607	1.14033	-1.04248	5.96036	0.00925211	0.014631	0.0296414	XP_009115515.1	Bra024607	AT1G23530 (E=7e-027) | unknown protein	ENSG
Bra013779	1.14025	2.59733	61.9486	1.06e-14	3.53e-15	3.4e-14	None	None	None
Bra022832	1.1399	-0.563482	10.3067	0.00106445	0.00132549	0.00341023	XP_009132775.1	Bra022832	AT2G31230 (E=7e-084) ATERF15 | ATERF15 (Ethylene-responsive element binding factor 15); DNA binding / transcription activator/ transcription factor	ENSG
Bra005448	1.13981	0.518765	13.4322	0.000228965	0.000247337	0.000733546	XP_009143798.1	Bra005448	AT2G34170 (E=2e-167) | unknown protein	ENSG
Bra031929	1.13872	1.06141	30.5785	5.19e-08	3.21e-08	1.66e-07	XP_009130443.1	Bra031929	AT5G64240 (E=9e-136) AtMC3 | AtMC3 (metacaspase 3); cysteine-type endopeptidase	ENSG
Bra028941	1.1386	3.53129	152.566	3.98e-34	4.77e-35	1.27e-33	XP_009132320.1	Bra028941	AT5G56250 (E=7e-248) HAP8 | HAP8 (HAPLESS 8)	ENSG
Bra024368	1.13831	-0.602751	10.1777	0.0011329	0.00142151	0.00362953	XP_009150611.1	Bra024368	AT5G65230 (E=4e-124) AtMYB53 | AtMYB53 (myb domain protein 53); DNA binding / transcription factor	ENSG
Bra010472	1.13827	6.96072	290.384	8.15e-64	4.1e-65	2.61e-63	XP_009109218.1	Bra010472	AT4G25300 (E=1e-163) | oxidoreductase, 2OG-Fe(II) oxygenase family protein	ENSG
Bra002113	1.13767	3.4812	127.777	8.34e-29	1.26e-29	2.67e-28	XP_009131614.1	Bra002113	AT5G17870 (E=5e-044) PSRP6 | PSRP6 (PLASTID-SPECIFIC 50S RIBOSOMAL PROTEIN 6)	ENSG
Bra019141	1.1368	2.71239	82.8682	3.57e-19	8.77e-20	1.14e-18	XP_009137557.1	Bra019141	AT4G25820 (E=7e-145) XTR9 | XTR9 (XYLOGLUCAN ENDOTRANSGLYCOSYLASE 9); hydrolase, acting on glycosyl bonds / hydrolase, hydrolyzing O-glycosyl compounds / xyloglucan:xyloglucosyl transferase	ENSG
Bra004511	1.13673	1.50931	27.7615	2.06e-07	1.37e-07	6.6e-07	XP_009142609.1	Bra004511	AT2G46750 (E=4e-310) | FAD-binding domain-containing protein	ENSG
Bra018806	1.13595	8.81638	235.86	4.66e-52	3.14e-53	1.49e-51	None	None	None
Bra022956	1.13578	7.95041	397.423	6.19e-87	2e-88	1.98e-86	XP_009132955.1	Bra022956	AT2G33830 (E=5e-058) | dormancy/auxin associated family protein	ENSG
Bra019002	1.13576	5.13806	283.332	2.7e-62	1.41e-63	8.66e-62	XP_009147645.1	Bra019002	AT3G15450 (E=4e-123) | unknown protein	ENSG
Bra039823	1.13541	3.11764	108.32	1.22e-24	2.29e-25	3.91e-24	XP_009115206.1	Bra039823	AT5G26000 (E=5e-227) TGG1, BGLU38 | TGG1 (THIOGLUCOSIDE GLUCOHYDROLASE 1); hydrolase, hydrolyzing O-glycosyl compounds / thioglucosidase	ENSG
Bra022289	1.13519	-0.339276	11.9931	0.000463921	0.000533985	0.00148628	None	None	None
Bra031136	1.13346	6.32608	596.155	7.71e-130	1.15e-131	2.47e-129	XP_009117474.1	Bra031136	AT2G20670 (E=1e-142) | unknown protein	ENSG
Bra000703	1.1333	1.31566	31.3253	3.6e-08	2.18e-08	1.15e-07	XP_009134184.1	Bra000703	AT4G10250 (E=9e-089) ATHSP22.0 | ATHSP22.0	ENSG
Bra005137	1.13326	3.81037	154.758	1.35e-34	1.58e-35	4.32e-34	XP_009143424.1	Bra005137	AT2G38110 (E=2e-251) ATGPAT6, GPAT6 | GPAT6 (GLYCEROL-3-PHOSPHATE ACYLTRANSFERASE 6); 1-acylglycerol-3-phosphate O-acyltransferase/ acyltransferase	ENSG
Bra022418	1.1327	6.14008	463.981	2.74e-101	6.54e-103	8.78e-101	XP_009145796.1	Bra022418	AT3G19390 (E=4e-215) | cysteine proteinase, putative / thiol protease, putative	ENSG
Bra022883	1.1323	0.639026	20.1179	8.66e-06	7.28e-06	2.77e-05	XP_009132835.1	Bra022883	AT2G32300 (E=3e-062) UCC1 | UCC1 (UCLACYANIN 1); copper ion binding / electron carrier	ENSG
Bra009479	1.13109	2.83036	77.6206	4.72e-18	1.25e-18	1.51e-17	XP_009122630.1	Bra009479	AT5G04180 (E=7e-126) ATACA3, ACA3 | ACA3 (ALPHA CARBONIC ANHYDRASE 3); carbonate dehydratase/ zinc ion binding	ENSG
Bra035473	1.13077	-1.03092	6.83652	0.00595665	0.00893129	0.0190836	None	None	None
Bra009886	1.13061	2.70076	77.1573	5.92e-18	1.58e-18	1.9e-17	XP_009151128.1	Bra009886	AT5G26200 (E=3e-153) | mitochondrial substrate carrier family protein	ENSG
Bra034806	1.13054	1.06374	26.8561	3.21e-07	2.19e-07	1.03e-06	XP_009146677.1	Bra034806	AT3G11840 (E=2e-185) PUB24 | PUB24 (PLANT U-BOX 24); binding / ubiquitin-protein ligase	ENSG
Bra036556	1.12989	0.14403	16.7897	4.39e-05	4.18e-05	0.000140798	XP_009111681.1	Bra036556	AT5G25840 (E=1e-071) | unknown protein	ENSG
Bra020580	1.12928	3.11967	79.4224	1.95e-18	5.02e-19	6.24e-18	XP_009129874.1	Bra020580	AT5G27690 (E=2e-093) | heavy-metal-associated domain-containing protein	ENSG
Bra035780	1.12898	0.190743	13.9217	0.000179937	0.000190585	0.000576473	None	None	None
Bra019277	1.12893	2.58126	76.2645	9.21e-18	2.48e-18	2.95e-17	XP_009137381.1	Bra019277	AT4G23690 (E=3e-093) | disease resistance-responsive family protein / dirigent family protein	ENSG
Bra032592	1.12741	0.697372	17.6013	2.96e-05	2.72e-05	9.47e-05	XP_009118753.1	Bra032592	AT1G02580 (E=2e-116) MEA, EMB173, FIS1, SDG5 | MEA (MEDEA); sequence-specific DNA binding / transcription factor	ENSG
Bra034572	1.12738	1.73297	28.3407	1.55e-07	1.02e-07	4.97e-07	XP_009108788.1	Bra034572	AT4G33560 (E=2e-023) | unknown protein	ENSG
Bra020836	1.12734	5.73594	180.981	3.08e-40	2.96e-41	9.88e-40	XP_009108580.2	Bra020836	AT4G22690 (E=4e-259) CYP706A1 | CYP706A1; electron carrier/ heme binding / iron ion binding / monooxygenase/ oxygen binding	ENSG
Bra015102	1.12688	1.90415	59.6207	3.35e-14	1.15e-14	1.07e-13	XP_009102431.1	Bra015102	AT3G25130 (E=4e-091) | unknown protein	ENSG
Bra017445	1.12673	-0.102416	11.7493	0.000522986	0.000608649	0.00167551	XP_009114231.1	Bra017445	AT2G01540 (E=1e-092) | C2 domain-containing protein	ENSG
Bra034095	1.12591	2.26398	68.5296	4.16e-16	1.25e-16	1.33e-15	None	None	None
Bra010876	1.12548	3.89672	127.882	7.92e-29	1.19e-29	2.54e-28	XP_009109726.1	Bra010876	AT1G28400 (E=2e-068) | unknown protein	ENSG
Bra040633	1.1252	3.00739	116.693	1.99e-26	3.35e-27	6.36e-26	XP_009127488.1	Bra040633	AT3G44840 (E=9e-122) | S-adenosyl-L-methionine:carboxyl methyltransferase family protein	ENSG
Bra039646	1.125	6.16442	285.239	1.05e-62	5.42e-64	3.36e-62	XP_009124553.1	Bra039646	AT3G28220 (E=2e-070) | meprin and TRAF homology domain-containing protein / MATH domain-containing protein	ENSG
Bra038079	1.12478	1.14214	29.7034	7.97e-08	5.03e-08	2.55e-07	XP_009107848.1	Bra038079	AT4G15550 (E=5e-157) IAGLU | IAGLU (INDOLE-3-ACETATE BETA-D-GLUCOSYLTRANSFERASE); UDP-glycosyltransferase/ transferase, transferring glycosyl groups	ENSG
Bra039825	1.12336	3.09428	115.375	3.78e-26	6.51e-27	1.21e-25	None	None	None
Bra030783	1.12304	-0.506042	9.97701	0.00125186	0.00158507	0.00401064	XP_009110822.1	Bra030783	AT1G57560 (E=2e-089) AtMYB50 | AtMYB50 (myb domain protein 50); DNA binding / transcription factor	ENSG
Bra026692	1.12289	1.67054	30.2085	6.22e-08	3.88e-08	1.99e-07	XP_009117728.1	Bra026692	AT1G17060 (E=2e-158) CYP72C1, SOB7 | CYP72C1 (CYTOCHROME P450 72C1); electron carrier/ heme binding / iron ion binding / monooxygenase/ oxygen binding	ENSG
Bra000017	1.12175	3.55265	159.7	1.17e-35	1.32e-36	3.75e-35	None	None	None
Bra020303	1.12109	-0.806413	8.34398	0.00280621	0.00386968	0.00899038	XP_009120477.1	Bra020303	AT5G59670 (E=0.0) | leucine-rich repeat protein kinase, putative	ENSG
Bra024448	1.12075	1.60821	23.4112	1.72e-06	1.31e-06	5.52e-06	XP_009150704.1	Bra024448	AT5G67450 (E=2e-081) AZF1 | AZF1 (ARABIDOPSIS ZINC-FINGER PROTEIN 1); DNA binding / nucleic acid binding / transcription factor/ transcription repressor/ zinc ion binding	ENSG
Bra016193	1.12069	4.78219	264.497	3.11e-58	1.8e-59	9.97e-58	XP_009105739.1	Bra016193	AT1G70700 (E=1e-063) JAZ9, TIFY7 | TIFY7	ENSG
Bra006810	1.11993	1.05567	24.9184	8.25e-07	5.98e-07	2.64e-06	XP_009132116.1	Bra006810	AT5G57625 (E=6e-094) | allergen V5/Tpx-1-related family protein	ENSG
Bra017725	1.11988	-0.804336	5.22131	0.0134363	0.0223118	0.0430463	XP_018513560.1	Bra017725	AT4G35600 (E=6e-149) CONNEXIN 32 | CONNEXIN 32; ATP binding / kinase/ protein kinase/ protein serine/threonine kinase	ENSG
Bra019894	1.11917	0.0768455	13.7875	0.000192138	0.000204692	0.00061556	XP_018515019.1	Bra019894	AT1G10880 (E=2e-165) | unknown protein	ENSG
Bra034182	1.11882	0.735571	24.6809	9.26e-07	6.77e-07	2.97e-06	XP_009122188.1	Bra034182	AT4G03070 (E=9e-139) AOP1, AOP, AOP1.1 | AOP1; oxidoreductase, acting on paired donors, with incorporation or reduction of molecular oxygen, 2-oxoglutarate as one donor, and incorporation of one atom each of oxygen into both donors	ENSG
Bra003130	1.11853	-0.877368	5.82615	0.00990551	0.0157897	0.0317347	XP_009103858.1	Bra003130	AT3G53310 (E=3e-079) | transcriptional factor B3 family protein	ENSG
Bra037084	1.11822	3.06273	89.9462	1.08e-20	2.45e-21	3.47e-20	XP_009144715.1	Bra037084	AT4G15160 (E=1e-039) | lipid binding / structural constituent of cell wall	ENSG
Bra007725	1.11798	2.45587	69.5287	2.55e-16	7.53e-17	8.17e-16	XP_009116972.1	Bra007725	AT1G59560 (E=3e-074) ZCF61 | ZCF61; protein binding / zinc ion binding	ENSG
Bra018564	1.11795	1.22389	13.6544	0.000205262	0.000219731	0.000657606	XP_009148232.1	Bra018564	AT1G09370 (E=3e-044) | enzyme inhibitor/ pectinesterase	ENSG
Bra031028	1.11751	1.22376	24.8375	8.59e-07	6.24e-07	2.75e-06	XP_009117614.1	Bra031028	AT1G18390 (E=6e-257) | ATP binding / kinase/ protein kinase/ protein serine/threonine kinase/ protein tyrosine kinase	ENSG
Bra013723	1.11747	-0.902044	6.52386	0.00696856	0.0106437	0.0223255	XP_009137314.1	Bra013723	AT4G23690 (E=1e-089) | disease resistance-responsive family protein / dirigent family protein	ENSG
Bra015306	1.11724	-0.590819	7.83828	0.00360456	0.00511512	0.0115481	XP_009119310.1	Bra015306	AT5G59540 (E=6e-137) | oxidoreductase, 2OG-Fe(II) oxygenase family protein	ENSG
Bra003223	1.11612	-0.437973	5.72655	0.0104062	0.0167102	0.0333389	XP_009103975.1	Bra003223	AT3G55890 (E=1e-048) | yippee family protein	ENSG
Bra011934	1.11597	3.21032	115.084	4.36e-26	7.54e-27	1.4e-25	XP_009103704.1	Bra011934	AT2G28670 (E=1e-089) | disease resistance-responsive family protein / fibroin-related	ENSG
Bra007229	1.11562	0.464289	16.7639	4.45e-05	4.23e-05	0.000142612	XP_009116321.1	Bra007229	AT3G56230 (E=6e-126) | speckle-type POZ protein-related	ENSG
Bra006743	1.11494	3.78421	55.0816	3.13e-13	1.16e-13	1e-12	XP_009126726.1	Bra006743	AT5G58860 (E=2e-282) CYP86A1, CYP86 | CYP86A1 (CYTOCHROME P450 86 A1); fatty acid (omega-1)-hydroxylase/ oxygen binding	ENSG
Bra018717	1.11488	2.37311	79.5666	1.81e-18	4.66e-19	5.81e-18	None	None	None
Bra029396	1.11476	2.10299	56.286	1.73e-13	6.27e-14	5.54e-13	XP_009130078.1	Bra029396	AT5G24270 (E=3e-100) SOS3, CBL4 | SOS3 (SALT OVERLY SENSITIVE 3); calcium ion binding / calcium-dependent protein serine/threonine phosphatase	ENSG
Bra006642	1.11457	2.22805	51.5309	1.77e-12	7.05e-13	5.68e-12	XP_009120621.1	Bra006642	AT5G22930 (E=2e-090) | unknown protein	ENSG
Bra039414	1.11446	5.40502	32.0059	2.57e-08	1.54e-08	8.22e-08	XP_009147214.1	Bra039414	AT3G05730 (E=1e-028) | Encodes a defensin-like (DEFL) family protein.	ENSG
Bra038168	1.11414	-0.592247	9.30725	0.00174284	0.00228249	0.00558363	XP_009122983.1	Bra038168	AT1G56320 (E=2e-068) | unknown protein	ENSG
Bra015238	1.11401	4.08502	108.837	9.46e-25	1.76e-25	3.03e-24	None	None	None
Bra031896	1.11332	0.939039	23.6222	1.55e-06	1.17e-06	4.98e-06	XP_009130480.1	Bra031896	AT5G64870 (E=1e-200) | FUNCTIONS IN: molecular_function unknown; INVOLVED IN: biological_process unknown; LOCATED IN: plasma membrane, vacuole; EXPRESSED IN: 18 plant structures; EXPRESSED DURING: 11 growth stages; CONTAINS InterPro DOMAIN/s: Band 7 protein (InterPro:IPR001107); BEST Arabidopsis thaliana protein match is: unknown protein (TAIR:AT5G25250.1); Has 3110 Blast hits to 2534 proteins in…	ENSG
Bra012621	1.11326	2.69932	73.6842	3.28e-17	9.17e-18	1.05e-16	XP_009136898.1	Bra012621	AT5G46540 (E=0.0) PGP7 | PGP7 (P-GLYCOPROTEIN 7); ATPase, coupled to transmembrane movement of substances	ENSG
Bra016014	1.11266	-0.752186	6.84447	0.00593419	0.00889163	0.0190116	XP_009104826.1	Bra016014	AT1G73190 (E=1e-118) ALPHA-TIP, TIP3;1 | TIP3;1; water channel	ENSG
Bra013061	1.11221	-1.0722	4.70332	0.0174794	0.0301044	0.0559994	XP_009136313.1	Bra013061	AT2G16580 (E=1e-046) | auxin-responsive protein, putative	ENSG
Bra029551	1.11146	3.85006	138.326	4.53e-31	6.19e-32	1.45e-30	XP_009114513.1	Bra029551	AT4G05070 (E=5e-028) | unknown protein	ENSG
Bra035779	1.11135	1.28644	22.9995	2.11e-06	1.62e-06	6.75e-06	XP_009145624.1	Bra035779	AT3G20460 (E=8e-155) | sugar transporter, putative	ENSG
Bra016105	1.111	1.48491	35.4499	4.76e-09	2.62e-09	1.52e-08	XP_018508328.1	Bra016105	AT1G71870 (E=3e-126) | MATE efflux family protein	ENSG
Bra027537	1.11066	4.28439	220.59	9.13e-49	6.73e-50	2.92e-48	XP_009113932.1	Bra027537	AT5G44260 (E=4e-144) | zinc finger (CCCH-type) family protein	ENSG
Bra028403	1.11051	1.31412	36.2397	3.22e-09	1.74e-09	1.03e-08	XP_009125066.1	Bra028403	AT5G38280 (E=2e-159) PR5K | PR5K; kinase/ transmembrane receptor protein serine/threonine kinase	ENSG
Bra040819	1.11003	2.50168	53.1127	8.19e-13	3.15e-13	2.62e-12	XP_009123565.1	Bra040819	AT3G26330 (E=3e-221) CYP71B37 | CYP71B37; electron carrier/ heme binding / iron ion binding / monooxygenase/ oxygen binding	ENSG
Bra031082	1.10955	-0.00363437	10.779	0.000846081	0.00102655	0.00271062	None	None	None
Bra037508	1.10948	-0.96683	4.62537	0.0181764	0.0315024	0.0582325	XP_009151617.1	Bra037508	AT5G48170 (E=1e-065) SLY2 | SLY2 (SLEEPY2)	ENSG
Bra026800	1.10914	1.50192	28.9447	1.15e-07	7.45e-08	3.69e-07	XP_009117870.1	Bra026800	AT1G14840 (E=2e-247) ATMAP70-4 | ATMAP70-4 (microtubule-associated proteins 70-4); microtubule binding	ENSG
Bra007560	1.10863	-0.781964	4.99557	0.0150746	0.0254123	0.0482952	None	None	None
Bra017670	1.10756	0.587064	15.9189	6.75e-05	6.61e-05	0.000216363	XP_009138318.1	Bra017670	AT4G34680 (E=4e-118) | GATA transcription factor 3, putative (GATA-3)	ENSG
Bra015848	1.10733	-0.591969	8.89223	0.002141	0.00286388	0.0068592	XP_009109059.1	Bra015848	AT2G07760 (E=2e-014) | zinc knuckle (CCHC-type) family protein	ENSG
Bra031059	1.10699	-1.04355	6.85885	0.00589455	0.00882032	0.0188846	XP_009117572.1	Bra031059	AT1G18990 (E=1e-192) | unknown protein	ENSG
Bra039081	1.10679	0.130734	15.8237	7.07e-05	6.95e-05	0.000226511	XP_009111570.1	Bra039081	AT3G27400 (E=1e-220) | pectate lyase family protein	ENSG
Bra005723	1.10634	0.95307	19.9291	9.5e-06	8.04e-06	3.04e-05	XP_009130701.1	Bra005723	AT5G02420 (E=6e-044) | unknown protein	ENSG
Bra010349	1.106	0.551042	21.5115	4.38e-06	3.52e-06	1.4e-05	XP_009109068.1	Bra010349	AT4G28890 (E=6e-149) | protein binding / ubiquitin-protein ligase/ zinc ion binding	ENSG
Bra029690	1.10598	-0.515803	9.09411	0.00193571	0.00256434	0.00620151	XP_009147011.1	Bra029690	AT3G07970 (E=2e-208) QRT2 | QRT2 (QUARTET 2); polygalacturonase	ENSG
Bra018071	1.10591	-0.136336	9.30188	0.00174722	0.00228919	0.00559763	XP_009149832.1	Bra018071	AT3G48240 (E=9e-053) | octicosapeptide/Phox/Bem1p (PB1) domain-containing protein	ENSG
Bra006535	1.10589	2.89098	89.0585	1.68e-20	3.83e-21	5.38e-20	XP_009131765.1	Bra006535	AT5G20040 (E=2e-208) ATIPT9, IPT9 | ATIPT9; ATP binding / tRNA isopentenyltransferase	ENSG
Bra034721	1.1058	0.035477	8.71595	0.00233433	0.00315439	0.0074786	XP_009146573.1	Bra034721	AT3G12890 (E=2e-108) ASML2 | ASML2 (ACTIVATOR OF SPOMIN::LUC2); transcription activator	ENSG
Bra033651	1.1057	1.84654	45.0334	4.29e-11	1.94e-11	1.38e-10	XP_009101823.1	Bra033651	AT5G42930 (E=2e-242) | triacylglycerol lipase	ENSG
Bra036957	1.10558	-0.913583	6.77444	0.00614856	0.00924727	0.0196984	None	None	None
Bra018165	1.10541	1.23177	22.1421	3.21e-06	2.53e-06	1.03e-05	XP_009150032.1	Bra018165	AT3G47090 (E=6e-100) | leucine-rich repeat transmembrane protein kinase, putative	ENSG
Bra026262	1.105	4.77457	220.512	9.47e-49	6.99e-50	3.04e-48	XP_009144407.1	Bra026262	AT4G32480 (E=3e-110) | unknown protein	ENSG
Bra034050	1.10467	1.17217	29.9282	7.14e-08	4.48e-08	2.29e-07	XP_009123494.1	Bra034050	AT3G09050 (E=8e-108) | unknown protein	ENSG
Bra029424	1.10363	0.0811649	12.2696	0.000405877	0.000460401	0.00130033	None	None	None
Bra004282	1.10348	-0.267826	10.5542	0.000944536	0.00115923	0.00302605	XP_009105359.1	Bra004282	AT1G68110 (E=5e-141) | epsin N-terminal homology (ENTH) domain-containing protein / clathrin assembly protein-related	ENSG
Bra011130	1.10257	3.5912	71.0301	1.22e-16	3.52e-17	3.9e-16	XP_009128542.1	Bra011130	AT4G29700 (E=1e-210) | type I phosphodiesterase/nucleotide pyrophosphatase family protein	ENSG
Bra024171	1.10196	-1.15694	5.20528	0.0135488	0.0225184	0.0434069	XP_009137820.1	Bra024171	AT2G20110 (E=2e-145) | tesmin/TSO1-like CXC domain-containing protein	ENSG
Bra038785	1.10121	1.35976	21.3246	4.8e-06	3.88e-06	1.54e-05	XP_009137166.1	Bra038785	AT4G21120 (E=1e-307) AAT1, CAT1 | AAT1 (AMINO ACID TRANSPORTER 1); L-glutamate transmembrane transporter/ L-lysine transmembrane transporter/ arginine transmembrane transporter/ cationic amino acid transmembrane transporter	ENSG
Bra036636	1.10113	1.65364	47.9412	1.03e-11	4.39e-12	3.3e-11	XP_009112719.1	Bra036636	AT1G62990 (E=3e-154) KNAT7, IXR11 | KNAT7 (KNOTTED-LIKE HOMEOBOX OF ARABIDOPSIS THALIANA 7); DNA binding / transcription activator/ transcription factor	ENSG
Bra005079	1.10101	1.81324	40.2918	4.4e-10	2.19e-10	1.41e-09	XP_009143358.1	Bra005079	AT2G38790 (E=7e-061) | unknown protein	ENSG
Bra014225	1.10032	0.268532	9.19931	0.00183765	0.00242106	0.00588737	XP_009107252.1	Bra014225	AT1G50580 (E=9e-205) | glycosyltransferase family protein	ENSG
Bra004577	1.10026	0.424588	18.95	1.53e-05	1.34e-05	4.91e-05	XP_009142701.1	Bra004577	AT2G40530 (E=4e-018) | unknown protein	ENSG
Bra039047	1.0994	-0.299053	11.2208	0.000679002	0.000808853	0.00217535	XP_009111606.1	Bra039047	AT3G28740 (E=2e-225) CYP81D1 | CYP81D1; electron carrier/ heme binding / iron ion binding / monooxygenase/ oxygen binding	ENSG
Bra000736	1.09846	0.229923	15.3173	9.07e-05	9.09e-05	0.00029046	XP_009134224.1	Bra000736	AT4G11140 (E=2e-040) CRF1 | CRF1 (CYTOKININ RESPONSE FACTOR 1); DNA binding / transcription factor	ENSG
Bra005878	1.09842	0.175303	11.9126	0.000482757	0.000557559	0.00154663	XP_009130912.1	Bra005878	AT5G43690 (E=4e-128) | sulfotransferase family protein	ENSG
Bra000742	1.09824	2.03934	32.2824	2.24e-08	1.33e-08	7.17e-08	XP_009134236.1	Bra000742	AT4G11360 (E=1e-058) RHA1B | RHA1B; protein binding / zinc ion binding	ENSG
Bra001409	1.09816	0.989009	20.467	7.3e-06	6.07e-06	2.34e-05	XP_009135174.1	Bra001409	AT3G11550 (E=5e-065) | integral membrane family protein	ENSG
Bra002226	1.09814	-0.749592	8.40911	0.00271624	0.00373345	0.00870215	XP_009120900.1	Bra002226	AT5G42330 (E=1e-011) | unknown protein	ENSG
Bra023485	1.09814	8.39065	545.962	5.44e-119	9.51e-121	1.74e-118	XP_009126004.1	Bra023485	AT5G14740 (E=2e-137) CA2, CA18, BETA CA2 | CA2 (CARBONIC ANHYDRASE 2); carbonate dehydratase/ zinc ion binding	ENSG
Bra006352	1.098	4.42181	223.339	2.34e-49	1.69e-50	7.51e-49	XP_009131537.1	Bra006352	AT5G16390 (E=6e-088) CAC1, CAC1A, BCCP, BCCP1 | CAC1 (CHLOROPLASTIC ACETYLCOENZYME A CARBOXYLASE 1); acetyl-CoA carboxylase/ biotin binding	ENSG
Bra010557	1.09788	-0.876525	6.09151	0.00865455	0.0135833	0.027727	None	None	None
Bra030107	1.09719	3.00187	85.3909	1.03e-19	2.45e-20	3.29e-19	XP_009102894.1	Bra030107	AT1G28580 (E=1e-150) | GDSL-motif lipase, putative	ENSG
Bra003239	1.0964	1.76626	45.6116	3.23e-11	1.44e-11	1.03e-10	NP_001288847.1	Bra003239	AT3G56400 (E=8e-096) WRKY70, ATWRKY70 | WRKY70; transcription factor/ transcription repressor	ENSG
Bra004035	1.0953	6.83992	569.865	3.67e-124	6.01e-126	1.18e-123	XP_009105042.1	Bra004035	AT1G68520 (E=2e-175) | zinc finger (B-box type) family protein	ENSG
Bra032542	1.09486	1.18446	27.7359	2.09e-07	1.39e-07	6.68e-07	XP_009118689.1	Bra032542	AT1G03780 (E=4e-255) TPX2 | targeting protein-related	ENSG
Bra017482	1.09448	1.05363	19.7742	1.03e-05	8.72e-06	3.29e-05	XP_009114273.1	Bra017482	AT5G47520 (E=1e-116) AtRABA5a | AtRABA5a (Arabidopsis Rab GTPase homolog A5a); GTP binding	ENSG
Bra021664	1.09229	4.15375	174.036	9.55e-39	9.72e-40	3.06e-38	XP_009141098.2	Bra021664	AT2G30780 (E=6e-210) | pentatricopeptide (PPR) repeat-containing protein	ENSG
Bra000587	1.09215	5.03406	303.992	9.34e-67	4.45e-68	2.99e-66	XP_009134016.1	Bra000587	AT2G20950 (E=9e-128) | EXPRESSED IN: 23 plant structures; EXPRESSED DURING: 13 growth stages; CONTAINS InterPro DOMAIN/s: Phospholipase-like, arabidopsis (InterPro:IPR007942); BEST Arabidopsis thaliana protein match is: unknown protein (TAIR:AT4G38550.1); Has 618 Blast hits to 562 proteins in 105 species: Archae - 7; Bacteria - 22; Metazoa - 391; Fungi - 75; Plants - 96; Viruses - 2; Other Eukary…	ENSG
Bra000186	1.09172	0.606089	22.5774	2.59e-06	2.02e-06	8.31e-06	XP_009133433.2	Bra000186	AT2G40450 (E=4e-071) | speckle-type POZ protein-related	ENSG
Bra020116	1.09155	-0.0740675	9.74876	0.00140122	0.00179444	0.00448916	None	None	None
Bra019132	1.09079	2.66798	56.9878	1.23e-13	4.39e-14	3.93e-13	XP_009137569.1	Bra019132	AT4G26010 (E=3e-155) | peroxidase, putative	ENSG
Bra000847	1.09048	2.2044	58.3531	6.25e-14	2.19e-14	2e-13	XP_009134375.1	Bra000847	AT4G03070 (E=8e-132) AOP1, AOP, AOP1.1 | AOP1; oxidoreductase, acting on paired donors, with incorporation or reduction of molecular oxygen, 2-oxoglutarate as one donor, and incorporation of one atom each of oxygen into both donors	ENSG
Bra024362	1.08966	-0.355497	7.10259	0.00521188	0.00769725	0.0166975	XP_009150599.1	Bra024362	AT5G65170 (E=3e-098) | VQ motif-containing protein	ENSG
Bra016362	1.08881	5.07457	203.074	5.35e-45	4.46e-46	1.72e-44	XP_009110120.1	Bra016362	AT1G70830 (E=2e-054) MLP28 | MLP28 (MLP-LIKE PROTEIN 28)	ENSG
Bra006976	1.08855	4.23439	68.2844	4.69e-16	1.42e-16	1.5e-15	XP_009116012.1	Bra006976	AT3G53190 (E=7e-231) | pectate lyase family protein	ENSG
Bra009473	1.08828	1.30514	19.2505	1.32e-05	1.15e-05	4.24e-05	XP_009122620.1	Bra009473	AT5G04250 (E=1e-055) | OTU-like cysteine protease family protein	ENSG
Bra033766	1.08823	0.434769	16.5919	4.85e-05	4.63e-05	0.000155251	XP_009150884.1	Bra033766	AT3G48180 (E=8e-022) | unknown protein	ENSG
Bra032705	1.08655	2.1395	25.3909	6.55e-07	4.68e-07	2.1e-06	XP_009123479.1	Bra032705	AT4G13410 (E=3e-156) ATCSLA15, CSLA15 | ATCSLA15; cellulose synthase/ transferase, transferring glycosyl groups	ENSG
Bra040969	1.08513	-1.02912	5.68436	0.0106283	0.0171168	0.0340503	XP_009124409.2	Bra040969	AT1G34355 (E=5e-146) | forkhead-associated domain-containing protein / FHA domain-containing protein	ENSG
Bra011055	1.08508	1.42178	32.094	2.46e-08	1.47e-08	7.87e-08	XP_009129331.1	Bra011055	AT4G28720 (E=7e-233) | flavin-containing monooxygenase family protein / FMO family protein	ENSG
Bra028499	1.0849	0.374621	15.4488	8.49e-05	8.48e-05	0.000272158	XP_009125190.1	Bra028499	AT5G41540 (E=0.0) | disease resistance protein (TIR-NBS-LRR class), putative	ENSG
Bra008282	1.08468	1.6134	37.3353	1.88e-09	9.95e-10	6.02e-09	XP_009128199.1	Bra008282	AT1G76850 (E=3e-291) SEC5A | SEC5A (EXOCYST COMPLEX COMPONENT SEC5)	ENSG
Bra039516	1.08459	1.85212	47.9595	1.02e-11	4.35e-12	3.28e-11	XP_009123603.1	Bra039516	AT5G44550 (E=3e-081) | integral membrane family protein	ENSG
Bra023480	1.08417	3.34393	138.717	3.75e-31	5.08e-32	1.2e-30	XP_009125989.1	Bra023480	AT5G14620 (E=4e-147) DRM2, DMT7 | DRM2 (DOMAINS REARRANGED METHYLTRANSFERASE 2); N-methyltransferase	ENSG
Bra005698	1.08413	-0.78419	7.49781	0.00427022	0.00617741	0.0136807	XP_009130671.1	Bra005698	AT5G01040 (E=3e-163) LAC8 | LAC8 (laccase 8); laccase	ENSG
Bra018544	1.08401	2.82467	73.611	3.4e-17	9.51e-18	1.09e-16	XP_009144555.1	Bra018544	AT4G00165 (E=5e-047) | protease inhibitor/seed storage/lipid transfer protein (LTP) family protein	ENSG
Bra011776	1.08393	4.99534	259.336	3.98e-57	2.4e-58	1.28e-56	XP_009134339.1	Bra011776	AT4G37610 (E=1e-179) BT5 | BT5 (BTB AND TAZ DOMAIN PROTEIN 5); protein binding / transcription regulator	ENSG
Bra024657	1.08373	-0.57207	8.5712	0.0025105	0.00341522	0.00804299	XP_009106495.1	Bra024657	AT2G07760 (E=2e-013) | zinc knuckle (CCHC-type) family protein	ENSG
Bra011771	1.08361	5.3548	94.867	9.53e-22	2.04e-22	3.05e-21	XP_009135008.1	Bra011771	AT4G37520 (E=2e-166) | peroxidase 50 (PER50) (P50) (PRXR2)	ENSG
Bra021080	1.08358	0.821464	22.7213	2.42e-06	1.87e-06	7.74e-06	XP_009108273.1	Bra021080	AT4G16790 (E=4e-067) | hydroxyproline-rich glycoprotein family protein	ENSG
Bra029391	1.08349	4.74634	211.071	1.02e-46	8.02e-48	3.28e-46	XP_009130087.1	Bra029391	AT5G24140 (E=2e-224) SQP2 | SQP2; FAD binding / oxidoreductase/ squalene monooxygenase	ENSG
Bra012246	1.08345	3.23396	96.8235	3.63e-22	7.58e-23	1.16e-21	None	None	None
Bra029882	1.08273	2.70002	77.8508	4.22e-18	1.11e-18	1.35e-17	XP_009146791.1	Bra029882	AT3G10960 (E=2e-300) | xanthine/uracil permease family protein	ENSG
Bra036289	1.08246	2.05653	54.7682	3.64e-13	1.36e-13	1.17e-12	XP_009111370.1	Bra036289	AT4G34890 (E=0.0) ATXDH1, XDH1 | XDH1 (XANTHINE DEHYDROGENASE 1); xanthine dehydrogenase	ENSG
Bra001294	1.08125	0.148935	12.1138	0.000437949	0.00050051	0.00140308	XP_009135036.1	Bra001294	AT3G09925 (E=2e-079) | pollen Ole e 1 allergen and extensin family protein	ENSG
Bra038832	1.08089	-0.128257	7.67018	0.00392423	0.00561409	0.0125722	XP_009102208.1	Bra038832	AT2G18915 (E=6e-306) LKP2, ADO2 | LKP2 (LOV KELCH PROTEIN 2); protein binding / ubiquitin-protein ligase	ENSG
Bra022516	1.08088	4.56134	173.402	1.31e-38	1.34e-39	4.18e-38	XP_009127354.1	Bra022516	AT5G50450 (E=4e-155) | zinc finger (MYND type) family protein	ENSG
Bra014587	1.0806	1.36904	35.1769	5.44e-09	3.01e-09	1.74e-08	XP_018513747.1	Bra014587	AT1G65870 (E=5e-073) | disease resistance-responsive family protein	ENSG
Bra010663	1.08011	2.71596	46.0397	2.62e-11	1.16e-11	8.4e-11	XP_009109449.1	Bra010663	AT2G14080 (E=8e-218) | disease resistance protein (TIR-NBS-LRR class), putative	ENSG
Bra025835	1.07994	3.57902	144.84	1.8e-32	2.33e-33	5.77e-32	XP_009149542.1	Bra025835	AT1G20650 (E=3e-199) | ATP binding / protein kinase/ protein serine/threonine kinase	ENSG
Bra014394	1.07959	1.153	27.4898	2.35e-07	1.58e-07	7.53e-07	XP_009138718.1	Bra014394	AT3G62760 (E=8e-116) ATGSTF13 | ATGSTF13; glutathione transferase	ENSG
Bra016917	1.0791	-0.842497	5.33245	0.0126952	0.0209319	0.0406722	XP_009142006.1	Bra016917	AT2G41800 (E=5e-184) | FUNCTIONS IN: molecular_function unknown; INVOLVED IN: biological_process unknown; LOCATED IN: cell wall, plant-type cell wall; EXPRESSED IN: 7 plant structures; EXPRESSED DURING: 4 anthesis, C globular stage, petal differentiation and expansion stage; CONTAINS InterPro DOMAIN/s: Protein of unknown function DUF642 (InterPro:IPR006946), Galactose-binding like (InterPro:IPR00…	ENSG
Bra003222	1.07872	0.573828	19.0888	1.43e-05	1.25e-05	4.59e-05	XP_009103974.1	Bra003222	AT3G55880 (E=4e-083) | unknown protein	ENSG
Bra009032	1.07827	2.12735	28.0347	1.8e-07	1.19e-07	5.78e-07	None	None	None
Bra023817	1.07805	2.392	52.102	1.34e-12	5.27e-13	4.3e-12	XP_009108758.1	Bra023817	AT3G22600 (E=2e-052) | protease inhibitor/seed storage/lipid transfer protein (LTP) family protein	ENSG
Bra007581	1.07766	2.03337	36.5113	2.82e-09	1.52e-09	9.02e-09	XP_009116781.1	Bra007581	AT3G61190 (E=2e-047) BAP1 | BAP1 (BON ASSOCIATION PROTEIN 1); phospholipid binding / protein binding	ENSG
Bra030606	1.07755	2.43882	38.3997	1.11e-09	5.76e-10	3.57e-09	XP_009111058.1	Bra030606	AT1G05240 (E=1e-128) | peroxidase, putative	ENSG
Bra007831	1.07713	1.75548	27.0714	2.89e-07	1.96e-07	9.24e-07	XP_009117098.1	Bra007831	AT2G24800 (E=4e-144) | peroxidase, putative	ENSG
Bra011339	1.07706	1.86891	43.1063	1.11e-10	5.18e-11	3.56e-10	XP_009126132.1	Bra011339	AT4G32340 (E=3e-068) | EXPRESSED IN: 22 plant structures; EXPRESSED DURING: 13 growth stages; BEST Arabidopsis thaliana protein match is: binding (TAIR:AT1G80130.1); Has 2680 Blast hits to 1282 proteins in 184 species: Archae - 2; Bacteria - 433; Metazoa - 1247; Fungi - 71; Plants - 657; Viruses - 13; Other Eukaryotes - 257 (source: NCBI BLink).	ENSG
Bra012788	1.07656	3.12661	74.5022	2.19e-17	6.06e-18	7.03e-17	XP_009136694.1	Bra012788	AT4G15440 (E=8e-180) HPL1, CYP74B2 | HPL1 (HYDROPEROXIDE LYASE 1); electron carrier/ heme binding / iron ion binding / monooxygenase	ENSG
Bra040606	1.07619	2.24941	57.4403	9.8e-14	3.48e-14	3.14e-13	XP_009134714.1	Bra040606	AT3G02850 (E=0.0) SKOR | SKOR; cyclic nucleotide binding / inward rectifier potassium channel/ outward rectifier potassium channel	ENSG
Bra004194	1.07611	0.882712	25.7709	5.44e-07	3.84e-07	1.74e-06	XP_009105241.1	Bra004194	AT1G66880 (E=5e-202) | serine/threonine protein kinase family protein	ENSG
Bra023864	1.07567	1.38209	25.9174	5.06e-07	3.56e-07	1.62e-06	XP_009109370.1	Bra023864	AT3G21710 (E=2e-075) | unknown protein	ENSG
Bra008518	1.07558	0.548793	16.5929	4.84e-05	4.63e-05	0.000155181	XP_009128482.1	Bra008518	AT4G00305 (E=2e-052) | zinc finger (C3HC4-type RING finger) family protein	ENSG
Bra015731	1.07555	2.24657	57.8419	8.04e-14	2.84e-14	2.58e-13	XP_009104667.1	Bra015731	AT1G76590 (E=2e-123) | zinc-binding family protein	ENSG
Bra030322	1.07379	0.119739	13.9452	0.000177888	0.000188215	0.000569906	XP_009140250.1	Bra030322	AT5G04230 (E=0.0) PAL3, ATPAL3 | PAL3 (PHENYL ALANINE AMMONIA-LYASE 3); phenylalanine ammonia-lyase	ENSG
Bra039498	1.0734	0.732912	20.9153	5.86e-06	4.8e-06	1.88e-05	XP_009144658.1	Bra039498	AT5G22540 (E=3e-103) | unknown protein	ENSG
Bra023637	1.07335	0.680962	17.2282	3.55e-05	3.31e-05	0.000113874	XP_009126208.1	Bra023637	AT5G17800 (E=5e-107) AtMYB56 | AtMYB56 (myb domain protein 56); DNA binding / transcription factor	ENSG
Bra020714	1.07319	1.53192	33.4908	1.24e-08	7.16e-09	3.98e-08	XP_009111829.1	Bra020714	AT5G48170 (E=2e-084) SLY2 | SLY2 (SLEEPY2)	ENSG
Bra003749	1.07311	1.29402	17.6904	2.83e-05	2.6e-05	9.07e-05	XP_009104702.1	Bra003749	AT1G75520 (E=1e-129) SRS5 | SRS5 (SHI-RELATED SEQUENCE 5)	ENSG
Bra002324	1.07199	0.720385	24.0163	1.28e-06	9.55e-07	4.11e-06	XP_009120778.1	Bra002324	AT5G23580 (E=2e-228) CDPK9, ATCDPK9, CPK12, ATCPK12 | CDPK9 (CALMODULIN-LIKE DOMAIN PROTEIN KINASE 9); ATP binding / calcium ion binding / calmodulin-dependent protein kinase/ kinase/ protein kinase/ protein serine/threonine kinase	ENSG
Bra036662	1.0716	2.26314	44.4701	5.66e-11	2.58e-11	1.81e-10	None	None	None
Bra023508	1.07154	0.632515	11.9615	0.000471337	0.000543102	0.00151004	XP_009126035.1	Bra023508	AT5G15160 (E=8e-035) | bHLH family protein	ENSG
Bra017488	1.07105	0.866091	18.8217	1.63e-05	1.44e-05	5.23e-05	XP_009114282.1	Bra017488	AT5G47380 (E=8e-271) | unknown protein	ENSG
Bra036087	1.07105	-0.186204	7.09807	0.00522345	0.00771669	0.0167346	XP_009115720.1	Bra036087	AT3G50470 (E=1e-073) HR3, MLA10 | HR3 (HOMOLOG OF RPW8 3)	ENSG
Bra002574	1.06997	-1.26397	4.3108	0.0213421	0.0378711	0.0683745	XP_009120443.1	Bra002574	AT5G59350 (E=6e-064) | unknown protein	ENSG
Bra002856	1.06947	2.1117	55.7353	2.26e-13	8.29e-14	7.25e-13	XP_009120112.1	Bra002856	AT5G55970 (E=7e-125) | zinc finger (C3HC4-type RING finger) family protein	ENSG
Bra017645	1.06926	2.3916	31.7278	2.95e-08	1.77e-08	9.44e-08	XP_009138284.1	Bra017645	AT4G34320 (E=4e-163) | unknown protein	ENSG
Bra019685	1.06905	0.885584	17.3589	3.33e-05	3.09e-05	0.00010679	XP_009110776.1	Bra019685	AT1G14080 (E=7e-247) FUT6, ATFUT6 | FUT6 (FUCOSYLTRANSFERASE 6); fucosyltransferase/ transferase, transferring glycosyl groups	ENSG
Bra000675	1.0683	2.65401	64.221	3.47e-15	1.11e-15	1.11e-14	XP_009134136.1	Bra000675	AT4G09160 (E=3e-167) | SEC14 cytosolic factor family protein / phosphoglyceride transfer family protein	ENSG
Bra029023	1.06824	2.93169	29.603	8.36e-08	5.3e-08	2.68e-07	XP_009132438.1	Bra029023	AT5G54510 (E=0.0) GH3.6, DFL1 | DFL1 (DWARF IN LIGHT 1); indole-3-acetic acid amido synthetase	ENSG
Bra011838	1.06819	1.70802	33.323	1.35e-08	7.81e-09	4.32e-08	XP_009127014.1	Bra011838	AT4G39720 (E=1e-090) | VQ motif-containing protein	ENSG
Bra000466	1.06787	2.40204	52.9085	9.05e-13	3.49e-13	2.9e-12	XP_009133833.1	Bra000466	AT2G47850 (E=6e-171) | zinc finger (CCCH-type) family protein	ENSG
Bra016352	1.06761	0.0138328	13.6295	0.000207848	0.000222662	0.00066589	XP_009110104.1	Bra016352	AT1G23330 (E=7e-221) | unknown protein	ENSG
Bra016796	1.06704	2.14564	37.7486	1.53e-09	8.05e-10	4.91e-09	XP_009110677.1	Bra016796	AT1G12040 (E=2e-195) LRX1 | LRX1 (LEUCINE-RICH REPEAT/EXTENSIN 1); histidine phosphotransfer kinase/ protein binding / structural constituent of cell wall	ENSG
Bra022781	1.06689	3.20829	108.089	1.37e-24	2.57e-25	4.38e-24	XP_009132715.1	Bra022781	AT2G30140 (E=2e-195) | UDP-glucoronosyl/UDP-glucosyl transferase family protein	ENSG
Bra021506	1.06681	7.57323	477.735	2.94e-104	6.65e-106	9.41e-104	XP_009117469.1	Bra021506	AT3G13750 (E=5e-314) BGAL1 | BGAL1 (Beta galactosidase 1); beta-galactosidase/ catalytic/ cation binding / heme binding / peroxidase/ sugar binding	ENSG
Bra033958	1.06679	4.01947	108.744	9.89e-25	1.85e-25	3.17e-24	XP_009127600.1	Bra033958	AT1G56130 (E=2e-299) | leucine-rich repeat family protein / protein kinase family protein	ENSG
Bra004983	1.06676	2.58934	60.8614	1.82e-14	6.12e-15	5.82e-14	XP_009143242.1	Bra004983	AT2G40130 (E=0.0) | heat shock protein-related	ENSG
Bra038287	1.06649	1.46154	36.5754	2.73e-09	1.47e-09	8.74e-09	XP_009150075.1	Bra038287	AT3G45410 (E=1e-285) | lectin protein kinase family protein	ENSG
Bra033853	1.06615	0.461516	18.0498	2.38e-05	2.15e-05	7.61e-05	XP_009145207.1	Bra033853	AT1G32120 (E=6e-138) | unknown protein	ENSG
Bra029400	1.06613	1.57839	40.1616	4.69e-10	2.34e-10	1.5e-09	XP_009130070.1	Bra029400	AT2G01660 (E=3e-048) PDLP6 | PDLP6 (PLASMODESMATA-LOCATED PROTEIN 6)	ENSG
Bra002248	1.0658	2.22251	63.2801	5.52e-15	1.79e-15	1.77e-14	XP_009120872.1	Bra002248	AT5G19590 (E=3e-061) | unknown protein	ENSG
Bra010543	1.06579	3.48733	118.701	7.39e-27	1.22e-27	2.37e-26	XP_009109299.1	Bra010543	AT4G23700 (E=0.0) ATCHX17, CHX17 | ATCHX17 (CATION/H+ EXCHANGER 17); monovalent cation:proton antiporter/ sodium:hydrogen antiporter	ENSG
Bra005660	1.06569	3.37364	102.226	2.51e-23	4.95e-24	8.04e-23	XP_018513119.1	Bra005660	AT5G37450 (E=7e-169) | leucine-rich repeat transmembrane protein kinase, putative	ENSG
Bra015402	1.06509	0.195622	6.0557	0.00880913	0.0138615	0.0282222	XP_009119176.1	Bra015402	AT1G05240 (E=2e-131) | peroxidase, putative	ENSG
Bra026860	1.06473	0.923885	23.6898	1.5e-06	1.13e-06	4.82e-06	None	None	None
Bra012479	1.06448	4.32728	147.852	4.09e-33	5.11e-34	1.31e-32	XP_009103064.1	Bra012479	AT1G25400 (E=8e-086) | unknown protein	ENSG
Bra024948	1.06418	4.29784	191.289	1.84e-42	1.66e-43	5.89e-42	XP_009101427.1	Bra024948	AT5G47370 (E=1e-106) HAT2 | HAT2; DNA binding / transcription factor/ transcription repressor	ENSG
Bra034061	1.06411	5.65809	244.698	5.72e-54	3.72e-55	1.83e-53	XP_009123411.1	Bra034061	AT3G09270 (E=1e-105) ATGSTU8 | ATGSTU8 (GLUTATHIONE S-TRANSFERASE TAU 8); glutathione transferase	ENSG
Bra025809	1.06333	-0.6229	8.22479	0.00297579	0.00413219	0.00953367	XP_009149515.1	Bra025809	AT4G04780 (E=5e-009) MED21 | MED21 (MEDIATOR 21)	ENSG
Bra030386	1.06278	4.69765	156.66	5.29e-35	6.07e-36	1.69e-34	XP_009144844.1	Bra030386	AT1G52400 (E=4e-268) BGL1, BGLU18 | BGLU18 (BETA GLUCOSIDASE 18); catalytic/ cation binding / hydrolase, hydrolyzing O-glycosyl compounds	ENSG
Bra021967	1.06276	4.67503	275.785	1.14e-60	6.22e-62	3.65e-60	None	None	None
Bra016158	1.06276	0.89682	21.5828	4.22e-06	3.39e-06	1.35e-05	XP_009105783.1	Bra016158	AT1G71140 (E=1e-207) | MATE efflux family protein	ENSG
Bra018496	1.06209	0.189089	14.2791	0.000151019	0.000157604	0.000483825	XP_009144510.1	Bra018496	AT4G04540 (E=8e-256) | protein kinase family protein	ENSG
Bra039196	1.06193	1.14789	22.6979	2.44e-06	1.9e-06	7.83e-06	XP_009117285.1	Bra039196	AT2G23360 (E=6e-149) | transport protein-related	ENSG
Bra000167	1.06164	0.990356	23.6412	1.54e-06	1.16e-06	4.93e-06	XP_009133409.1	Bra000167	AT2G40095 (E=3e-096) | unknown protein	ENSG
Bra022511	1.06135	4.41322	172.666	1.88e-38	1.94e-39	6.02e-38	XP_009127362.1	Bra022511	AT5G50200 (E=6e-073) WR3 | WR3 (WOUND-RESPONSIVE 3); nitrate transmembrane transporter	ENSG
Bra030760	1.06023	0.312672	17.9792	2.46e-05	2.23e-05	7.87e-05	XP_009110848.1	Bra030760	AT1G09170 (E=8e-263) | kinesin motor protein-related	ENSG
Bra010788	1.05984	1.9375	28.5943	1.37e-07	8.92e-08	4.39e-07	XP_009109608.1	Bra010788	AT1G30220 (E=3e-248) ATINT2, INT2 | INT2 (INOSITOL TRANSPORTER 2); carbohydrate transmembrane transporter/ sugar:hydrogen symporter	ENSG
Bra008365	1.05926	-0.653579	7.54707	0.0041682	0.00601077	0.0133538	XP_009128298.1	Bra008365	AT1G67390 (E=3e-086) | F-box family protein	ENSG
Bra037863	1.05913	1.92793	43.7195	8.2e-11	3.79e-11	2.63e-10	XP_009113492.1	Bra037863	AT4G08550 (E=1e-121) | electron carrier/ protein disulfide oxidoreductase	ENSG
Bra039872	1.05896	0.725725	19.5163	1.16e-05	9.97e-06	3.72e-05	XP_009107757.1	Bra039872	AT1G30870 (E=2e-157) | cationic peroxidase, putative	ENSG
Bra038813	1.05868	-1.23347	3.86939	0.0268247	0.0491743	0.0859394	XP_009102228.1	Bra038813	AT2G18670 (E=5e-058) | zinc finger (C3HC4-type RING finger) family protein	ENSG
Bra014054	1.05857	0.139556	12.7809	0.000314832	0.000350178	0.00100864	XP_009107442.1	Bra014054	AT1G46264 (E=9e-145) AT-HSFB4, HSFB4 | AT-HSFB4; DNA binding / transcription factor	ENSG
Bra023959	1.05805	-1.03038	4.99464	0.0150802	0.025426	0.0483131	XP_009138071.1	Bra023959	AT4G32272 (E=1e-161) | FUNCTIONS IN: molecular_function unknown; INVOLVED IN: biological_process unknown; LOCATED IN: cellular_component unknown; CONTAINS InterPro DOMAIN/s: Protein of unknown function DUF250 (InterPro:IPR004853); BEST Arabidopsis thaliana protein match is: UDP-glucuronic acid/UDP-N-acetylgalactosamine transporter-related (TAIR:AT4G31600.1); Has 1302 Blast hits to 1300 proteins i…	ENSG
Bra014544	1.05752	0.183258	14.3717	0.000144326	0.000150038	0.000462383	XP_009138923.1	Bra014544	AT2G28580 (E=4e-114) | unknown protein	ENSG
Bra020628	1.05662	0.152616	8.25725	0.00292895	0.00405897	0.0093836	XP_009129803.1	Bra020628	AT5G49520 (E=5e-119) WRKY48, ATWRKY48 | WRKY48; transcription factor	ENSG
Bra002948	1.05633	3.09705	85.7722	8.51e-20	2.02e-20	2.73e-19	XP_009120015.1	Bra002948	AT5G54870 (E=2e-235) | unknown protein	ENSG
Bra039546	1.05619	0.114905	14.546	0.000132585	0.000136778	0.000424768	XP_009147673.2	Bra039546	AT5G57590 (E=1e-248) BIO1 | BIO1 (biotin auxotroph 1); adenosylmethionine-8-amino-7-oxononanoate transaminase	ENSG
Bra015733	1.05516	0.127685	13.2218	0.000254079	0.000276714	0.000814004	XP_009106324.1	Bra015733	AT1G76560 (E=4e-050) CP12-3 | CP12-3	ENSG
Bra023893	1.05503	-0.584069	5.49592	0.0116834	0.0190609	0.0374308	XP_009109696.1	Bra023893	AT3G21250 (E=0.0) ATMRP6, MRP6 | ATMRP6; ATPase, coupled to transmembrane movement of substances	ENSG
Bra009041	1.05309	3.74123	131.234	1.51e-29	2.2e-30	4.84e-29	XP_009122065.1	Bra009041	AT5G10320 (E=5e-074) | unknown protein	ENSG
Bra015973	1.0518	-0.817691	5.48363	0.0117546	0.0191953	0.0376586	XP_009104798.1	Bra015973	AT1G73700 (E=3e-238) | MATE efflux family protein	ENSG
Bra006508	1.05166	1.64023	21.3283	4.79e-06	3.87e-06	1.53e-05	XP_009131740.1	Bra006508	AT5G19520 (E=9e-304) MSL9 | MSL9 (MECHANOSENSITIVE CHANNEL OF SMALL CONDUCTANCE-LIKE 9); mechanically-gated ion channel	ENSG
Bra017750	1.05085	-0.467327	7.56695	0.00412766	0.00594481	0.013224	XP_009138410.1	Bra017750	AT4G36160 (E=8e-182) ANAC076, VND2 | ANAC076 (ARABIDOPSIS NAC DOMAIN CONTAINING PROTEIN 76); transcription factor	ENSG
Bra000673	1.05015	-0.321799	5.31156	0.0128296	0.0211844	0.0411027	XP_009134135.1	Bra000673	AT4G09130 (E=5e-122) | zinc finger (C3HC4-type RING finger) family protein	ENSG
Bra032591	1.05001	3.82425	107.309	2.01e-24	3.81e-25	6.45e-24	XP_009118752.1	Bra032591	AT1G02660 (E=2e-252) | lipase class 3 family protein	ENSG
Bra000672	1.04976	1.47544	23.805	1.42e-06	1.07e-06	4.56e-06	XP_009134133.1	Bra000672	AT4G09060 (E=8e-136) | unknown protein	ENSG
Bra007742	1.04937	0.42035	13.6353	0.000207248	0.000221973	0.000663969	XP_009116996.1	Bra007742	AT3G63430 (E=2e-111) | unknown protein	ENSG
Bra016834	1.04904	1.72333	41.8774	2.02e-10	9.72e-11	6.48e-10	XP_018509450.1	Bra016834	AT1G11440 (E=1e-044) | FUNCTIONS IN: molecular_function unknown; INVOLVED IN: biological_process unknown; LOCATED IN: cellular_component unknown; EXPRESSED IN: 22 plant structures; EXPRESSED DURING: 13 growth stages; BEST Arabidopsis thaliana protein match is: glycine-rich protein (TAIR:AT3G29075.1); Has 22740 Blast hits to 8622 proteins in 417 species: Archae - 22; Bacteria - 573; Metazoa - 1135…	ENSG
Bra023191	1.0483	0.307102	10.1749	0.0011344	0.00142364	0.00363432	XP_009114984.1	Bra023191	AT1G31490 (E=5e-206) | transferase family protein	ENSG
Bra000913	1.04823	7.40092	412.422	3.57e-90	1.09e-91	1.14e-89	XP_009134471.1	Bra000913	AT4G01870 (E=0.0) | tolB protein-related	ENSG
Bra009096	1.04734	1.99062	38.3016	1.17e-09	6.06e-10	3.74e-09	XP_009122129.1	Bra009096	AT5G05220 (E=8e-049) | unknown protein	ENSG
Bra017010	1.04693	2.45482	25.0931	7.58e-07	5.46e-07	2.43e-06	XP_009141888.1	Bra017010	AT5G05390 (E=3e-241) LAC12 | LAC12 (laccase 12); laccase	ENSG
Bra022135	1.04687	3.45952	77.7937	4.33e-18	1.14e-18	1.39e-17	XP_009128974.1	Bra022135	AT5G47500 (E=3e-196) | pectinesterase family protein	ENSG
Bra030143	1.04658	-0.609966	6.42568	0.00732194	0.0112482	0.0234576	XP_009102848.1	Bra030143	AT1G29530 (E=4e-024) | unknown protein	ENSG
Bra000589	1.04566	0.319489	14.4712	0.000137525	0.000142321	0.000440596	XP_009134019.1	Bra000589	AT2G41990 (E=5e-104) | unknown protein	ENSG
Bra020982	1.04496	0.896249	17.8994	2.55e-05	2.33e-05	8.18e-05	XP_009108401.1	Bra020982	AT4G18950 (E=4e-210) | ankyrin protein kinase, putative	ENSG
Bra003334	1.04452	0.536954	18.2765	2.13e-05	1.91e-05	6.82e-05	XP_009104135.1	Bra003334	AT1G56170 (E=9e-069) HAP5B, ATHAP5B, NF-YC2 | NF-YC2 (NUCLEAR FACTOR Y, SUBUNIT C2); DNA binding / transcription activator/ transcription factor	ENSG
Bra013766	1.04418	2.72165	61.9573	1.06e-14	3.51e-15	3.39e-14	XP_009137727.1	Bra013766	AT4G24140 (E=6e-248) | hydrolase, alpha/beta fold family protein	ENSG
Bra036213	1.04374	-0.026149	9.57248	0.00152698	0.00197516	0.00489205	XP_009111791.1	Bra036213	AT3G29385 (E=1e-066) | FUNCTIONS IN: molecular_function unknown; INVOLVED IN: biological_process unknown; BEST Arabidopsis thaliana protein match is: dentin sialophosphoprotein-related (TAIR:AT5G07980.1); Has 37 Blast hits to 37 proteins in 5 species: Archae - 0; Bacteria - 0; Metazoa - 0; Fungi - 0; Plants - 37; Viruses - 0; Other Eukaryotes - 0 (source: NCBI BLink).	ENSG
Bra020154	1.04349	4.14499	169.7	8.14e-38	8.6e-39	2.61e-37	XP_009126510.1	Bra020154	AT5G21170 (E=1e-119) | 5'-AMP-activated protein kinase beta-2 subunit, putative	ENSG
Bra022291	1.04308	-0.434743	4.50596	0.0193375	0.0337768	0.0619524	XP_009145925.1	Bra022291	AT3G18170 (E=3e-176) | transferase, transferring glycosyl groups	ENSG
Bra012445	1.04293	0.451934	14.8117	0.00011637	0.000118798	0.000372819	XP_018508331.1	Bra012445	AT1G26680 (E=7e-069) | transcriptional factor B3 family protein	ENSG
Bra012970	1.04276	3.51916	64.5819	2.91e-15	9.26e-16	9.32e-15	XP_009136459.1	Bra012970	AT5G61290 (E=2e-210) | flavin-containing monooxygenase family protein / FMO family protein	ENSG
Bra038516	1.04232	3.72035	82.5052	4.27e-19	1.05e-19	1.37e-18	None	None	None
Bra000187	1.04215	3.06692	68.3565	4.53e-16	1.36e-16	1.45e-15	XP_009133434.1	Bra000187	AT2G40460 (E=9e-304) | proton-dependent oligopeptide transport (POT) family protein	ENSG
Bra029040	1.042	1.6534	38.6345	9.92e-10	5.11e-10	3.18e-09	XP_009132449.1	Bra029040	AT5G54165 (E=8e-024) | unknown protein	ENSG
Bra035647	1.04172	-0.696153	7.89305	0.00350698	0.00496251	0.0112355	XP_009126904.1	Bra035647	AT5G57070 (E=7e-060) | hydroxyproline-rich glycoprotein family protein	ENSG
Bra017587	1.04109	0.521185	17.1618	3.67e-05	3.43e-05	0.000117624	XP_009114386.1	Bra017587	AT1G17455 (E=9e-013) ELF4-L4 | ELF4-L4 (ELF4-Like 4)	ENSG
Bra031917	1.04104	0.44652	16.1448	6.04e-05	5.87e-05	0.000193556	XP_009130455.1	Bra031917	AT5G64440 (E=7e-285) AtFAAH | AtFAAH (Arabidopsis thaliana fatty acid amide hydrolase); N-(long-chain-acyl)ethanolamine deacylase/ amidase	ENSG
Bra010974	1.04085	-1.04265	5.94975	0.0092994	0.0147194	0.0297929	XP_009109853.1	Bra010974	AT1G24620 (E=3e-088) | polcalcin, putative / calcium-binding pollen allergen, putative	ENSG
Bra018213	1.04007	-0.454033	6.28455	0.00785654	0.0121795	0.0251703	XP_018515320.1	Bra018213	AT3G46340 (E=1e-303) | leucine-rich repeat protein kinase, putative	ENSG
Bra039529	1.03987	5.14574	349.5	1.4e-76	5.45e-78	4.48e-76	XP_009123615.1	Bra039529	AT5G45020 (E=4e-180) | LOCATED IN: cellular_component unknown; EXPRESSED IN: 22 plant structures; EXPRESSED DURING: 13 growth stages; CONTAINS InterPro DOMAIN/s: Glutathione S-transferase, predicted (InterPro:IPR016639), Glutathione S-transferase, C-terminal (InterPro:IPR004046), Glutathione S-transferase, C-terminal-like (InterPro:IPR010987), Glutathione S-transferase/chloride channel, C-termina…	ENSG
Bra003511	1.03984	-0.534246	8.55694	0.00252796	0.00344208	0.00809892	XP_009104397.1	Bra003511	AT3G62830 (E=7e-234) UXS2, ATUXS2, AUD1 | AUD1; UDP-glucuronate decarboxylase/ catalytic/ dTDP-glucose 4,6-dehydratase	ENSG
Bra005813	1.03975	0.672269	16.3554	5.44e-05	5.25e-05	0.000174421	None	None	None
Bra012944	1.03964	-0.683558	6.78541	0.00611543	0.0091906	0.0195923	XP_009137072.1	Bra012944	AT5G61550 (E=6e-224) | protein kinase family protein	ENSG
Bra021113	1.03912	0.673332	16.552	4.94e-05	4.73e-05	0.000158295	XP_009115498.1	Bra021113	AT3G15500 (E=4e-148) ATNAC3, ANAC055 | ANAC055 (ARABIDOPSIS NAC DOMAIN CONTAINING PROTEIN 55); transcription factor	ENSG
Bra011756	1.03908	0.450703	15.3977	8.71e-05	8.71e-05	0.0002792	XP_009136992.1	Bra011756	AT4G37330 (E=1e-206) CYP81D4 | CYP81D4; electron carrier/ heme binding / iron ion binding / monooxygenase/ oxygen binding	ENSG
Bra000775	1.03876	6.07647	146.999	6.23e-33	7.85e-34	2e-32	XP_009110671.1	Bra000775	AT4G12480 (E=3e-049) pEARLI 1 | pEARLI 1; lipid binding	ENSG
Bra028008	1.03852	2.81266	79.5939	1.79e-18	4.6e-19	5.73e-18	XP_009114788.1	Bra028008	AT1G33700 (E=0.0) | catalytic/ glucosylceramidase	ENSG
Bra011971	1.03647	3.75338	145.743	1.16e-32	1.48e-33	3.71e-32	None	None	None
Bra031865	1.03631	1.33816	27.0524	2.91e-07	1.98e-07	9.33e-07	XP_018512187.1	Bra031865	AT5G65320 (E=2e-051) | basic helix-loop-helix (bHLH) family protein	ENSG
Bra026363	1.03517	1.22022	29.1829	1.03e-07	6.59e-08	3.29e-07	XP_009143289.1	Bra026363	AT4G27290 (E=2e-204) | ATP binding / protein kinase/ protein serine/threonine kinase/ protein tyrosine kinase/ sugar binding	ENSG
Bra028456	1.03497	0.932337	18.9838	1.51e-05	1.32e-05	4.83e-05	XP_009125135.1	Bra028456	AT5G40380 (E=9e-188) | protein kinase family protein	ENSG
Bra020438	1.03493	0.377306	13.4124	0.000231159	0.000249965	0.000740574	XP_009126836.1	Bra020438	AT5G57510 (E=2e-051) | unknown protein	ENSG
Bra001264	1.03355	0.738496	16.2734	5.67e-05	5.48e-05	0.000181588	XP_009134989.1	Bra001264	AT3G07650 (E=2e-152) COL9 | COL9 (CONSTANS-LIKE 9); transcription factor/ zinc ion binding	ENSG
Bra014399	1.03319	2.45743	25.1418	7.41e-07	5.33e-07	2.37e-06	XP_009138724.1	Bra014399	AT3G62680 (E=6e-057) PRP3, ATPRP3 | PRP3 (PROLINE-RICH PROTEIN 3); structural constituent of cell wall	ENSG
Bra031876	1.03295	1.48217	25.6737	5.7e-07	4.04e-07	1.83e-06	XP_009130495.1	Bra031876	AT5G65170 (E=7e-044) | VQ motif-containing protein	ENSG
Bra031841	1.03164	1.72007	28.584	1.38e-07	8.97e-08	4.41e-07	None	None	None
Bra012757	1.03162	-0.854652	6.10306	0.00860488	0.0134948	0.0275678	XP_009136723.1	Bra012757	AT3G47360 (E=5e-110) AtHSD3 | AtHSD3 (hydroxysteroid dehydrogenase 3); binding / catalytic/ oxidoreductase	ENSG
Bra001256	1.03078	4.19874	148.158	3.52e-33	4.38e-34	1.13e-32	XP_009103798.1	Bra001256	AT3G07540 (E=1e-116) | formin homology 2 domain-containing protein / FH2 domain-containing protein	ENSG
Bra037313	1.03073	-0.772651	5.3542	0.0125498	0.0206725	0.0402063	XP_009111522.1	Bra037313	AT4G00080 (E=3e-089) UNE11 | UNE11 (unfertilized embryo sac 11); enzyme inhibitor/ pectinesterase/ pectinesterase inhibitor	ENSG
Bra018716	1.03061	4.66597	131.957	1.06e-29	1.53e-30	3.39e-29	None	None	None
Bra030963	1.03045	3.52245	133.151	5.84e-30	8.38e-31	1.87e-29	XP_009107009.1	Bra030963	AT1G53040 (E=3e-212) | unknown protein	ENSG
Bra005336	1.02967	1.88134	41.3074	2.68e-10	1.3e-10	8.58e-10	XP_009143661.1	Bra005336	AT2G35510 (E=4e-111) SRO1 | SRO1 (SIMILAR TO RCD ONE 1); NAD+ ADP-ribosyltransferase	ENSG
Bra030737	1.02922	1.59132	29.7917	7.63e-08	4.81e-08	2.44e-07	XP_009110877.1	Bra030737	AT1G08650 (E=3e-134) PPCK1 | PPCK1 (PHOSPHOENOLPYRUVATE CARBOXYLASE KINASE); kinase/ protein serine/threonine kinase	ENSG
Bra024490	1.02897	1.43267	33.3486	1.33e-08	7.7e-09	4.26e-08	XP_009150762.1	Bra024490	AT2G17760 (E=9e-254) | aspartyl protease family protein	ENSG
Bra040733	1.02885	0.591574	12.8775	0.000300201	0.00033256	0.000961768	XP_009124059.1	Bra040733	AT4G06534 (E=9e-094) | unknown protein	ENSG
Bra006244	1.02805	0.951314	20.6556	6.66e-06	5.5e-06	2.13e-05	XP_009131392.1	Bra006244	AT5G14230 (E=0.0) | protein binding	ENSG
Bra040251	1.02784	0.287553	11.6998	0.000536054	0.000625058	0.00171738	XP_009124961.1	Bra040251	AT3G05840 (E=8e-140) ATSK12 | ATSK12; protein kinase/ protein serine/threonine kinase	ENSG
Bra004484	1.02779	4.09649	171.263	3.77e-38	3.92e-39	1.21e-37	XP_009142574.1	Bra004484	AT2G47000 (E=0.0) MDR4, PGP4, ABCB4, ATPGP4 | ABCB4 (ATP BINDING CASSETTE SUBFAMILY B4); ATPase, coupled to transmembrane movement of substances / xenobiotic-transporting ATPase	ENSG
Bra008404	1.02742	1.31684	20.9305	5.82e-06	4.76e-06	1.86e-05	XP_009128342.1	Bra008404	AT1G79250 (E=8e-226) AGC1.7 | AGC1.7 (AGC KINASE 1.7); kinase	ENSG
Bra014998	1.02741	2.04783	40.5112	3.96e-10	1.95e-10	1.27e-09	XP_009102561.1	Bra014998	AT3G24240 (E=0.0) | leucine-rich repeat transmembrane protein kinase, putative	ENSG
Bra025427	1.02635	1.46114	29.0613	1.09e-07	7.01e-08	3.49e-07	XP_009140176.1	Bra025427	AT5G38970 (E=2e-251) BR6OX1, ATBR6OX, CYP85A1, BR6OX | BR6OX1 (BRASSINOSTEROID-6-OXIDASE 1); monooxygenase/ oxygen binding	ENSG
Bra026366	1.02496	2.6027	42.2498	1.69e-10	8.03e-11	5.41e-10	XP_009143234.1	Bra026366	AT4G27240 (E=8e-182) | zinc finger (C2H2 type) family protein	ENSG
Bra016840	1.02458	4.55357	190.718	2.43e-42	2.22e-43	7.8e-42	XP_009110727.1	Bra016840	AT1G11310 (E=3e-224) MLO2, ATMLO2, PMR2 | MLO2 (MILDEW RESISTANCE LOCUS O 2); calmodulin binding	ENSG
Bra024080	1.02448	0.417261	14.4315	0.000140153	0.000145354	0.000449014	None	None	None
Bra033822	1.02438	5.53801	188.84	6.18e-42	5.7e-43	1.98e-41	None	None	None
Bra000378	1.02422	2.67929	52.0826	1.35e-12	5.32e-13	4.34e-12	XP_009133711.1	Bra000378	AT2G45190 (E=3e-100) AFO, FIL, YAB1 | AFO (ABNORMAL FLORAL ORGANS); protein binding / transcription factor/ transcription regulator	ENSG
Bra034473	1.02412	0.343423	16.4102	5.3e-05	5.1e-05	0.000169824	None	None	None
Bra001191	1.02391	1.23524	12.4614	0.00036838	0.000415446	0.0011802	None	None	None
Bra039508	1.02378	-0.0512947	8.39692	0.00273207	0.00375856	0.00875284	XP_009123592.1	Bra039508	AT5G44350 (E=7e-020) | ethylene-responsive nuclear protein -related	ENSG
Bra031645	1.02378	0.605205	17.5425	3.04e-05	2.81e-05	9.74e-05	XP_009118339.1	Bra031645	AT1G08860 (E=5e-300) BON3 | BON3 (BONZAI 3); calcium-dependent phospholipid binding	ENSG
Bra029977	1.02372	3.04647	81.2826	7.81e-19	1.96e-19	2.5e-18	None	None	None
Bra012183	1.02313	2.3813	64.6501	2.82e-15	8.95e-16	9.02e-15	XP_009103382.1	Bra012183	AT1G19510 (E=8e-042) ATRL5 | ATRL5 (ARABIDOPSIS RAD-LIKE 5); DNA binding / transcription factor	ENSG
Bra006824	1.02209	2.72956	72.322	6.44e-17	1.83e-17	2.06e-16	XP_009132132.1	Bra006824	AT5G57380 (E=1e-123) VIN3 | VIN3 (VERNALIZATION INSENSITIVE 3); protein binding / zinc ion binding	ENSG
Bra001341	1.02195	-0.390546	5.91404	0.00946498	0.0150207	0.0303234	XP_009135086.1	Bra001341	AT3G08860 (E=2e-115) | alanine--glyoxylate aminotransferase, putative / beta-alanine-pyruvate aminotransferase, putative / AGT, putative	ENSG
Bra035817	1.02158	2.15995	52.5497	1.08e-12	4.19e-13	3.45e-12	XP_009145686.1	Bra035817	AT3G20070 (E=2e-090) TTN9 | TTN9 (TITAN9)	ENSG
Bra038264	1.02131	1.80146	38.8428	8.96e-10	4.59e-10	2.87e-09	XP_009111145.1	Bra038264	AT3G20340 (E=6e-021) | Expression of the gene is downregulated in the presence of paraquat, an inducer of photoxidative stress.	ENSG
Bra029079	1.02116	0.347078	15.4516	8.48e-05	8.46e-05	0.000271785	XP_009132486.1	Bra029079	AT5G53290 (E=1e-094) CRF3 | CRF3 (CYTOKININ RESPONSE FACTOR 3); DNA binding / transcription factor	ENSG
Bra010970	1.02031	4.0478	135.217	2.11e-30	2.96e-31	6.77e-30	XP_009103043.1	Bra010970	AT1G24575 (E=6e-027) | unknown protein	ENSG
Bra032001	1.01959	0.970376	17.2727	3.48e-05	3.24e-05	0.000111528	XP_009130353.1	Bra032001	AT3G03280 (E=6e-067) | unknown protein	ENSG
Bra012104	1.01955	1.63225	24.0932	1.23e-06	9.18e-07	3.95e-06	XP_009103485.1	Bra012104	AT5G66790 (E=3e-189) | protein kinase family protein	ENSG
Bra007855	1.01941	-0.717685	7.47178	0.00432703	0.00626734	0.0138627	None	None	None
Bra007539	1.01919	0.563624	15.6562	7.68e-05	7.6e-05	0.000245942	XP_009116730.1	Bra007539	AT3G60490 (E=3e-080) | AP2 domain-containing transcription factor TINY, putative	ENSG
Bra008774	1.01878	-0.621701	6.08179	0.00869608	0.0136582	0.02786	XP_009121689.2	Bra008774	AT5G14180 (E=1e-211) MPL1 | MPL1 (MYZUS PERSICAE-INDUCED LIPASE 1); catalytic	ENSG
Bra004196	1.01769	1.40575	31.134	3.95e-08	2.41e-08	1.27e-07	XP_009105242.1	Bra004196	AT1G66890 (E=5e-048) | FUNCTIONS IN: molecular_function unknown; INVOLVED IN: biological_process unknown; LOCATED IN: chloroplast; EXPRESSED IN: 22 plant structures; EXPRESSED DURING: 13 growth stages; BEST Arabidopsis thaliana protein match is: 50S ribosomal protein-related (TAIR:AT5G16200.1); Has 14 Blast hits to 14 proteins in 3 species: Archae - 0; Bacteria - 0; Metazoa - 0; Fungi - 0; Plants…	ENSG
Bra007378	1.01703	1.92375	48.0841	9.63e-12	4.08e-12	3.09e-11	XP_009116503.1	Bra007378	AT3G58070 (E=4e-090) GIS | GIS (GLABROUS INFLORESCENCE STEMS); nucleic acid binding / transcription factor/ zinc ion binding	ENSG
Bra036337	1.01654	3.07166	54.8313	3.53e-13	1.31e-13	1.13e-12	XP_018511838.1	Bra036337	AT1G45201 (E=8e-126) ATTLL1, TLL1 | TLL1 (TRIACYLGLYCEROL LIPASE-LIKE 1); triacylglycerol lipase	ENSG
Bra032300	1.01632	3.67729	67.4596	7.07e-16	2.15e-16	2.26e-15	XP_009115259.1	Bra032300	AT1G29280 (E=2e-115) WRKY65, ATWRKY65 | WRKY65; transcription factor	ENSG
Bra034558	1.01596	1.39659	28.6926	1.31e-07	8.48e-08	4.18e-07	XP_009108806.1	Bra034558	AT4G33330 (E=2e-311) PGSIP3 | transferase, transferring glycosyl groups	ENSG
Bra014906	1.01566	0.914779	19.3442	1.26e-05	1.09e-05	4.05e-05	XP_009102667.1	Bra014906	AT1G31310 (E=3e-117) | hydroxyproline-rich glycoprotein family protein	ENSG
Bra008061	1.01562	4.23518	83.5956	2.5e-19	6.07e-20	8e-19	XP_009127961.1	Bra008061	AT1G72970 (E=1e-315) HTH, EDA17 | HTH (HOTHEAD); FAD binding / aldehyde-lyase/ mandelonitrile lyase	ENSG
Bra029387	1.01517	1.66232	30.1931	6.27e-08	3.91e-08	2.01e-07	XP_009130095.1	Bra029387	AT1G45100 (E=9e-070) | polyadenylate-binding protein, putative / PABP, putative	ENSG
Bra023701	1.01428	0.743613	15.5223	8.19e-05	8.15e-05	0.000262478	XP_009126292.1	Bra023701	AT5G19040 (E=1e-156) ATIPT5, IPT5 | IPT5; ATP binding / tRNA isopentenyltransferase/ transferase, transferring alkyl or aryl (other than methyl) groups	ENSG
Bra018638	1.01414	0.772804	20.4099	7.51e-06	6.25e-06	2.41e-05	XP_009148084.1	Bra018638	AT1G08290 (E=7e-156) | zinc finger (C2H2 type) protein (WIP3)	ENSG
Bra019390	1.01414	2.7467	62.6302	7.6e-15	2.49e-15	2.43e-14	XP_009137245.1	Bra019390	AT4G22270 (E=4e-204) | unknown protein	ENSG
Bra035097	1.01411	0.825321	18.8435	1.61e-05	1.42e-05	5.17e-05	XP_009106637.1	Bra035097	AT1G79180 (E=4e-097) ATMYB63, MYB63 | MYB63 (MYB DOMAIN PROTEIN 63); DNA binding / transcription activator/ transcription factor	ENSG
Bra001783	1.01401	2.70059	68.2478	4.78e-16	1.44e-16	1.53e-15	XP_009135678.1	Bra001783	AT3G20300 (E=4e-195) | unknown protein	ENSG
Bra011992	1.01379	-0.913111	5.32907	0.0127121	0.0209726	0.0407263	XP_009103629.1	Bra011992	AT2G27930 (E=6e-088) | binding	ENSG
Bra003123	1.01361	1.7599	41.3025	2.68e-10	1.3e-10	8.6e-10	XP_009103848.1	Bra003123	AT3G53230 (E=0.0) | cell division cycle protein 48, putative / CDC48, putative	ENSG
Bra029369	1.01321	1.99197	29.6821	8.05e-08	5.09e-08	2.58e-07	XP_018511844.1	Bra029369	AT5G23370 (E=3e-091) | GRAM domain-containing protein / ABA-responsive protein-related	ENSG
Bra037463	1.01303	0.124529	10.4853	0.000976223	0.00120327	0.00312757	XP_009151674.1	Bra037463	AT5G48740 (E=0.0) | leucine-rich repeat family protein / protein kinase family protein	ENSG
Bra017068	1.01261	2.93492	71.1846	1.13e-16	3.25e-17	3.61e-16	XP_009141815.1	Bra017068	AT2G39510 (E=3e-191) | nodulin MtN21 family protein	ENSG
Bra011906	1.01203	2.13701	50.1952	3.42e-12	1.39e-12	1.1e-11	None	None	None
Bra031485	1.01151	6.6146	344.899	1.38e-75	5.47e-77	4.42e-75	XP_009103955.1	Bra031485	AT1G60750 (E=2e-113) | oxidoreductase	ENSG
Bra033045	1.0111	-0.188493	7.94165	0.00342432	0.00483096	0.0109706	XP_009129374.1	Bra033045	AT3G28420 (E=1e-070) | unknown protein	ENSG
Bra020645	1.01099	0.461792	15.5907	7.92e-05	7.86e-05	0.000253879	None	None	None
Bra027812	1.0094	0.207821	11.9594	0.000471776	0.000543714	0.00151145	XP_009112739.1	Bra027812	AT1G63240 (E=1e-052) | unknown protein	ENSG
Bra023746	1.00897	0.667634	7.82755	0.00362287	0.00514557	0.0116068	XP_009108096.1	Bra023746	AT3G23240 (E=8e-076) ERF1, ATERF1 | ERF1 (ETHYLENE RESPONSE FACTOR 1); DNA binding / transcription activator/ transcription factor	ENSG
Bra023745	1.00897	0.667634	7.82795	0.00362236	0.00514445	0.0116051	None	None	None
Bra001390	1.00889	-1.3123	4.36991	0.0207106	0.0365789	0.0663514	XP_009135152.1	Bra001390	AT3G11110 (E=2e-054) | zinc finger (C3HC4-type RING finger) family protein	ENSG
Bra038670	1.00885	-1.05669	4.87352	0.0160215	0.0272718	0.0513287	None	None	None
Bra014810	1.00877	3.02944	66.4942	1.13e-15	3.51e-16	3.63e-15	None	None	None
Bra032583	1.0087	0.3014	14.7154	0.000121945	0.000125023	0.000390682	XP_009118743.1	Bra032583	AT1G02816 (E=3e-059) | unknown protein	ENSG
Bra032874	1.00859	0.236523	13.3167	0.000242539	0.000263059	0.000777032	XP_009113702.1	Bra032874	AT1G28100 (E=5e-132) | unknown protein	ENSG
Bra024589	1.00854	2.06887	52.7149	9.95e-13	3.86e-13	3.19e-12	None	None	None
Bra033805	1.00816	2.08951	45.4504	3.5e-11	1.57e-11	1.12e-10	XP_009150457.1	Bra033805	AT5G40010 (E=2e-218) AATP1 | AATP1 (AAA-ATPase 1); ATP binding / ATPase/ nucleoside-triphosphatase/ nucleotide binding	ENSG
Bra005528	1.0068	1.37636	29.1914	1.02e-07	6.56e-08	3.28e-07	XP_009143900.1	Bra005528	AT2G33060 (E=9e-291) AtRLP27 | AtRLP27 (Receptor Like Protein 27); kinase/ protein binding	ENSG
Bra016192	1.00676	5.96459	375.897	2.76e-82	9.73e-84	8.84e-82	XP_009105740.1	Bra016192	AT1G70710 (E=2e-267) ATGH9B1, CEL1 | ATGH9B1 (ARABIDOPSIS THALIANA GLYCOSYL HYDROLASE 9B1); cellulase/ hydrolase, hydrolyzing O-glycosyl compounds	ENSG
Bra029537	1.00669	5.22609	245.742	3.39e-54	2.2e-55	1.09e-53	XP_009114525.1	Bra029537	AT4G04955 (E=2e-237) ATALN | ATALN (Arabidopsis allantoinase); allantoinase/ hydrolase	ENSG
Bra012254	1.00659	1.8664	24.9928	7.96e-07	5.75e-07	2.55e-06	XP_009103322.1	Bra012254	AT1G76460 (E=5e-093) | RNA recognition motif (RRM)-containing protein	ENSG
Bra024306	1.0065	1.67289	34.1498	8.99e-09	5.1e-09	2.88e-08	XP_009150535.1	Bra024306	AT5G64530 (E=3e-079) ANAC104, XND1 | XND1; transcription factor	ENSG
Bra006213	1.00623	-0.963549	5.06142	0.01458	0.0244641	0.0467105	XP_009125940.1	Bra006213	AT5G13750 (E=1e-232) ZIFL1 | ZIFL1 (ZINC INDUCED FACILITATOR-like 1); tetracycline:hydrogen antiporter	ENSG
Bra023381	1.00602	2.38237	24.4502	1.04e-06	7.63e-07	3.32e-06	XP_009125869.1	Bra023381	AT5G12900 (E=3e-118) | unknown protein	ENSG
Bra033743	1.00579	5.36415	254.148	5.27e-56	3.24e-57	1.69e-55	XP_009101717.1	Bra033743	AT5G44390 (E=1e-207) | FAD-binding domain-containing protein	ENSG
Bra018543	1.00545	8.49561	441.072	2.39e-96	6.32e-98	7.67e-96	XP_009144554.1	Bra018543	AT2G02930 (E=9e-107) ATGSTF3, GST16 | ATGSTF3 (GLUTATHIONE S-TRANSFERASE F3); glutathione transferase	ENSG
Bra015256	1.00521	0.50966	15.812	7.11e-05	7e-05	0.000227789	XP_009119375.1	Bra015256	AT1G03700 (E=4e-034) | FUNCTIONS IN: molecular_function unknown; INVOLVED IN: biological_process unknown; LOCATED IN: endomembrane system; EXPRESSED IN: hypocotyl, flower; EXPRESSED DURING: petal differentiation and expansion stage; CONTAINS InterPro DOMAIN/s: Uncharacterised protein family UPF0497, trans-membrane plant (InterPro:IPR006702), Uncharacterised protein family UPF0497, trans-membrane …	ENSG
Bra007535	1.00505	0.292643	13.8189	0.000189213	0.000201301	0.000606191	XP_009116726.1	Bra007535	AT3G60450 (E=5e-066) | INVOLVED IN: biological_process unknown; LOCATED IN: cellular_component unknown; EXPRESSED IN: 24 plant structures; EXPRESSED DURING: 14 growth stages; CONTAINS InterPro DOMAIN/s: Phosphoglycerate mutase (InterPro:IPR013078), PRIB5 (InterPro:IPR012398); BEST Arabidopsis thaliana protein match is: unknown protein (TAIR:AT3G60440.1); Has 187 Blast hits to 185 proteins in 74 s…	ENSG
Bra012371	1.00464	3.7748	86.9624	4.71e-20	1.11e-20	1.51e-19	None	None	None
Bra001384	1.00412	1.10518	23.5439	1.61e-06	1.22e-06	5.17e-06	XP_009135142.1	Bra001384	AT3G10986 (E=7e-055) | unknown protein	ENSG
Bra004892	1.00351	6.39168	342.616	4.3e-75	1.72e-76	1.38e-74	XP_009143102.1	Bra004892	AT2G40360 (E=0.0) | transducin family protein / WD-40 repeat family protein	ENSG
Bra021172	1.00342	4.51595	118.975	6.45e-27	1.06e-27	2.07e-26	XP_009114819.1	Bra021172	AT3G16250 (E=2e-104) NDF4 | NDF4 (NDH-DEPENDENT CYCLIC ELECTRON FLOW 1); electron carrier/ iron-sulfur cluster binding	ENSG
Bra024696	1.00304	-1.1574	5.07938	0.0144509	0.024212	0.0462971	XP_009115394.1	Bra024696	AT1G26680 (E=3e-124) | transcriptional factor B3 family protein	ENSG
Bra025859	1.00294	0.746931	13.2381	0.000252169	0.000274322	0.000807884	None	None	None
Bra019191	1.00209	0.780767	13.9728	0.000175484	0.000185476	0.000562207	XP_009137493.1	Bra019191	AT4G25090 (E=0.0) | respiratory burst oxidase, putative / NADPH oxidase, putative	ENSG
Bra037751	1.00197	3.08987	83.7286	2.34e-19	5.68e-20	7.49e-19	XP_009112105.1	Bra037751	AT5G63700 (E=2e-099) | zinc finger (C3HC4 type RING finger) family protein	ENSG
Bra003411	1.00171	2.95	68.0794	5.2e-16	1.57e-16	1.67e-15	XP_009104261.1	Bra003411	AT3G60440 (E=1e-118) | LOCATED IN: chloroplast; EXPRESSED IN: 19 plant structures; EXPRESSED DURING: 13 growth stages; CONTAINS InterPro DOMAIN/s: Phosphoglycerate mutase (InterPro:IPR013078), PRIB5 (InterPro:IPR012398); BEST Arabidopsis thaliana protein match is: unknown protein (TAIR:AT3G60450.1); Has 180 Blast hits to 178 proteins in 74 species: Archae - 0; Bacteria - 37; Metazoa - 8; Fungi - …	ENSG

## Sheet: 896 down-regulated in brclf
896 down-regulated genes in 'brclf' mutant compared to 'R-o-18'
BGI	logFC	logCPM	LR	qvalues	pvalues	FDR	Converted_alias	Name	Description	Namespace
Bra025910	-1.00079	4.0927	109.239	7.76e-25	1.44e-25	2.49e-24	XP_009149281.1	Bra025910	AT1G18400 (E=4e-082) BEE1 | BEE1 (BR Enhanced Expression 1); transcription factor	ENSG
Bra002381	-1.00111	2.92398	88.9917	1.74e-20	3.96e-21	5.57e-20	XP_009120699.1	Bra002381	AT5G21280 (E=5e-066) | hydroxyproline-rich glycoprotein family protein	ENSG
Bra011362	-1.00192	0.0797537	13.7528	0.000195434	0.00020851	0.000626121	XP_009125781.1	Bra011362	None	ENSG
Bra019716	-1.00224	0.638034	18.2881	2.12e-05	1.9e-05	6.78e-05	XP_009148650.1	Bra019716	AT1G13590 (E=2e-026) ATPSK1 | ATPSK1 (PHYTOSULFOKINE 1 PRECURSOR); growth factor	ENSG
Bra034925	-1.00264	6.89567	506.99	1.41e-110	2.87e-112	4.5e-110	XP_009107646.1	Bra034925	AT1G42990 (E=7e-023) ATBZIP60, BZIP60 | ATBZIP60 (BASIC REGION/LEUCINE ZIPPER MOTIF 60); DNA binding / transcription factor	ENSG
Bra017651	-1.00289	-0.341075	6.30566	0.00777308	0.0120353	0.0249029	XP_009138291.1	Bra017651	AT4G34400 (E=4e-040) | DNA binding / transcription factor	ENSG
Bra013926	-1.00314	3.3661	127.153	1.14e-28	1.72e-29	3.64e-28	XP_009139601.1	Bra013926	AT4G25850 (E=1e-124) ORP4B | ORP4B (OSBP(OXYSTEROL BINDING PROTEIN)-RELATED PROTEIN 4B); oxysterol binding	ENSG
Bra017224	-1.00369	4.04455	176.483	2.85e-39	2.84e-40	9.13e-39	XP_009141608.1	Bra017224	AT2G36750 (E=4e-249) UGT73C1 | UGT73C1 (UDP-GLUCOSYL TRANSFERASE 73C1); UDP-glucosyltransferase/ UDP-glycosyltransferase/ cis-zeatin O-beta-D-glucosyltransferase/ trans-zeatin O-beta-D-glucosyltransferase/ transferase, transferring glycosyl groups	ENSG
Bra021635	-1.00482	3.45331	123.269	7.73e-28	1.22e-28	2.48e-27	XP_009141065.1	Bra021635	AT2G30470 (E=3e-301) HSI2, VAL1 | HSI2 (HIGH-LEVEL EXPRESSION OF SUGAR-INDUCIBLE GENE 2); transcription factor/ transcription repressor	ENSG
Bra022266	-1.00512	5.71541	331.484	1.09e-72	4.57e-74	3.5e-72	XP_009145948.1	Bra022266	AT3G18000 (E=2e-266) NMT1, XPL1, PEAMT | XPL1 (XIPOTL 1); methyltransferase/ phosphoethanolamine N-methyltransferase	ENSG
Bra000272	-1.00593	6.26987	470.629	1e-102	2.34e-104	3.22e-102	XP_009116548.1	Bra000272	AT2G42680 (E=1e-070) MBF1A, ATMBF1A | MBF1A (MULTIPROTEIN BRIDGING FACTOR 1A); DNA binding / transcription coactivator	ENSG
Bra033031	-1.00618	0.167357	7.93988	0.00342742	0.00483571	0.0109806	None	None	None
Bra028141	-1.00838	3.00141	94.7804	9.94e-22	2.13e-22	3.18e-21	XP_009139740.1	Bra028141	AT5G37670 (E=3e-052) | 15.7 kDa class I-related small heat shock protein-like (HSP15.7-CI)	ENSG
Bra014760	-1.0084	0.966019	22.805	2.32e-06	1.79e-06	7.43e-06	None	None	None
Bra006381	-1.00843	4.56618	138.654	3.86e-31	5.24e-32	1.24e-30	XP_009131573.1	Bra006381	AT5G16990 (E=2e-167) | NADP-dependent oxidoreductase, putative	ENSG
Bra007363	-1.00859	3.95062	168.466	1.51e-37	1.6e-38	4.83e-37	None	None	None
Bra021413	-1.00905	1.81251	43.8298	7.77e-11	3.58e-11	2.49e-10	None	None	None
Bra005396	-1.00908	0.869966	23.2973	1.82e-06	1.39e-06	5.83e-06	XP_009143744.1	Bra005396	AT2G34750 (E=9e-121) | RNA polymerase I specific transcription initiation factor RRN3 family protein	ENSG
Bra019741	-1.01008	6.85637	223.513	2.15e-49	1.55e-50	6.89e-49	None	None	None
Bra034674	-1.01036	8.53744	340.501	1.22e-74	4.96e-76	3.91e-74	XP_009108682.1	Bra034674	AT4G35090 (E=1e-292) CAT2 | CAT2 (CATALASE 2); catalase	ENSG
Bra031685	-1.01051	1.56386	41.1323	2.92e-10	1.42e-10	9.35e-10	None	None	None
Bra018384	-1.01161	1.47738	24.0936	1.23e-06	9.18e-07	3.95e-06	XP_009118237.1	Bra018384	AT2G29500 (E=3e-053) | 17.6 kDa class I small heat shock protein (HSP17.6B-CI)	ENSG
Bra009245	-1.01214	0.683665	14.1926	0.000157534	0.000165022	0.0005047	None	None	None
Bra015381	-1.0122	-1.01222	5.57497	0.0112275	0.018219	0.0359701	XP_009119213.1	Bra015381	AT1G05020 (E=6e-147) | epsin N-terminal homology (ENTH) domain-containing protein / clathrin assembly protein-related	ENSG
Bra037872	-1.01235	-0.143221	7.58205	0.00409865	0.00589523	0.013131	None	None	None
Bra024699	-1.01251	7.39573	439.705	4.69e-96	1.26e-97	1.5e-95	None	None	None
Bra039830	-1.01267	0.628958	18.1512	2.26e-05	2.04e-05	7.24e-05	XP_009123225.1	Bra039830	AT2G14900 (E=5e-038) | gibberellin-regulated family protein	ENSG
Bra029478	-1.01273	2.71884	69.6682	2.38e-16	7.02e-17	7.63e-16	XP_009114591.1	Bra029478	AT4G03820 (E=1e-185) | unknown protein	ENSG
Bra014712	-1.01315	1.56139	37.99	1.36e-09	7.11e-10	4.36e-09	XP_009139125.1	Bra014712	AT3G56010 (E=3e-073) | unknown protein	ENSG
Bra017536	-1.01391	1.14233	28.2174	1.65e-07	1.08e-07	5.28e-07	XP_009114339.1	Bra017536	AT5G46640 (E=3e-092) | DNA-binding family protein	ENSG
Bra014688	-1.01413	-0.488775	7.74046	0.00378508	0.0053997	0.0121264	XP_009139094.1	Bra014688	AT3G56500 (E=5e-023) | serine-rich protein-related	ENSG
Bra015856	-1.01428	0.928321	23.2878	1.83e-06	1.39e-06	5.86e-06	XP_009106182.1	Bra015856	AT1G75250 (E=1e-041) ATRL6 | ATRL6 (ARABIDOPSIS RAD-LIKE 6); transcription factor	ENSG
Bra037887	-1.01535	2.24043	38.8613	8.88e-10	4.55e-10	2.85e-09	XP_009113574.1	Bra037887	AT4G09820 (E=1e-114) TT8 | TT8 (TRANSPARENT TESTA 8); DNA binding / transcription factor	ENSG
ENSRNA049456296	-1.01541	0.717635	21.9445	3.53e-06	2.81e-06	1.13e-05	None	None	None
Bra037712	-1.01599	-0.0571925	11.8179	0.000505874	0.000586638	0.00162069	None	None	None
Bra036755	-1.01604	1.01068	20.8555	6.04e-06	4.95e-06	1.93e-05	XP_009107921.1	Bra036755	AT1G34580 (E=2e-227) | monosaccharide transporter, putative	ENSG
Bra032439	-1.01693	3.6291	98.1493	1.88e-22	3.88e-23	6.04e-22	XP_009118557.1	Bra032439	AT1G06080 (E=4e-176) ADS1 | ADS1 (DELTA 9 DESATURASE 1); oxidoreductase	ENSG
Bra031424	-1.01717	-0.0230389	9.30351	0.00174581	0.00228715	0.00559311	None	None	None
Bra012463	-1.01728	3.30319	131.434	1.37e-29	1.99e-30	4.38e-29	XP_009103086.1	Bra012463	AT1G26210 (E=6e-027) | unknown protein	ENSG
Bra006943	-1.0178	4.41018	221.203	6.74e-49	4.94e-50	2.16e-48	XP_009115970.1	Bra006943	AT3G52740 (E=2e-050) | unknown protein	ENSG
Bra002428	-1.01924	0.057002	13.0826	0.000271857	0.000298055	0.00087096	XP_009120646.1	Bra002428	AT3G26010 (E=5e-100) | F-box family protein	ENSG
Bra031725	-1.01972	1.47044	24.1956	1.17e-06	8.7e-07	3.76e-06	None	None	None
Bra019477	-1.01977	-0.299331	8.27546	0.00290277	0.00401844	0.00929974	XP_009150251.1	Bra019477	AT3G46090 (E=1e-054) ZAT7 | ZAT7; nucleic acid binding / transcription factor/ zinc ion binding	ENSG
Bra006863	-1.02067	1.89164	36.7723	2.48e-09	1.33e-09	7.94e-09	XP_009132189.1	Bra006863	AT5G56660 (E=1e-180) ILL2 | ILL2; IAA-Ala conjugate hydrolase/ IAA-amino acid conjugate hydrolase/ metallopeptidase	ENSG
Bra002280	-1.02122	4.80706	220.935	7.69e-49	5.66e-50	2.46e-48	XP_009120835.1	Bra002280	AT5G20190 (E=9e-095) | binding	ENSG
Bra021791	-1.02129	0.204363	8.86027	0.00217461	0.00291445	0.0069669	None	None	None
Bra009073	-1.02199	2.56051	78.4698	3.11e-18	8.12e-19	9.96e-18	XP_009122111.1	Bra009073	AT5G09920 (E=4e-071) RPB15.9, ATRPB15.9, RPB15.9.9, NRPB4 | NRPB4; DNA-directed RNA polymerase	ENSG
Bra026504	-1.02223	1.22235	21.3317	4.78e-06	3.86e-06	1.53e-05	XP_009141470.1	Bra026504	AT5G23300 (E=1e-229) PYRD | PYRD (pyrimidine d); dihydroorotate dehydrogenase	ENSG
Bra025685	-1.02293	1.50491	15.4721	8.4e-05	8.37e-05	0.000269158	XP_009149363.1	Bra025685	AT1G18750 (E=4e-150) AGL65 | AGL65 (AGAMOUS-LIKE 65); DNA binding / transcription factor	ENSG
Bra009882	-1.02378	5.13305	166.178	4.7e-37	5.06e-38	1.51e-36	XP_009150016.1	Bra009882	AT5G66900 (E=0.0) | disease resistance protein (CC-NBS-LRR class), putative	ENSG
Bra005264	-1.02439	5.79266	239.094	9.32e-53	6.2e-54	2.98e-52	XP_009117384.1	Bra005264	AT2G36490 (E=1e-260) DML1, ROS1 | DML1 (DEMETER-LIKE 1); DNA N-glycosylase/ DNA-(apurinic or apyrimidinic site) lyase/ protein binding	ENSG
Bra012161	-1.0268	-0.849661	3.86908	0.026828	0.0491833	0.0859499	None	None	None
Bra011716	-1.02681	-0.849661	3.86861	0.0268339	0.0491972	0.0859688	None	None	None
ENSRNA049453255	-1.02774	0.651322	17.0271	3.92e-05	3.68e-05	0.000125474	None	None	None
Bra032725	-1.02778	-0.616197	8.96327	0.00206554	0.00275461	0.00661746	XP_009139608.1	Bra032725	AT4G13630 (E=2e-162) | unknown protein	ENSG
Bra003248	-1.02816	0.542871	18.4267	1.98e-05	1.77e-05	6.34e-05	XP_009104015.1	Bra003248	AT3G56700 (E=4e-126) FAR6 | FAR6 (FATTY ACID REDUCTASE 6); fatty acyl-CoA reductase (alcohol-forming)/ oxidoreductase, acting on the CH-CH group of donors, NAD or NADP as acceptor	ENSG
Bra018057	-1.02829	3.92071	123.381	7.32e-28	1.15e-28	2.34e-27	None	None	None
Bra035470	-1.02833	3.3554	106.394	3.17e-24	6.04e-25	1.02e-23	None	None	None
Bra034999	-1.02841	2.6996	74.1282	2.64e-17	7.32e-18	8.45e-17	None	None	None
Bra036225	-1.03044	4.50607	199.929	2.55e-44	2.16e-45	8.17e-44	XP_009111777.1	Bra036225	AT3G29030 (E=2e-108) ATEXPA5, ATEXP5, ATHEXP ALPHA 1.4, EXP5, EXPA5 | EXPA5 (EXPANSIN A5)	ENSG
Bra023654	-1.03072	-0.998557	6.4192	0.00734547	0.0112893	0.023533	XP_009126229.1	Bra023654	AT5G18050 (E=7e-039) | auxin-responsive protein, putative	ENSG
Bra004030	-1.03257	1.80319	35.0543	5.78e-09	3.21e-09	1.85e-08	XP_009105035.1	Bra004030	AT1G68570 (E=1e-299) | proton-dependent oligopeptide transport (POT) family protein	ENSG
Bra033635	-1.0326	-0.258506	6.63843	0.0065836	0.00998018	0.0210922	XP_009101849.1	Bra033635	AT5G53240 (E=6e-094) | unknown protein	ENSG
Bra030197	-1.03282	0.0351697	10.0063	0.00123375	0.00156007	0.00395261	XP_009140399.1	Bra030197	AT2G22860 (E=2e-018) ATPSK2 | ATPSK2 (PHYTOSULFOKINE 2 PRECURSOR); growth factor	ENSG
Bra019336	-1.03328	0.404775	14.6989	0.000122924	0.000126123	0.000393818	None	None	None
Bra011783	-1.03383	5.52802	264.595	2.97e-58	1.71e-59	9.52e-58	XP_009133477.1	Bra011783	AT4G37760 (E=5e-257) SQE3 | SQE3 (squalene epoxidase 3); squalene monooxygenase	ENSG
ENSRNA049453263	-1.03389	-0.0706257	12.2341	0.000412945	0.000469243	0.00132297	None	None	None
Bra031656	-1.03465	6.2865	357.646	2.44e-78	9.16e-80	7.82e-78	XP_009118327.1	Bra031656	AT1G09070 (E=1e-082) SRC2, (AT)SRC2 | SRC2 (SOYBEAN GENE REGULATED BY COLD-2); protein binding	ENSG
Bra009741	-1.03485	-0.508768	6.89508	0.0057888	0.00864331	0.0185458	XP_018515055.1	Bra009741	AT5G24280 (E=0.0) | EXPRESSED IN: 17 plant structures; EXPRESSED DURING: 6 growth stages; BEST Arabidopsis thaliana protein match is: DMS3 (DEFECTIVE IN MERISTEM SILENCING 3) (TAIR:AT3G49250.1); Has 61 Blast hits to 57 proteins in 12 species: Archae - 0; Bacteria - 2; Metazoa - 8; Fungi - 2; Plants - 46; Viruses - 0; Other Eukaryotes - 3 (source: NCBI BLink).	ENSG
Bra024006	-1.03531	-0.149882	10.2391	0.00110001	0.00137494	0.00352415	XP_009138015.1	Bra024006	AT4G31470 (E=2e-070) | pathogenesis-related protein, putative	ENSG
Bra000474	-1.03604	8.68047	558.1	1.28e-121	2.18e-123	4.1e-121	XP_009133847.1	Bra000474	AT2G29450 (E=7e-115) ATGSTU5, ATGSTU1, AT103-1A | ATGSTU5 (ARABIDOPSIS THALIANA GLUTATHIONE S-TRANSFERASE TAU 5); glutathione binding / glutathione transferase	ENSG
Bra041104	-1.03628	-0.537618	9.91993	0.00128809	0.00163499	0.00412672	None	None	None
Bra030241	-1.03653	3.75893	129.107	4.33e-29	6.42e-30	1.39e-28	XP_009140352.1	Bra030241	AT2G22420 (E=5e-164) | peroxidase 17 (PER17) (P17)	ENSG
Bra034466	-1.03837	7.84852	545.741	6.01e-119	1.06e-120	1.92e-118	XP_009123359.1	Bra034466	AT1G62180 (E=3e-219) APR2, APSR, PRH43, PRH, ATAPR2 | APR2 (5'ADENYLYLPHOSPHOSULFATE REDUCTASE 2); adenylyl-sulfate reductase/ phosphoadenylyl-sulfate reductase (thioredoxin)	ENSG
Bra035060	-1.03867	1.27838	27.0071	2.98e-07	2.03e-07	9.54e-07	XP_009106588.1	Bra035060	AT1G78700 (E=3e-124) | brassinosteroid signalling positive regulator-related	ENSG
Bra039784	-1.04	0.900154	25.5519	6.06e-07	4.31e-07	1.94e-06	None	None	None
Bra023318	-1.04033	0.488968	15.7159	7.46e-05	7.36e-05	0.000238902	XP_009125799.1	Bra023318	AT5G11320 (E=2e-212) YUC4 | YUC4 (YUCCA4); monooxygenase/ oxidoreductase	ENSG
Bra020823	-1.04044	1.39033	24.2931	1.12e-06	8.27e-07	3.59e-06	XP_009108596.1	Bra020823	AT4G22980 (E=2e-219) | FUNCTIONS IN: molecular_function unknown; INVOLVED IN: biological_process unknown; LOCATED IN: chloroplast; EXPRESSED IN: 13 plant structures; EXPRESSED DURING: 9 growth stages; BEST Arabidopsis thaliana protein match is: catalytic/ pyridoxal phosphate binding (TAIR:AT5G51920.1); Has 294 Blast hits to 268 proteins in 91 species: Archae - 4; Bacteria - 15; Metazoa - 79; Fung…	ENSG
Bra010977	-1.04111	5.19768	368.931	8.93e-81	3.2e-82	2.86e-80	XP_009109858.1	Bra010977	AT1G24735 (E=2e-111) | O-methyltransferase	ENSG
Bra020326	-1.04289	0.859489	22.0752	3.32e-06	2.62e-06	1.06e-05	XP_009126706.1	Bra020326	AT1G35890 (E=1e-018) | DNA binding	ENSG
Bra030111	-1.04364	3.95237	119.812	4.27e-27	6.96e-28	1.37e-26	XP_009102890.1	Bra030111	AT1G28670 (E=2e-184) ARAB-1 | ARAB-1; carboxylesterase/ hydrolase, acting on ester bonds	ENSG
Bra011179	-1.04381	6.00077	379.067	5.8e-83	1.99e-84	1.86e-82	XP_009108993.1	Bra011179	AT5G57560 (E=2e-124) TCH4, XTH22 | TCH4 (Touch 4); hydrolase, acting on glycosyl bonds / xyloglucan:xyloglucosyl transferase	ENSG
Bra019337	-1.04475	1.05298	15.9425	6.67e-05	6.53e-05	0.000213787	XP_009137309.1	Bra019337	AT4G23060 (E=2e-152) IQD22 | IQD22 (IQ-domain 22); calmodulin binding	ENSG
Bra020096	-1.04485	1.6315	37.7815	1.51e-09	7.91e-10	4.83e-09	XP_009126436.1	Bra020096	AT5G20280 (E=0.0) ATSPS1F | ATSPS1F (sucrose phosphate synthase 1F); sucrose-phosphate synthase/ transferase, transferring glycosyl groups	ENSG
Bra002676	-1.04536	2.07655	41.0048	3.11e-10	1.52e-10	9.95e-10	XP_009120321.1	Bra002676	AT5G58170 (E=0.0) SVL5 | SVL5 (SHV3-LIKE 5); glycerophosphodiester phosphodiesterase/ phosphoric diester hydrolase	ENSG
Bra027748	-1.04546	1.18016	26.0874	4.66e-07	3.26e-07	1.49e-06	XP_018509758.1	Bra027748	AT4G26630 (E=2e-014) | EXPRESSED IN: 23 plant structures; EXPRESSED DURING: 13 growth stages; CONTAINS InterPro DOMAIN/s: DEK, C-terminal (InterPro:IPR014876); BEST Arabidopsis thaliana protein match is: unknown protein (TAIR:AT5G55660.1); Has 253164 Blast hits to 95130 proteins in 2571 species: Archae - 852; Bacteria - 27744; Metazoa - 108483; Fungi - 29060; Plants - 10256; Viruses - 1718; Other…	ENSG
Bra038688	-1.04642	4.34858	225.273	9e-50	6.4e-51	2.88e-49	XP_009121027.1	Bra038688	AT3G11930 (E=5e-087) | universal stress protein (USP) family protein	ENSG
Bra035029	-1.04654	7.16802	425.732	4.83e-93	1.38e-94	1.55e-92	XP_009106542.1	Bra035029	AT1G78340 (E=2e-104) ATGSTU22 | ATGSTU22 (GLUTATHIONE S-TRANSFERASE TAU 22); glutathione transferase	ENSG
Bra034201	-1.04667	5.17116	215.585	1.09e-47	8.31e-49	3.5e-47	XP_009121928.1	Bra034201	AT4G03320 (E=6e-133) tic20-IV | tic20-IV (TRANSLOCON AT THE INNER ENVELOPE MEMBRANE OF CHLOROPLASTS 20-IV)	ENSG
Bra020011	-1.04836	1.45212	31.7209	2.96e-08	1.78e-08	9.47e-08	XP_009148256.1	Bra020011	AT1G09575 (E=2e-128) | unknown protein	ENSG
Bra028928	-1.04977	0.145224	9.51421	0.00157256	0.00203887	0.00503807	None	None	None
Bra024472	-1.05021	-0.647791	5.68921	0.0106006	0.0170695	0.0339617	None	None	None
Bra035810	-1.05052	1.21155	25.7222	5.57e-07	3.94e-07	1.78e-06	XP_009145671.1	Bra035810	AT4G15370 (E=1e-055) BARS1, PEN2 | BARS1 (BARUOL SYNTHASE 1); baruol synthase/ catalytic	ENSG
Bra001367	-1.05107	0.20712	16.8552	4.26e-05	4.03e-05	0.000136474	XP_009135115.1	Bra001367	AT3G10525 (E=4e-031) | FUNCTIONS IN: molecular_function unknown; INVOLVED IN: biological_process unknown; LOCATED IN: cellular_component unknown; EXPRESSED IN: 22 plant structures; EXPRESSED DURING: 13 growth stages; BEST Arabidopsis thaliana protein match is: SIM (SIAMESE); cyclin-dependent protein kinase inhibitor (TAIR:AT5G04470.1); Has 23 Blast hits to 23 proteins in 6 species: Archae - 0; Ba…	ENSG
Bra021150	-1.05172	6.89991	582.676	6.35e-127	9.82e-129	2.03e-126	XP_009115095.1	Bra021150	AT3G15980 (E=0.0) | coatomer protein complex, subunit beta 2 (beta prime), putative	ENSG
Bra035812	-1.0521	5.05919	324.788	3.04e-71	1.31e-72	9.75e-71	XP_009145675.1	Bra035812	AT3G20130 (E=7e-192) CYP705A22 | CYP705A22; electron carrier/ heme binding / iron ion binding / monooxygenase/ oxygen binding	ENSG
Bra013872	-1.0524	6.21068	162.947	2.33e-36	2.57e-37	7.47e-36	XP_009138970.1	Bra013872	AT4G25200 (E=1e-072) ATHSP23.6-MITO | ATHSP23.6-MITO (MITOCHONDRION-LOCALIZED SMALL HEAT SHOCK PROTEIN 23.6)	ENSG
Bra007035	-1.05314	2.57942	74.1143	2.65e-17	7.37e-18	8.5e-17	XP_009116086.1	Bra007035	AT3G53960 (E=3e-281) | proton-dependent oligopeptide transport (POT) family protein	ENSG
Bra013669	-1.05403	2.60337	53.5556	6.59e-13	2.51e-13	2.11e-12	XP_009136617.1	Bra013669	AT4G23010 (E=3e-175) ATUTR2, UTR2 | UDP-galactose transporter-related	ENSG
Bra001846	-1.0564	2.22239	66.7584	9.97e-16	3.07e-16	3.19e-15	XP_009135771.1	Bra001846	AT3G21760 (E=5e-179) | UDP-glucoronosyl/UDP-glucosyl transferase family protein	ENSG
Bra022495	-1.05668	-0.0650939	9.67762	0.00145119	0.00186526	0.00464926	XP_009127384.1	Bra022495	AT1G65090 (E=7e-036) | unknown protein	ENSG
Bra024311	-1.05731	7.97366	588.097	4.27e-128	6.5e-130	1.37e-127	XP_009150540.1	Bra024311	AT5G64570 (E=0.0) XYL4, ATBXL4 | XYL4; hydrolase, hydrolyzing O-glycosyl compounds / xylan 1,4-beta-xylosidase	ENSG
Bra016956	-1.05732	2.4092	65.9803	1.46e-15	4.55e-16	4.68e-15	XP_009141960.1	Bra016956	AT2G41010 (E=3e-071) ATCAMBP25 | ATCAMBP25 (ARABIDOPSIS THALIANA CALMODULIN (CAM)-BINDING PROTEIN OF 25 KDA); calmodulin binding	ENSG
Bra039369	-1.05752	4.07045	115.252	4.02e-26	6.93e-27	1.29e-25	XP_009124713.1	Bra039369	AT3G13090 (E=0.0) ATMRP8, ATABCC6 | ATMRP8; ATPase, coupled to transmembrane movement of substances	ENSG
Bra013668	-1.0578	3.67716	128.869	4.87e-29	7.24e-30	1.56e-28	XP_009136588.1	Bra013668	AT4G22990 (E=0.0) | SPX (SYG1/Pho81/XPR1) domain-containing protein	ENSG
Bra002762	-1.06079	4.443	155.518	9.23e-35	1.08e-35	2.96e-34	XP_009120228.1	Bra002762	AT5G57110 (E=0.0) ACA8, AT-ACA8 | ACA8 (AUTOINHIBITED CA2+ -ATPASE, ISOFORM 8); calcium-transporting ATPase/ calmodulin binding / protein self-association	ENSG
Bra014761	-1.06154	2.82219	79.7831	1.63e-18	4.18e-19	5.22e-18	None	None	None
Bra027462	-1.06211	5.61827	375.461	3.42e-82	1.21e-83	1.1e-81	XP_009114029.1	Bra027462	AT5G42890 (E=1e-063) ATSCP2, SCP2 | SCP2 (STEROL CARRIER PROTEIN 2); oxidoreductase/ sterol carrier	ENSG
Bra009021	-1.06214	2.58954	47.0287	1.62e-11	7e-12	5.18e-11	XP_009122039.1	Bra009021	AT5G10580 (E=8e-123) | unknown protein	ENSG
Bra003213	-1.06219	0.63529	20.1786	8.4e-06	7.05e-06	2.69e-05	XP_009103958.1	Bra003213	AT5G17320 (E=1e-232) HDG9 | HDG9 (HOMEODOMAIN GLABROUS 9); DNA binding / sequence-specific DNA binding / transcription factor	ENSG
Bra025584	-1.06232	7.1536	485.145	7.47e-106	1.62e-107	2.39e-105	XP_009139994.1	Bra025584	AT5G40370 (E=1e-042) | glutaredoxin, putative	ENSG
Bra024266	-1.06304	0.0915855	11.5623	0.000573546	0.000673016	0.00183749	None	None	None
Bra010801	-1.06402	0.25954	14.8942	0.000111686	0.000113714	0.000357813	XP_009109627.2	Bra010801	AT1G30050 (E=6e-121) | unknown protein	ENSG
Bra021847	-1.06516	5.65952	478.523	1.99e-104	4.48e-106	6.37e-104	XP_009141309.1	Bra021847	AT2G33380 (E=4e-109) RD20 | RD20 (RESPONSIVE TO DESSICATION 20); calcium ion binding	ENSG
Bra035690	-1.06563	4.12613	196.422	1.45e-43	1.26e-44	4.64e-43	XP_009140918.1	Bra035690	AT2G28570 (E=3e-024) | unknown protein	ENSG
Bra035231	-1.06573	0.891473	28.5912	1.37e-07	8.94e-08	4.4e-07	XP_009108175.1	Bra035231	AT1G51800 (E=1e-216) | leucine-rich repeat protein kinase, putative	ENSG
Bra013672	-1.06597	2.28116	51.0332	2.26e-12	9.08e-13	7.25e-12	XP_009136658.1	Bra013672	AT4G23060 (E=1e-131) IQD22 | IQD22 (IQ-domain 22); calmodulin binding	ENSG
Bra027534	-1.06598	2.33936	62.3576	8.69e-15	2.86e-15	2.78e-14	XP_018509752.1	Bra027534	AT3G28390 (E=0.0) PGP18 | PGP18 (P-GLYCOPROTEIN 18); ATPase, coupled to transmembrane movement of substances	ENSG
Bra021393	-1.06605	2.80683	77.2404	5.68e-18	1.51e-18	1.82e-17	NP_001288959.1	Bra021393	AT2G47260 (E=2e-097) WRKY23, ATWRKY23 | WRKY23; transcription factor	ENSG
Bra003150	-1.06641	3.98328	89.9947	1.06e-20	2.39e-21	3.39e-20	XP_009103877.1	Bra003150	AT2G37470 (E=2e-043) | histone H2B, putative	ENSG
Bra029787	-1.06762	-0.432563	6.34298	0.00762834	0.0117847	0.0244393	XP_009135042.1	Bra029787	AT3G09760 (E=2e-182) | zinc finger (C3HC4-type RING finger) family protein	ENSG
Bra021437	-1.06834	3.10893	84.7446	1.41e-19	3.4e-20	4.53e-19	None	None	None
Bra002482	-1.06859	1.10305	21.3379	4.77e-06	3.85e-06	1.53e-05	XP_009120572.1	Bra002482	AT5G60400 (E=8e-015) | unknown protein	ENSG
Bra021770	-1.0688	3.62024	128.345	6.31e-29	9.43e-30	2.02e-28	XP_009141207.1	Bra021770	AT2G32020 (E=3e-090) | GCN5-related N-acetyltransferase (GNAT) family protein	ENSG
Bra015685	-1.06893	1.60786	28.0028	1.83e-07	1.21e-07	5.87e-07	XP_009106384.1	Bra015685	AT1G77210 (E=5e-185) | sugar transporter, putative	ENSG
Bra001490	-1.06939	5.28059	207.918	4.85e-46	3.91e-47	1.56e-45	XP_009135285.1	Bra001490	AT3G13080 (E=0.0) ATMRP3, MRP3 | ATMRP3; ATPase, coupled to transmembrane movement of substances / chlorophyll catabolite transporter/ glutathione S-conjugate-exporting ATPase	ENSG
Bra019252	-1.06962	-0.143701	11.1713	0.000695733	0.000830733	0.00222895	XP_009137408.1	Bra019252	AT4G24015 (E=9e-059) | zinc finger (RING-H2 type) protein-related	ENSG
Bra021250	-1.06977	1.03873	29.9447	7.08e-08	4.45e-08	2.27e-07	None	None	None
Bra005384	-1.06991	0.318408	10.4749	0.000980833	0.00121005	0.00314234	XP_009143728.1	Bra005384	AT2G34890 (E=1e-279) | CTP synthase, putative / UTP--ammonia ligase, putative	ENSG
ENSRNA049459268	-1.0703	0.538098	13.0584	0.00027503	0.000301934	0.000881126	None	None	None
Bra017960	-1.0705	5.3503	349.228	1.6e-76	6.24e-78	5.11e-76	XP_009149708.1	Bra017960	AT3G49720 (E=5e-144) | unknown protein	ENSG
Bra023081	-1.07051	6.855	364.545	7.85e-80	2.88e-81	2.51e-79	XP_009133099.1	Bra023081	AT2G36800 (E=9e-246) DOGT1, UGT73C5 | DOGT1 (DON-GLUCOSYLTRANSFERASE 1); UDP-glycosyltransferase/ cis-zeatin O-beta-D-glucosyltransferase/ glucosyltransferase/ quercetin 4'-O-glucosyltransferase/ quercetin 7-O-glucosyltransferase/ trans-zeatin O-beta-D-glucosyltransferase/ transferase, transf	ENSG
Bra018458	-1.07083	6.85882	420.617	6.15e-92	1.79e-93	1.97e-91	XP_009144469.1	Bra018458	AT1G10170 (E=0.0) ATNFXL1 | ATNFXL1 (ARABIDOPSIS THALIANA NF-X-LIKE 1); protein binding / transcription factor/ zinc ion binding	ENSG
Bra014757	-1.07238	4.32359	210.232	1.55e-46	1.22e-47	4.97e-46	XP_009139176.1	Bra014757	AT3G55290 (E=2e-135) | short-chain dehydrogenase/reductase (SDR) family protein	ENSG
Bra001891	-1.07276	7.16882	597.162	4.69e-130	6.94e-132	1.5e-129	XP_009135833.1	Bra001891	AT3G22890 (E=3e-252) APS1 | APS1 (ATP SULFURYLASE 1); sulfate adenylyltransferase (ATP)	ENSG
Bra027900	-1.07301	-0.858008	6.17019	0.0083212	0.0129921	0.026659	None	None	None
Bra037656	-1.07358	3.9017	148.212	3.43e-33	4.26e-34	1.1e-32	XP_009142256.1	Bra037656	AT2G44360 (E=2e-046) | unknown protein	ENSG
Bra003102	-1.07476	4.65476	256.944	1.31e-56	7.96e-58	4.19e-56	XP_009119821.1	Bra003102	AT5G52882 (E=2e-302) | ATP binding / nucleoside-triphosphatase/ nucleotide binding	ENSG
Bra017207	-1.07551	4.62736	212.378	5.36e-47	4.16e-48	1.72e-46	XP_009141628.1	Bra017207	AT2G37110 (E=6e-112) | unknown protein	ENSG
Bra013164	-1.07665	9.13121	455.448	1.92e-99	4.71e-101	6.15e-99	XP_009136186.1	Bra013164	AT2G06850 (E=1e-173) EXGT-A1, EXT | EXGT-A1 (ENDOXYLOGLUCAN TRANSFERASE); hydrolase, acting on glycosyl bonds / xyloglucan:xyloglucosyl transferase	ENSG
Bra039471	-1.07698	6.29858	397.973	4.75e-87	1.52e-88	1.52e-86	NP_001288921.1	Acl1.1	AT3G05020 (E=9e-042) ACP1, ACP | ACP1 (acyl carrier protein 1); acyl carrier	ENSG
Bra007585	-1.07758	5.05625	347.997	2.94e-76	1.16e-77	9.43e-76	XP_009116784.1	Bra007585	AT3G61220 (E=3e-142) | short-chain dehydrogenase/reductase (SDR) family protein	ENSG
Bra011381	-1.07764	-0.595608	8.49095	0.00261141	0.00356917	0.00836628	None	None	None
Bra012795	-1.07819	3.43196	93.037	2.35e-21	5.13e-22	7.54e-21	XP_009136685.1	Bra012795	AT4G15280 (E=4e-186) UGT71B5 | UGT71B5 (UDP-GLUCOSYL TRANSFERASE 71B5); UDP-glycosyltransferase/ quercetin 3-O-glucosyltransferase/ transferase, transferring glycosyl groups	ENSG
Bra034295	-1.07998	5.11965	324.611	3.31e-71	1.43e-72	1.06e-70	XP_009140729.1	Bra034295	AT2G26190 (E=2e-233) | calmodulin-binding family protein	ENSG
Bra003394	-1.08008	1.63866	34.3995	7.95e-09	4.49e-09	2.55e-08	XP_009104230.1	Bra003394	AT3G59900 (E=3e-022) ARGOS | ARGOS (AUXIN-REGULATED GENE INVOLVED IN ORGAN SIZE)	ENSG
Bra024333	-1.08014	2.78848	47.692	1.17e-11	4.99e-12	3.74e-11	XP_009150565.1	Bra024333	AT5G64870 (E=1e-211) | FUNCTIONS IN: molecular_function unknown; INVOLVED IN: biological_process unknown; LOCATED IN: plasma membrane, vacuole; EXPRESSED IN: 18 plant structures; EXPRESSED DURING: 11 growth stages; CONTAINS InterPro DOMAIN/s: Band 7 protein (InterPro:IPR001107); BEST Arabidopsis thaliana protein match is: unknown protein (TAIR:AT5G25250.1); Has 3110 Blast hits to 2534 proteins in…	ENSG
Bra004001	-1.08027	1.19227	23.7343	1.47e-06	1.11e-06	4.71e-06	XP_009105002.1	Bra004001	AT1G69370 (E=4e-138) CM3, cm-3 | CM3 (chorismate mutase 3); chorismate mutase	ENSG
Bra029779	-1.08033	-0.801009	7.39909	0.00448839	0.0065257	0.0143797	XP_009146915.1	Bra029779	AT1G20920 (E=2e-226) | DEAD box RNA helicase, putative	ENSG
Bra002610	-1.08047	2.99499	69.3151	2.83e-16	8.39e-17	9.08e-16	XP_009120398.1	Bra002610	AT5G58900 (E=2e-140) | myb family transcription factor	ENSG
Bra012784	-1.08235	3.45314	156.58	5.5e-35	6.32e-36	1.76e-34	XP_009136698.1	Bra012784	AT4G15480 (E=4e-246) UGT84A1 | UGT84A1; UDP-glycosyltransferase/ sinapate 1-glucosyltransferase/ transferase, transferring glycosyl groups	ENSG
Bra038344	-1.08258	1.2531	33.2937	1.37e-08	7.92e-09	4.38e-08	XP_009127677.1	Bra038344	AT1G68870 (E=7e-018) | unknown protein	ENSG
Bra026216	-1.08261	-0.0801924	6.88078	0.00583138	0.00871277	0.0186823	XP_009148825.1	Bra026216	AT1G14470 (E=1e-024) | pentatricopeptide (PPR) repeat-containing protein	ENSG
Bra004450	-1.08266	7.613	451.084	1.65e-98	4.19e-100	5.28e-98	XP_009142525.1	Bra004450	AT2G47510 (E=2e-129) FUM1 | FUM1 (FUMARASE 1); catalytic/ fumarate hydratase	ENSG
Bra026746	-1.08277	0.691063	13.1544	0.000262599	0.000286846	0.000841301	XP_009117801.1	Bra026746	AT1G15810 (E=2e-076) | ribosomal protein S15 family protein	ENSG
Bra032280	-1.0839	1.65866	34.6256	7.12e-09	4e-09	2.28e-08	XP_009145066.1	Bra032280	AT1G49330 (E=1e-071) | hydroxyproline-rich glycoprotein family protein	ENSG
Bra011377	-1.08424	-1.15235	6.7548	0.00620964	0.00934957	0.0198941	None	None	None
Bra009229	-1.08558	5.6817	480.704	6.77e-105	1.5e-106	2.17e-104	XP_009122911.1	Bra009229	AT4G34710 (E=1e-123) ADC2, SPE2, ATADC2 | ADC2 (ARGININE DECARBOXYLASE 2); arginine decarboxylase	ENSG
Bra004647	-1.0859	2.62055	82.4748	4.33e-19	1.07e-19	1.39e-18	XP_009142775.1	Bra004647	AT2G41750 (E=9e-087) | DTW domain-containing protein	ENSG
Bra015817	-1.08653	1.15211	31.3455	3.56e-08	2.16e-08	1.14e-07	XP_018508572.1	Bra015817	AT5G11210 (E=0.0) ATGLR2.5, GLR2.5 | ATGLR2.5; intracellular ligand-gated ion channel	ENSG
Bra034648	-1.08706	7.89778	695.194	2.82e-151	3.32e-153	9.04e-151	None	None	None
Bra037741	-1.08724	3.75078	116.449	2.23e-26	3.79e-27	7.15e-26	None	None	None
Bra023978	-1.08725	4.94954	308.996	7.79e-68	3.61e-69	2.5e-67	XP_009138047.1	Bra023978	AT4G31870 (E=2e-100) ATGPX7 | ATGPX7 (glutathione peroxidase 7); glutathione peroxidase	ENSG
Bra027053	-1.08905	4.75073	199.326	3.43e-44	2.93e-45	1.1e-43	None	None	None
Bra014427	-1.08911	0.231959	14.3391	0.0001466	0.000152665	0.000469669	XP_009138762.1	Bra014427	AT3G61640 (E=3e-020) AGP20, AtAGP20 | AGP20	ENSG
Bra020745	-1.09132	1.45377	18.0594	2.37e-05	2.14e-05	7.58e-05	None	None	None
Bra023863	-1.09156	4.15175	141.506	9.4e-32	1.25e-32	3.01e-31	XP_009109358.2	Bra023863	AT3G21760 (E=1e-197) | UDP-glucoronosyl/UDP-glucosyl transferase family protein	ENSG
Bra041021	-1.09164	5.66863	308.304	1.1e-67	5.11e-69	3.52e-67	XP_009123629.1	Bra041021	AT3G05880 (E=9e-018) RCI2A | RCI2A (RARE-COLD-INDUCIBLE 2A)	ENSG
Bra012287	-1.09179	0.923492	15.6236	7.8e-05	7.73e-05	0.00024988	XP_018508548.1	Bra012287	AT1G21528 (E=5e-018) | unknown protein	ENSG
Bra013424	-1.09219	1.40127	30.2978	5.95e-08	3.71e-08	1.91e-07	None	None	None
Bra018023	-1.09266	0.766638	22.4366	2.78e-06	2.17e-06	8.89e-06	XP_009149779.1	Bra018023	AT3G48950 (E=5e-236) | glycoside hydrolase family 28 protein / polygalacturonase (pectinase) family protein	ENSG
Bra025924	-1.09312	4.44469	159.972	1.02e-35	1.15e-36	3.28e-35	XP_009149267.1	Bra025924	AT1G18210 (E=2e-076) | calcium-binding protein, putative	ENSG
Bra018469	-1.09341	7.75377	491.633	2.92e-107	6.29e-109	9.37e-107	XP_009144486.1	Bra018469	AT4G12290 (E=0.0) | amine oxidase/ copper ion binding / quinone binding	ENSG
Bra019718	-1.09508	4.34976	193.755	5.42e-43	4.82e-44	1.74e-42	None	None	None
Bra035844	-1.09552	-0.195206	7.48389	0.00430135	0.00622533	0.0137804	XP_009112079.1	Bra035844	AT5G63450 (E=4e-168) CYP94B1 | CYP94B1; electron carrier/ heme binding / iron ion binding / monooxygenase/ oxygen binding	ENSG
Bra013956	-1.09577	5.33087	207.444	6.14e-46	4.96e-47	1.97e-45	XP_009139943.1	Bra013956	AT4G26140 (E=0.0) BGAL12 | BGAL12 (beta-galactosidase 12); beta-galactosidase/ catalytic/ cation binding	ENSG
Bra002123	-1.09625	-0.0971565	10.3415	0.00104653	0.00130071	0.00335283	XP_009121029.1	Bra002123	AT5G18080 (E=2e-035) | auxin-responsive protein, putative	ENSG
Bra018486	-1.09675	1.9271	41.8114	2.09e-10	1.01e-10	6.7e-10	XP_009144499.1	Bra018486	AT4G12580 (E=1e-006) | unknown protein	ENSG
Bra003942	-1.09757	4.16948	197.669	7.79e-44	6.74e-45	2.5e-43	XP_009104937.1	Bra003942	AT1G70780 (E=3e-053) | unknown protein	ENSG
Bra014626	-1.09766	2.2121	62.2851	9e-15	2.97e-15	2.88e-14	XP_018514216.1	Bra014626	AT2G48020 (E=6e-036) | sugar transporter, putative	ENSG
Bra028291	-1.09817	0.216411	10.1536	0.00114668	0.00144021	0.00367367	XP_009106951.1	Bra028291	AT5G52020 (E=8e-067) | AP2 domain-containing protein	ENSG
Bra015777	-1.09827	0.382858	20.2052	8.29e-06	6.96e-06	2.66e-05	XP_009106276.1	Bra015777	AT1G76210 (E=1e-095) | unknown protein	ENSG
Bra008847	-1.10194	7.77992	354.761	1.02e-77	3.89e-79	3.27e-77	XP_009121788.1	Bra008847	AT5G13210 (E=3e-275) | CONTAINS InterPro DOMAIN/s: Uncharacterized conserved protein UCP015417, vWA (InterPro:IPR011205), von Willebrand factor, type A (InterPro:IPR002035); BEST Arabidopsis thaliana protein match is: unknown protein (TAIR:AT3G24780.1); Has 250 Blast hits to 233 proteins in 28 species: Archae - 0; Bacteria - 8; Metazoa - 0; Fungi - 23; Plants - 45; Viruses - 15; Other Eukaryotes …	ENSG
Bra023050	-1.10243	-0.998062	5.22204	0.0134315	0.0223024	0.0430311	XP_009133176.1	Bra023050	AT2G36120 (E=7e-012) DOT1 | DOT1 (DEFECTIVELY ORGANIZED TRIBUTARIES 1)	ENSG
Bra022585	-1.10364	4.17705	50.9543	2.35e-12	9.45e-13	7.53e-12	XP_009127244.1	Bra022585	AT5G52310 (E=4e-036) COR78, LTI78, RD29A, LTI140 | LTI78 (LOW-TEMPERATURE-INDUCED 78)	ENSG
Bra009602	-1.10401	-0.136445	12.3594	0.000387835	0.000438763	0.00124252	None	None	None
Bra027169	-1.10475	-0.219187	12.0524	0.00045101	0.000517256	0.00144492	XP_009135483.1	Bra027169	AT3G16360 (E=6e-063) AHP4 | AHP4 (HPT PHOSPHOTRANSMITTER 4); histidine phosphotransfer kinase/ transferase, transferring phosphorus-containing groups	ENSG
Bra035167	-1.10495	-0.499201	10.1836	0.00112958	0.00141696	0.00361888	XP_009106732.1	Bra035167	AT1G80610 (E=6e-075) | unknown protein	ENSG
Bra008437	-1.10559	4.79588	198.872	4.29e-44	3.68e-45	1.37e-43	XP_009104491.1	Bra008437	AT1G80830 (E=2e-269) NRAMP1, PMIT1, ATNRAMP1 | NRAMP1 (NATURAL RESISTANCE-ASSOCIATED MACROPHAGE PROTEIN 1); inorganic anion transmembrane transporter/ manganese ion transmembrane transporter/ metal ion transmembrane transporter	ENSG
Bra030989	-1.10579	0.702318	26.4978	3.82e-07	2.64e-07	1.22e-06	XP_009117660.1	Bra030989	AT1G17440 (E=8e-071) EER4, TAF12B | EER4 (ENHANCED ETHYLENE RESPONSE 4); DNA binding / transcription initiation factor	ENSG
Bra007329	-1.10674	4.98613	234.389	9.68e-52	6.58e-53	3.1e-51	XP_009116448.1	Bra007329	AT2G41790 (E=1e-275) | peptidase M16 family protein / insulinase family protein	ENSG
Bra008242	-1.1084	7.86677	365.317	5.35e-80	1.96e-81	1.71e-79	None	None	None
Bra020090	-1.10941	0.427793	18.692	1.74e-05	1.54e-05	5.57e-05	None	None	None
Bra002992	-1.11086	3.20444	83.1339	3.13e-19	7.67e-20	1e-18	XP_009119967.1	Bra002992	AT5G54390 (E=1e-174) AHL, ATAHL | AHL (ARABIDOPSIS HAL2-LIKE); 3'(2'),5'-bisphosphate nucleotidase/ inositol or phosphatidylinositol phosphatase	ENSG
Bra000618	-1.11144	-0.0271633	9.62297	0.00149021	0.00192158	0.00477425	XP_009134056.1	Bra000618	AT2G15080 (E=3e-301) AtRLP19 | AtRLP19 (Receptor Like Protein 19); kinase/ protein binding	ENSG
Bra004222	-1.11294	0.709263	18.9249	1.55e-05	1.36e-05	4.97e-05	XP_009105282.1	Bra004222	AT1G67370 (E=4e-265) ASY1, ATASY1 | ASY1 (ASYNAPTIC 1); DNA binding	ENSG
Bra015373	-1.11396	1.79571	36.3666	3.03e-09	1.63e-09	9.7e-09	XP_009112730.1	Bra015373	AT2G37435 (E=6e-019) | cysteine-type endopeptidase inhibitor	ENSG
Bra033520	-1.11414	4.83351	215.314	1.25e-47	9.52e-49	4e-47	XP_009146587.1	Bra033520	AT4G15910 (E=2e-037) ATDI21, DI21 | ATDI21 (ARABIDOPSIS THALIANA DROUGHT-INDUCED 21)	ENSG
Bra035409	-1.1142	2.57321	40.6684	3.66e-10	1.8e-10	1.17e-09	XP_009103320.1	Bra035409	AT1G60030 (E=1e-282) ATNAT7, NAT7 | xanthine/uracil permease family protein	ENSG
Bra012087	-1.11436	3.88817	194.766	3.27e-43	2.9e-44	1.05e-42	XP_009103500.1	Bra012087	AT5G66631 (E=4e-284) | FUNCTIONS IN: molecular_function unknown; INVOLVED IN: biological_process unknown; LOCATED IN: cellular_component unknown; CONTAINS InterPro DOMAIN/s: Pentatricopeptide repeat (InterPro:IPR002885); BEST Arabidopsis thaliana protein match is: pentatricopeptide (PPR) repeat-containing protein (TAIR:AT3G16010.1); Has 7784 Blast hits to 2776 proteins in 77 species: Archae - 0; …	ENSG
Bra003170	-1.11586	0.40383	15.6377	7.75e-05	7.67e-05	0.000248195	XP_009103904.1	Bra003170	AT3G54110 (E=2e-164) ATPUMP1, UCP, PUMP1, ATUCP1, UCP1 | PUMP1 (PLANT UNCOUPLING MITOCHONDRIAL PROTEIN 1); binding / oxidative phosphorylation uncoupler	ENSG
Bra031307	-1.11601	4.99612	326.96	1.03e-71	4.41e-73	3.31e-71	XP_009145452.1	Bra031307	AT3G21760 (E=9e-202) | UDP-glucoronosyl/UDP-glucosyl transferase family protein	ENSG
Bra001516	-1.11787	2.0369	43.1521	1.09e-10	5.06e-11	3.48e-10	XP_009135316.1	Bra001516	AT3G13650 (E=7e-072) | disease resistance response	ENSG
Bra034571	-1.11884	0.194616	12.4759	0.00036572	0.000412228	0.00117167	XP_009108789.1	Bra034571	AT4G03430 (E=4e-285) STA1, EMB2770 | EMB2770 (EMBRYO DEFECTIVE 2770); RNA splicing factor, transesterification mechanism	ENSG
Bra001488	-1.11913	5.42479	416.029	5.95e-91	1.79e-92	1.91e-90	XP_009135282.1	Bra001488	AT3G13080 (E=0.0) ATMRP3, MRP3 | ATMRP3; ATPase, coupled to transmembrane movement of substances / chlorophyll catabolite transporter/ glutathione S-conjugate-exporting ATPase	ENSG
Bra012472	-1.12087	4.79596	203.316	4.75e-45	3.95e-46	1.52e-44	XP_009103073.1	Bra012472	AT1G25520 (E=3e-089) | unknown protein	ENSG
Bra031982	-1.12097	3.04797	85.3016	1.07e-19	2.56e-20	3.44e-19	XP_009130375.1	Bra031982	AT3G03620 (E=6e-250) | MATE efflux family protein	ENSG
Bra021691	-1.12167	1.47568	37.9557	1.38e-09	7.24e-10	4.44e-09	XP_009141126.1	Bra021691	AT2G40450 (E=2e-059) | speckle-type POZ protein-related	ENSG
Bra020584	-1.1223	3.1085	97.9156	2.11e-22	4.37e-23	6.77e-22	XP_009129869.1	Bra020584	AT5G27610 (E=8e-233) ATALY1, ALY1 | DNA binding / transcription factor	ENSG
Bra014320	-1.1228	2.72612	66.0166	1.44e-15	4.47e-16	4.6e-15	XP_009107142.1	Bra014320	AT1G52280 (E=3e-116) AtRABG3d | AtRABG3d (Arabidopsis Rab GTPase homolog G3d); GTP binding	ENSG
Bra016462	-1.12419	-0.35398	8.24303	0.00294913	0.00409088	0.00944827	XP_009110223.1	Bra016462	AT1G20520 (E=3e-108) | unknown protein	ENSG
Bra030650	-1.12583	3.54402	99.3025	1.07e-22	2.17e-23	3.43e-22	XP_009110993.1	Bra030650	AT1G06360 (E=4e-137) | fatty acid desaturase family protein	ENSG
Bra011738	-1.12974	-0.165032	11.3691	0.000631555	0.000746744	0.00202334	XP_009138474.1	Bra011738	AT4G36960 (E=2e-013) | RNA recognition motif (RRM)-containing protein	ENSG
Bra013875	-1.13053	-0.055401	11.2841	0.000658592	0.000781737	0.00210996	XP_009139009.1	Bra013875	AT4G25225 (E=1e-019) | unknown protein	ENSG
Bra004768	-1.13058	5.38143	246.747	2.07e-54	1.33e-55	6.63e-54	XP_009142948.1	Bra004768	AT2G43510 (E=2e-034) ATTI1 | ATTI1; serine-type endopeptidase inhibitor	ENSG
Bra012159	-1.13066	-0.802956	4.14644	0.0232236	0.0417222	0.0744024	XP_018508356.1	Bra012159	None	ENSG
Bra009427	-1.13296	2.60328	63.0686	6.13e-15	2e-15	1.96e-14	XP_009122565.1	Bra009427	AT5G04830 (E=5e-089) | unknown protein	ENSG
Bra017102	-1.13388	2.5312	64.7294	2.71e-15	8.59e-16	8.68e-15	XP_009141763.1	Bra017102	AT2G38760 (E=6e-154) ANNAT3 | ANNAT3 (ANNEXIN ARABIDOPSIS 3); calcium ion binding / calcium-dependent phospholipid binding	ENSG
Bra003575	-1.13437	1.66159	29.18	1.03e-07	6.6e-08	3.29e-07	XP_009104472.1	Bra003575	AT1G80610 (E=4e-077) | unknown protein	ENSG
Bra023360	-1.13539	-0.364796	9.90324	0.00129799	0.00164989	0.00415844	NP_001288818.1	Bra023360	AT5G12020 (E=2e-069) HSP17.6II | HSP17.6II (17.6 KDA CLASS II HEAT SHOCK PROTEIN)	ENSG
Bra021817	-1.13753	2.98193	84.9387	1.28e-19	3.08e-20	4.11e-19	XP_009141281.1	Bra021817	AT1G04990 (E=3e-076) | zinc finger (CCCH-type) family protein	ENSG
Bra000568	-1.14102	5.45298	350.9	6.94e-77	2.7e-78	2.22e-76	XP_009133984.1	Bra000568	AT2G24210 (E=4e-256) TPS10 | TPS10 (terpene synthase 10); (E)-beta-ocimene synthase/ myrcene synthase	ENSG
Bra039206	-1.14111	5.1568	300.377	5.6e-66	2.73e-67	1.79e-65	XP_009117275.1	Bra039206	AT2G23600 (E=1e-123) ACL, ATMES2, MES2, ATME8, ME8 | ACL (ACETONE-CYANOHYDRIN LYASE); hydrolase/ hydrolase, acting on ester bonds / methyl indole-3-acetate esterase/ methyl jasmonate esterase/ methyl salicylate esterase	ENSG
Bra014731	-1.14193	7.34532	366.579	2.87e-80	1.04e-81	9.21e-80	XP_009139146.1	Bra014731	AT3G55620 (E=3e-130) emb1624 | emb1624 (embryo defective 1624); ribosome binding / translation initiation factor	ENSG
Bra014671	-1.14193	6.86284	471.619	6.17e-103	1.42e-104	1.98e-102	None	None	None
Bra037470	-1.14238	2.86452	81.6702	6.46e-19	1.61e-19	2.07e-18	XP_009151665.1	Bra037470	AT5G48657 (E=2e-068) | defense protein-related	ENSG
Bra020464	-1.14304	3.10093	95.5607	6.77e-22	1.43e-22	2.17e-21	XP_009130007.1	Bra020464	AT5G24610 (E=1e-067) | unknown protein	ENSG
Bra032293	-1.14502	2.21646	38.892	8.75e-10	4.48e-10	2.8e-09	XP_009115267.1	Bra032293	AT4G01360 (E=1e-112) | FUNCTIONS IN: molecular_function unknown; INVOLVED IN: biological_process unknown; BEST Arabidopsis thaliana protein match is: BPS1 (BYPASS 1) (TAIR:AT1G01550.2); Has 59 Blast hits to 59 proteins in 12 species: Archae - 0; Bacteria - 1; Metazoa - 0; Fungi - 0; Plants - 58; Viruses - 0; Other Eukaryotes - 0 (source: NCBI BLink).	ENSG
Bra020322	-1.14517	1.11731	34.9536	6.07e-09	3.38e-09	1.94e-08	XP_009126702.1	Bra020322	AT5G59320 (E=2e-043) LTP3 | LTP3 (LIPID TRANSFER PROTEIN 3); lipid binding	ENSG
Bra026803	-1.14533	0.996011	29.9171	7.18e-08	4.51e-08	2.3e-07	XP_009117873.1	Bra026803	AT1G14820 (E=1e-110) | SEC14 cytosolic factor family protein / phosphoglyceride transfer family protein	ENSG
Bra030253	-1.14538	5.11718	424.088	1.09e-92	3.15e-94	3.5e-92	XP_009140337.1	Bra030253	AT2G22240 (E=4e-289) ATMIPS2, MIPS2 | MIPS2 (MYO-INOSITOL-1-PHOSTPATE SYNTHASE 2); binding / catalytic/ inositol-3-phosphate synthase	ENSG
Bra024111	-1.14553	0.252015	8.13483	0.00311178	0.00434229	0.00996934	XP_009137884.1	Bra024111	AT4G30060 (E=2e-111) | unknown protein	ENSG
Bra035678	-1.14615	-0.731875	8.22522	0.00297557	0.00413122	0.00953297	None	None	None
Bra014251	-1.14659	5.0763	318.368	7.33e-70	3.28e-71	2.35e-69	XP_009107220.1	Bra014251	AT1G50420 (E=3e-127) SCL3, SCL-3 | SCL3; transcription factor	ENSG
Bra037773	-1.14678	3.97303	180.416	4.07e-40	3.93e-41	1.3e-39	XP_009112128.1	Bra037773	AT5G64330 (E=0.0) NPH3, RPT3, JK218 | NPH3 (NON-PHOTOTROPIC HYPOCOTYL 3); protein binding / signal transducer	ENSG
Bra038858	-1.1487	-0.248706	13.1717	0.000260373	0.00028421	0.00083417	None	None	None
Bra005338	-1.14889	4.58726	255.799	2.31e-56	1.41e-57	7.39e-56	XP_009143665.1	Bra005338	AT2G35480 (E=5e-079) | unknown protein	ENSG
Bra031434	-1.14963	2.77281	60.3714	2.31e-14	7.85e-15	7.4e-14	XP_009104626.1	Bra031434	AT1G61380 (E=0.0) SD1-29 | SD1-29 (S-DOMAIN-1 29); carbohydrate binding / kinase/ protein kinase	ENSG
Bra032109	-1.15027	6.7707	768.543	3.96e-167	3.73e-169	1.27e-166	XP_009140531.1	Bra032109	AT2G24280 (E=1e-268) | serine carboxypeptidase S28 family protein	ENSG
Bra026859	-1.1503	-0.00990973	15.143	9.88e-05	9.97e-05	0.000316608	XP_009118142.1	Bra026859	AT1G14100 (E=5e-232) FUT8 | FUT8 (FUCOSYLTRANSFERASE 8); galactoside 2-alpha-L-fucosyltransferase	ENSG
Bra016945	-1.15168	6.86815	708.925	3.09e-154	3.43e-156	9.9e-154	XP_009141977.1	Bra016945	AT2G41250 (E=4e-128) | haloacid dehalogenase-like hydrolase family protein	ENSG
Bra025790	-1.15226	1.51767	43.5945	8.73e-11	4.04e-11	2.8e-10	XP_009149499.1	Bra025790	AT1G20070 (E=8e-061) | unknown protein	ENSG
Bra037547	-1.15366	-1.10857	7.83198	0.00361514	0.00513297	0.011582	None	None	None
Bra007334	-1.1558	3.98858	136.855	9.39e-31	1.3e-31	3.01e-30	XP_009116455.1	Bra007334	AT3G57530 (E=4e-294) CPK32, ATCPK32, CDPK32 | CPK32 (CALCIUM-DEPENDENT PROTEIN KINASE 32); calcium-dependent protein kinase C/ calmodulin-dependent protein kinase/ kinase/ protein binding	ENSG
Bra003793	-1.15588	1.51037	38.5959	1.01e-09	5.21e-10	3.24e-09	XP_009104754.1	Bra003793	AT1G74650 (E=7e-124) ATY13, ATMYB31, MYB31 | MYB31 (MYB DOMAIN PROTEIN 31); DNA binding / transcription factor	ENSG
Bra027618	-1.15588	2.60813	88.355	2.38e-20	5.47e-21	7.61e-20	XP_009112979.1	Bra027618	AT1G63090 (E=4e-134) AtPP2-A11 | AtPP2-A11 (Phloem protein 2-A11); carbohydrate binding	ENSG
Bra006386	-1.15926	0.713299	18.6348	1.79e-05	1.58e-05	5.73e-05	XP_009131576.1	Bra006386	AT5G17090 (E=3e-038) | FUNCTIONS IN: molecular_function unknown; INVOLVED IN: biological_process unknown; LOCATED IN: cellular_component unknown; CONTAINS InterPro DOMAIN/s: Cystatin-related, plant (InterPro:IPR006525); BEST Arabidopsis thaliana protein match is: unknown protein (TAIR:AT5G17120.1); Has 28 Blast hits to 26 proteins in 1 species: Archae - 0; Bacteria - 0; Metazoa - 0; Fungi - 0; Pl…	ENSG
Bra012532	-1.1595	2.49086	83.7882	2.27e-19	5.51e-20	7.27e-19	XP_009137018.1	Bra012532	AT4G19700 (E=2e-111) RING | RING; protein binding / zinc ion binding	ENSG
Bra026215	-1.16006	1.95457	57.3209	1.04e-13	3.7e-14	3.33e-13	XP_009117897.1	Bra026215	AT1G14500 (E=1e-133) | ankyrin repeat family protein	ENSG
Bra004127	-1.16054	3.94391	214.181	2.19e-47	1.68e-48	7e-47	XP_009105166.1	Bra004127	AT1G65730 (E=0.0) YSL7 | YSL7 (YELLOW STRIPE LIKE 7); oligopeptide transporter	ENSG
Bra037718	-1.16118	3.60195	145.272	1.46e-32	1.87e-33	4.67e-32	XP_009142190.1	Bra037718	AT2G43340 (E=3e-055) | unknown protein	ENSG
Bra025494	-1.1614	6.11885	626.351	2.31e-136	3.11e-138	7.41e-136	None	None	None
Bra039764	-1.1615	1.16839	27.3734	2.49e-07	1.68e-07	7.97e-07	XP_018513973.1	Bra039764	AT4G08180 (E=5e-237) ORP1C | ORP1C (OSBP(OXYSTEROL BINDING PROTEIN)-RELATED PROTEIN 1C); oxysterol binding / phosphoinositide binding	ENSG
Bra016564	-1.16228	3.32316	155.687	8.51e-35	9.91e-36	2.73e-34	XP_009110358.1	Bra016564	AT1G18210 (E=5e-077) | calcium-binding protein, putative	ENSG
Bra021623	-1.16311	4.8358	278.708	2.68e-61	1.44e-62	8.59e-61	XP_009141053.1	Bra021623	AT2G30250 (E=9e-141) WRKY25, ATWRKY25 | WRKY25; transcription factor	ENSG
Bra016281	-1.16535	2.52606	43.9342	7.38e-11	3.4e-11	2.36e-10	XP_009110028.1	Bra016281	AT1G69360 (E=5e-040) | unknown protein	ENSG
Bra012831	-1.16593	2.03199	44.2407	6.35e-11	2.9e-11	2.03e-10	XP_009136641.1	Bra012831	AT3G51895 (E=0.0) SULTR3;1, AST12 | SULTR3;1 (SULFATE TRANSPORTER 3;1); secondary active sulfate transmembrane transporter/ sulfate transmembrane transporter/ transporter	ENSG
Bra028630	-1.16787	5.25382	154.998	1.2e-34	1.4e-35	3.83e-34	XP_009125364.1	Bra028630	AT5G09550 (E=3e-248) | RAB GDP-dissociation inhibitor	ENSG
Bra000557	-1.16874	2.85545	81.4736	7.11e-19	1.78e-19	2.28e-18	XP_009133967.1	Bra000557	AT2G26150 (E=2e-155) ATHSFA2, HSFA2 | ATHSFA2; DNA binding / transcription factor	ENSG
Bra018805	-1.17011	0.922946	33.0355	1.55e-08	9.05e-09	4.97e-08	XP_009147882.1	Bra018805	AT1G57590 (E=1e-162) | carboxylesterase	ENSG
Bra011500	-1.17022	3.04252	92.4314	3.18e-21	6.97e-22	1.02e-20	XP_009116236.1	Bra011500	AT4G34150 (E=2e-070) | C2 domain-containing protein	ENSG
Bra036695	-1.17135	-0.536252	10.7397	0.00086233	0.00104859	0.00276268	None	None	None
Bra000119	-1.17243	1.7753	59.0011	4.55e-14	1.58e-14	1.46e-13	XP_009116287.1	Bra000119	AT2G39180 (E=0.0) CCR2, ATCRR2 | CCR2 (ARABIDOPSIS THALIANA CRINKLY4 RELATED 2); ATP binding / kinase/ protein kinase/ protein serine/threonine kinase/ protein tyrosine kinase/ receptor	ENSG
Bra028053	-1.17307	-0.95913	6.81026	0.0060354	0.00906356	0.0193359	XP_018508255.1	Bra028053	None	ENSG
Bra032788	-1.17455	1.15749	39.6793	5.96e-10	2.99e-10	1.91e-09	XP_009113823.1	Bra032788	AT1G24610 (E=8e-194) | SET domain-containing protein	ENSG
Bra002567	-1.17512	1.72929	51.2206	2.06e-12	8.25e-13	6.6e-12	None	None	None
Bra023027	-1.17542	4.26345	267.307	7.71e-59	4.38e-60	2.47e-58	XP_009133041.1	Bra023027	AT2G35760 (E=9e-084) | integral membrane family protein	ENSG
Bra039273	-1.1781	2.66645	82.6053	4.06e-19	1e-19	1.3e-18	XP_009142427.1	Bra039273	AT2G46580 (E=3e-100) | pyridoxine 5'-phosphate oxidase-related	ENSG
Bra032520	-1.17829	4.66074	242.136	2.05e-53	1.35e-54	6.56e-53	None	None	None
Bra033303	-1.18005	2.63903	87.9227	2.93e-20	6.81e-21	9.4e-20	XP_009119654.1	Bra033303	AT1G02230 (E=2e-071) ANAC004 | ANAC004 (Arabidopsis NAC domain containing protein 4); transcription factor	ENSG
Bra021682	-1.18085	7.50775	537.097	4.45e-117	8.07e-119	1.43e-116	XP_009141117.1	Bra021682	AT2G30970 (E=1e-231) ASP1 | ASP1 (ASPARTATE AMINOTRANSFERASE 1); L-aspartate:2-oxoglutarate aminotransferase	ENSG
Bra000072	-1.18127	-0.935915	5.6229	0.0109631	0.0177273	0.0351231	XP_009133269.1	Bra000072	AT4G30760 (E=3e-012) | unknown protein	ENSG
Bra037977	-1.18225	4.53547	208.347	3.93e-46	3.15e-47	1.26e-45	XP_009147530.1	Bra037977	AT3G13920 (E=3e-222) EIF4A1, RH4, TIF4A1 | EIF4A1 (EUKARYOTIC TRANSLATION INITIATION FACTOR 4A1); ATP-dependent helicase/ translation initiation factor	ENSG
Bra031207	-1.18351	5.7341	181.16	2.83e-40	2.7e-41	9.07e-40	XP_009117380.1	Bra031207	AT2G21640 (E=7e-020) | Encodes a protein of unknown function that is a marker for oxidative stress response.	ENSG
Bra038611	-1.18501	0.979504	26.1793	4.46e-07	3.11e-07	1.43e-06	XP_009150375.1	Bra038611	AT5G63140 (E=2e-168) ATPAP29, PAP29 | ATPAP29 (ARABIDOPSIS THALIANA PURPLE ACID PHOSPHATASE 29); acid phosphatase/ protein serine/threonine phosphatase	ENSG
Bra010797	-1.18539	-0.984865	7.28692	0.00474883	0.00694583	0.015214	XP_009109619.1	Bra010797	AT1G30110 (E=2e-096) ATNUDX25 | ATNUDX25 (ARABIDOPSIS THALIANA NUDIX HYDROLASE HOMOLOG 25); bis(5'-nucleosyl)-tetraphosphatase (asymmetrical)	ENSG
Bra036416	-1.18735	0.7236	21.6414	4.1e-06	3.29e-06	1.31e-05	XP_009102099.1	Bra036416	AT3G03990 (E=5e-143) | esterase/lipase/thioesterase family protein	ENSG
Bra013667	-1.1878	1.11416	31.747	2.92e-08	1.76e-08	9.35e-08	XP_009136577.1	Bra013667	AT4G22980 (E=1e-206) | FUNCTIONS IN: molecular_function unknown; INVOLVED IN: biological_process unknown; LOCATED IN: chloroplast; EXPRESSED IN: 13 plant structures; EXPRESSED DURING: 9 growth stages; BEST Arabidopsis thaliana protein match is: catalytic/ pyridoxal phosphate binding (TAIR:AT5G51920.1); Has 294 Blast hits to 268 proteins in 91 species: Archae - 4; Bacteria - 15; Metazoa - 79; Fung…	ENSG
Bra006778	-1.18843	4.80041	355.008	9.09e-78	3.44e-79	2.91e-77	XP_009132072.1	Bra006778	AT5G58250 (E=2e-075) | unknown protein	ENSG
Bra016936	-1.18856	5.65842	401.725	7.34e-88	2.32e-89	2.35e-87	None	None	None
Bra039052	-1.18913	5.24242	456.272	1.28e-99	3.11e-101	4.1e-99	XP_009111621.1	Bra039052	AT3G28580 (E=3e-227) | AAA-type ATPase family protein	ENSG
Bra029555	-1.18997	-0.281065	12.1863	0.00042272	0.000481406	0.00135429	XP_009114508.1	Bra029555	AT4G05120 (E=4e-204) ENT3, FUR1, ATENT3 | FUR1 (FUDR RESISTANT 1); nucleoside transmembrane transporter	ENSG
Bra008990	-1.1902	1.62184	51.8745	1.5e-12	5.92e-13	4.8e-12	None	None	None
Bra039976	-1.19191	3.37174	112.11	1.88e-25	3.38e-26	6.02e-25	XP_009140995.1	Bra039976	AT2G29350 (E=5e-120) SAG13 | SAG13; alcohol dehydrogenase/ oxidoreductase	ENSG
Bra006640	-1.19437	-1.30964	3.87919	0.0266832	0.0488881	0.0854863	XP_009131895.1	Bra006640	AT5G22910 (E=0.0) ATCHX9, CHX9 | ATCHX9; monovalent cation:proton antiporter/ sodium:hydrogen antiporter	ENSG
Bra015411	-1.19498	0.388614	14.1479	0.000161044	0.000168987	0.000515944	None	None	None
Bra040423	-1.19536	1.13522	38.5496	1.03e-09	5.34e-10	3.31e-09	XP_009138686.1	Bra040423	AT3G63050 (E=4e-020) | unknown protein	ENSG
Bra021771	-1.19568	2.9493	104.561	7.86e-24	1.52e-24	2.52e-23	XP_009141208.1	Bra021771	AT2G32030 (E=1e-087) | GCN5-related N-acetyltransferase (GNAT) family protein	ENSG
Bra031109	-1.19583	4.86133	326.408	1.36e-71	5.82e-73	4.35e-71	XP_009117510.1	Bra031109	AT2G20060 (E=1e-135) | ribosomal protein L4 family protein	ENSG
Bra011452	-1.19739	2.28754	65.9949	1.45e-15	4.52e-16	4.65e-15	XP_009121254.1	Bra011452	AT4G33540 (E=4e-023) | metallo-beta-lactamase family protein	ENSG
Bra002915	-1.19753	-1.35913	4.96606	0.0152933	0.0258494	0.0489957	None	None	None
Bra029765	-1.20199	8.83331	504.956	3.85e-110	7.94e-112	1.23e-109	XP_009135054.1	Bra029765	AT3G09390 (E=2e-026) MT2A, ATMT-K, ATMT-1 | MT2A (METALLOTHIONEIN 2A); copper ion binding	ENSG
Bra005536	-1.20293	4.68202	275.666	1.21e-60	6.61e-62	3.86e-60	XP_009143907.1	Bra005536	AT2G32990 (E=9e-273) AtGH9B8 | AtGH9B8 (Arabidopsis thaliana glycosyl hydrolase 9B8); catalytic/ hydrolase, hydrolyzing O-glycosyl compounds	ENSG
Bra039311	-1.20379	5.78882	415.308	8.48e-91	2.56e-92	2.72e-90	XP_009142370.1	Bra039311	AT2G45820 (E=8e-061) | DNA-binding protein, putative	ENSG
Bra019467	-1.20399	2.60165	70.8463	1.33e-16	3.86e-17	4.27e-16	XP_009150264.1	Bra019467	None	ENSG
Bra038734	-1.20523	7.19493	601.583	5.24e-131	7.58e-133	1.68e-130	XP_009102555.1	Bra038734	AT3G12580 (E=0.0) HSP70 | HSP70 (heat shock protein 70); ATP binding	ENSG
Bra028939	-1.20549	-0.460182	10.0498	0.00120783	0.00152364	0.00386958	XP_009132317.1	Bra028939	AT5G56270 (E=2e-112) WRKY2, ATWRKY2 | WRKY2; transcription factor	ENSG
Bra013382	-1.20584	7.43704	792.481	2.7e-172	2.33e-174	8.64e-172	None	None	None
Bra010435	-1.20597	3.02392	120.652	2.83e-27	4.55e-28	9.06e-27	XP_009109180.1	Bra010435	AT4G26300 (E=6e-292) emb1027 | emb1027 (embryo defective 1027); ATP binding / aminoacyl-tRNA ligase/ arginine-tRNA ligase/ nucleotide binding	ENSG
Bra018056	-1.20729	0.657599	30.4306	5.58e-08	3.46e-08	1.79e-07	XP_009149816.1	Bra018056	AT3G48460 (E=2e-185) | GDSL-motif lipase/hydrolase family protein	ENSG
Bra015491	-1.21086	7.40942	658.302	2.79e-143	3.5e-145	8.93e-143	XP_009119069.1	Bra015491	AT1G06290 (E=0.0) ACX3, ATACX3 | ACX3 (ACYL-COA OXIDASE 3); acyl-CoA oxidase	ENSG
Bra005702	-1.2123	-0.208225	11.1897	0.000689315	0.000822529	0.00220839	XP_009130675.1	Bra005702	AT5G08420 (E=3e-056) | RNA binding	ENSG
Bra014645	-1.21483	-1.10685	4.31566	0.0212893	0.0377631	0.0682053	XP_009139335.1	Bra014645	AT3G57130 (E=2e-138) BOP1 | BOP1 (BLADE ON PETIOLE 1); protein binding	ENSG
Bra014283	-1.21674	1.6339	52.1858	1.29e-12	5.05e-13	4.13e-12	XP_009107183.1	Bra014283	AT1G51090 (E=3e-032) | heavy-metal-associated domain-containing protein	ENSG
Bra039461	-1.21808	1.10598	39.2247	7.44e-10	3.78e-10	2.38e-09	XP_009147276.1	Bra039461	AT3G04960 (E=2e-066) | FUNCTIONS IN: molecular_function unknown; INVOLVED IN: biological_process unknown; LOCATED IN: cellular_component unknown; EXPRESSED IN: 11 plant structures; EXPRESSED DURING: 6 growth stages; CONTAINS InterPro DOMAIN/s: Molecular chaperone, heat shock protein, Hsp40, DnaJ (InterPro:IPR015609); BEST Arabidopsis thaliana protein match is: unknown protein (TAIR:AT4G27980.1); …	ENSG
Bra040601	-1.21877	0.444751	21.9699	3.49e-06	2.77e-06	1.12e-05	XP_009147320.1	Bra040601	AT3G02800 (E=7e-079) | phosphatase/ phosphoprotein phosphatase/ protein tyrosine phosphatase	ENSG
Bra032381	-1.21972	-0.536489	11.7319	0.000527821	0.000614394	0.001691	None	None	None
Bra008729	-1.22031	1.11552	22.0056	3.43e-06	2.72e-06	1.1e-05	None	None	None
Bra009737	-1.22157	2.16696	51.8192	1.54e-12	6.09e-13	4.93e-12	XP_018515015.1	Bra009737	AT5G24140 (E=2e-206) SQP2 | SQP2; FAD binding / oxidoreductase/ squalene monooxygenase	ENSG
Bra024281	-1.22235	2.68099	101.589	3.45e-23	6.83e-24	1.11e-22	XP_009150499.1	Bra024281	AT5G64270 (E=0.0) | splicing factor, putative	ENSG
Bra002822	-1.22442	5.85878	561.032	3e-122	5.01e-124	9.62e-122	XP_009120154.1	Bra002822	AT5G56350 (E=3e-275) | pyruvate kinase, putative	ENSG
Bra011159	-1.2251	1.38892	32.7649	1.77e-08	1.04e-08	5.67e-08	XP_009128174.1	Bra011159	AT2G25680 (E=1e-198) MOT1 | MOT1 (molybdate transporter 1); molybdate ion transmembrane transporter/ sulfate transmembrane transporter	ENSG
Bra029887	-1.22531	5.70754	526.104	1.06e-114	1.99e-116	3.38e-114	XP_009146785.1	Bra029887	AT3G10985 (E=3e-040) SAG20, WI12, ATWI-12 | SAG20 (SENESCENCE ASSOCIATED GENE 20)	ENSG
Bra020502	-1.2255	-0.721978	10.3513	0.00104184	0.00129382	0.00333778	XP_009129959.1	Bra020502	AT5G25490 (E=1e-070) | zinc finger (Ran-binding) family protein	ENSG
Bra017905	-1.22632	4.86034	380.23	3.26e-83	1.11e-84	1.04e-82	XP_009138576.1	Bra017905	AT1G58360 (E=3e-243) AAP1, NAT2 | AAP1 (AMINO ACID PERMEASE 1); amino acid transmembrane transporter/ neutral amino acid transmembrane transporter	ENSG
Bra025000	-1.22652	0.286683	16.5068	5.05e-05	4.85e-05	0.000161858	XP_009101495.1	Bra025000	AT5G46740 (E=2e-189) UBP21 | UBP21 (UBIQUITIN-SPECIFIC PROTEASE 21); ubiquitin thiolesterase/ ubiquitin-specific protease	ENSG
Bra018957	-1.22999	-0.932127	7.95956	0.00339573	0.0047834	0.010879	XP_009147702.1	Bra018957	AT1G52240 (E=9e-049) ATROPGEF11, ROPGEF11 | ROPGEF11 (RHO GUANYL-NUCLEOTIDE EXCHANGE FACTOR 11); Rho guanyl-nucleotide exchange factor	ENSG
Bra016299	-1.23038	1.2734	47.9808	1.01e-11	4.3e-12	3.24e-11	XP_009110054.1	Bra016299	AT1G26945 (E=4e-033) KDR | KDR (KIDARI); transcription regulator	ENSG
Bra004059	-1.23087	7.07556	853.074	2.08e-185	1.56e-187	6.66e-185	None	None	None
Bra029544	-1.23125	0.935944	23.6204	1.55e-06	1.17e-06	4.98e-06	XP_018510280.1	Bra029544	AT3G45330 (E=4e-256) | lectin protein kinase family protein	ENSG
Bra016871	-1.23164	5.54812	572.592	9.57e-125	1.53e-126	3.07e-124	XP_009142070.1	Bra016871	AT2G42490 (E=0.0) | copper amine oxidase, putative	ENSG
Bra032622	-1.23309	7.36503	723.607	2.09e-157	2.2e-159	6.69e-157	XP_009118794.1	Bra032622	AT1G01140 (E=2e-213) CIPK9, SnRK3.12, PKS6 | CIPK9 (CBL-INTERACTING PROTEIN KINASE 9); ATP binding / kinase/ protein kinase/ protein serine/threonine kinase	ENSG
Bra025647	-1.23591	5.90747	520.977	1.35e-113	2.59e-115	4.31e-113	XP_009139921.1	Bra025647	AT5G39720 (E=2e-051) AIG2L | AIG2L (AVIRULENCE INDUCED GENE 2 LIKE PROTEIN)	ENSG
Bra008835	-1.23708	3.45582	141.852	7.93e-32	1.05e-32	2.54e-31	XP_009121770.1	Bra008835	AT5G13330 (E=7e-051) Rap2.6L | Rap2.6L (related to AP2 6L); DNA binding / transcription factor	ENSG
Bra008687	-1.23858	-0.114382	16.7944	4.39e-05	4.17e-05	0.000140503	XP_009121558.1	Bra008687	AT4G18250 (E=1e-041) | receptor serine/threonine kinase, putative	ENSG
Bra009925	-1.23945	2.48902	84.3228	1.74e-19	4.2e-20	5.58e-19	XP_009151166.1	Bra009925	AT5G26920 (E=2e-181) CBP60G | CBP60G (CAM-BINDING PROTEIN 60-LIKE.G); calmodulin binding	ENSG
Bra015297	-1.23989	2.42972	82.2741	4.78e-19	1.18e-19	1.53e-18	XP_009119324.1	Bra015297	AT1G04240 (E=3e-090) SHY2, IAA3 | SHY2 (SHORT HYPOCOTYL 2); transcription factor	ENSG
Bra017233	-1.24296	6.8312	637.293	1.02e-138	1.3e-140	3.28e-138	XP_009141600.2	Bra017233	AT2G36480 (E=8e-178) | zinc finger (C2H2-type) family protein	ENSG
Bra008714	-1.24392	0.605703	31.8812	2.73e-08	1.64e-08	8.75e-08	XP_009121601.1	Bra008714	AT5G15190 (E=7e-020) | unknown protein	ENSG
Bra034163	-1.24424	1.74753	61.718	1.19e-14	3.96e-15	3.82e-14	XP_018508724.1	Bra034163	AT5G27060 (E=8e-209) AtRLP53 | AtRLP53 (Receptor Like Protein 53); kinase/ protein binding	ENSG
Bra001651	-1.24427	2.41238	52.4831	1.11e-12	4.34e-13	3.57e-12	None	None	None
Bra028307	-1.24821	3.09096	100.445	6.07e-23	1.22e-23	1.95e-22	XP_009106753.1	Bra028307	AT5G52420 (E=1e-101) | unknown protein	ENSG
Bra017306	-1.24878	4.76526	276.065	9.94e-61	5.41e-62	3.18e-60	XP_018513884.1	Bra017306	None	ENSG
Bra026165	-1.24883	2.11696	47.0079	1.63e-11	7.07e-12	5.23e-11	XP_009117848.1	Bra026165	AT1G15100 (E=3e-047) RHA2A | RHA2A; protein binding / ubiquitin-protein ligase/ zinc ion binding	ENSG
Bra024794	-1.25109	-0.390088	13.2806	0.000246841	0.000268168	0.000790817	None	None	None
Bra009519	-1.25212	3.8996	222.854	2.98e-49	2.16e-50	9.53e-49	XP_009122684.1	Bra009519	AT5G03670 (E=2e-190) | unknown protein	ENSG
Bra007457	-1.2537	0.210397	20.5941	6.86e-06	5.68e-06	2.2e-05	XP_009116620.1	Bra007457	AT3G59530 (E=4e-204) | strictosidine synthase family protein	ENSG
Bra014774	-1.25453	1.31463	46.9708	1.66e-11	7.21e-12	5.32e-11	XP_018513746.1	Bra014774	AT3G55130 (E=4e-175) ATWBC19 | ATWBC19 (White-Brown Complex homolog 19); ATPase, coupled to transmembrane movement of substances	ENSG
Bra017268	-1.25472	2.86848	74.365	2.35e-17	6.49e-18	7.52e-17	XP_009141554.1	Bra017268	AT2G36010 (E=1e-193) E2F3, ATE2FA | E2F3 (E2F TRANSCRIPTION FACTOR 3); DNA binding / transcription factor	ENSG
Bra003294	-1.25514	-0.217571	15.0915	0.000101295	0.000102422	0.000324523	XP_018508553.1	Bra003294	AT3G57660 (E=3e-259) NRPA1 | NRPA1; DNA binding / DNA-directed RNA polymerase/ zinc ion binding	ENSG
Bra017180	-1.25613	4.69696	341.171	8.75e-75	3.55e-76	2.8e-74	XP_009141671.1	Bra017180	AT2G37540 (E=3e-133) | short-chain dehydrogenase/reductase (SDR) family protein	ENSG
Bra006041	-1.25788	2.17107	57.5522	9.27e-14	3.29e-14	2.97e-13	XP_009131134.1	Bra006041	AT5G09980 (E=1e-016) PROPEP4 | PROPEP4 (Elicitor peptide 4 precursor)	ENSG
Bra028061	-1.25977	5.83796	513.747	4.95e-112	9.71e-114	1.59e-111	XP_009114729.1	Bra028061	AT1G34630 (E=3e-212) | unknown protein	ENSG
Bra018823	-1.26461	-1.03807	9.36334	0.00169611	0.00221368	0.00543389	XP_009147860.1	Bra018823	AT1G49990 (E=3e-046) | FUNCTIONS IN: molecular_function unknown; INVOLVED IN: biological_process unknown; LOCATED IN: cellular_component unknown; CONTAINS InterPro DOMAIN/s: Cyclin-like F-box (InterPro:IPR001810); BEST Arabidopsis thaliana protein match is: F-box family protein (TAIR:AT3G26010.1); Has 182 Blast hits to 179 proteins in 12 species: Archae - 0; Bacteria - 0; Metazoa - 0; Fungi - 0; …	ENSG
Bra027277	-1.26612	1.2614	38.3813	1.12e-09	5.82e-10	3.6e-09	XP_009146285.1	Bra027277	AT3G15115 (E=2e-095) | unknown protein	ENSG
Bra003030	-1.26614	-0.846446	9.46831	0.0016085	0.00209051	0.00515323	None	None	None
Bra039099	-1.26661	1.6496	39.7871	5.65e-10	2.83e-10	1.81e-09	XP_009111548.1	Bra039099	AT3G26980 (E=3e-061) MUB4 | MUB4 (MEMBRANE-ANCHORED UBIQUITIN-FOLD PROTEIN 4 PRECURSOR)	ENSG
Bra001386	-1.26698	3.34905	131.678	1.21e-29	1.76e-30	3.88e-29	XP_009135143.1	Bra001386	AT3G11020 (E=1e-038) DREB2B, DREB2 | DREB2B (DRE/CRT-BINDING PROTEIN 2B); DNA binding / transcription activator/ transcription factor	ENSG
Bra036592	-1.26774	-0.959534	8.84984	0.00218616	0.00293114	0.00700389	XP_009111717.1	Bra036592	AT5G26749 (E=5e-041) | nucleic acid binding / zinc ion binding	ENSG
Bra030156	-1.26882	1.14354	49.3497	5.19e-12	2.14e-12	1.66e-11	XP_009102833.1	Bra030156	AT1G29670 (E=3e-175) | GDSL-motif lipase/hydrolase family protein	ENSG
Bra008912	-1.27441	7.00084	477.174	3.87e-104	8.8e-106	1.24e-103	XP_009121876.1	Bra008912	AT5G12140 (E=1e-046) ATCYS1 | ATCYS1 (A. thaliana cystatin-1); cysteine-type endopeptidase inhibitor	ENSG
Bra018249	-1.27532	2.46871	93.8898	1.55e-21	3.34e-22	4.96e-21	XP_009144210.1	Bra018249	AT2G31380 (E=3e-125) STH | STH; protein domain specific binding / transcription factor/ zinc ion binding	ENSG
Bra005437	-1.27555	1.08276	39.7575	5.73e-10	2.88e-10	1.84e-09	XP_009143785.1	Bra005437	AT2G34310 (E=7e-024) | unknown protein	ENSG
Bra004389	-1.27584	4.93063	274.682	1.96e-60	1.08e-61	6.28e-60	XP_009105498.1	Bra004389	AT1G69523 (E=2e-103) | UbiE/COQ5 methyltransferase family protein	ENSG
Bra004644	-1.27591	4.28189	261.536	1.35e-57	7.94e-59	4.32e-57	XP_009142771.1	Bra004644	AT2G41730 (E=8e-034) | unknown protein	ENSG
Bra015303	-1.27643	1.09729	39.2076	7.5e-10	3.81e-10	2.4e-09	XP_009119315.1	Bra015303	AT1G04310 (E=2e-258) ERS2 | ERS2 (ETHYLENE RESPONSE SENSOR 2); ethylene binding / glycogen synthase kinase 3/ protein histidine kinase/ receptor	ENSG
Bra021680	-1.27657	-0.646398	13.7094	0.000199755	0.000213389	0.000639964	XP_018513953.1	Bra021680	AT2G30942 (E=4e-027) | unknown protein	ENSG
Bra010553	-1.27751	3.99557	186.835	1.68e-41	1.56e-42	5.38e-41	XP_009109317.1	Bra010553	AT4G36250 (E=2e-115) ALDH3F1 | ALDH3F1 (Aldehyde Dehydrogenase 3F1); 3-chloroallyl aldehyde dehydrogenase/ aldehyde dehydrogenase (NAD)	ENSG
Bra012624	-1.27768	4.97118	389.858	2.68e-85	8.89e-87	8.59e-85	XP_009136892.1	Bra012624	AT4G18010 (E=1e-293) IP5PII, AT5PTASE2 | AT5PTASE2 (MYO-INOSITOL POLYPHOSPHATE 5-PHOSPHATASE 2); inositol-polyphosphate 5-phosphatase	ENSG
Bra027648	-1.27889	-1.12306	8.50222	0.00259636	0.00354714	0.00831806	XP_009112937.1	Bra027648	AT1G63540 (E=2e-015) | hydroxyproline-rich glycoprotein family protein	ENSG
Bra024521	-1.27982	1.07386	34.4576	7.73e-09	4.36e-09	2.48e-08	XP_009115622.1	Bra024521	AT1G22590 (E=6e-058) AGL87 | MADS-box family protein	ENSG
Bra010360	-1.28081	3.86851	175.643	4.32e-39	4.33e-40	1.38e-38	XP_009109083.1	Bra010360	AT4G28550 (E=1e-225) | RabGAP/TBC domain-containing protein	ENSG
Bra017544	-1.28126	2.35706	74.1665	2.59e-17	7.18e-18	8.29e-17	XP_009114358.1	Bra017544	AT5G46470 (E=0.0) | disease resistance protein (TIR-NBS-LRR class), putative	ENSG
Bra013732	-1.28129	2.68852	78.4565	3.13e-18	8.18e-19	1e-17	XP_009137380.1	Bra013732	AT4G23810 (E=7e-113) WRKY53, ATWRKY53 | WRKY53; DNA binding / protein binding / transcription activator/ transcription factor	ENSG
Bra037128	-1.28149	3.33069	106.693	2.73e-24	5.2e-25	8.74e-24	XP_009112355.1	Bra037128	AT5G67060 (E=1e-067) HEC1 | HEC1 (HECATE 1); transcription factor	ENSG
Bra027899	-1.28372	-0.201545	7.9546	0.00340208	0.00479654	0.0108994	XP_009113346.1	Bra027899	AT1G57750 (E=1e-227) MAH1, CYP96A15 | CYP96A15 (CYTOCHROME P450 96 A1); midchain alkane hydroxylase/ oxygen binding	ENSG
Bra021253	-1.28512	1.24147	46.0649	2.59e-11	1.14e-11	8.3e-11	XP_009116004.1	Bra021253	AT1G51800 (E=8e-147) | leucine-rich repeat protein kinase, putative	ENSG
Bra025934	-1.28622	2.66372	79.1951	2.18e-18	5.63e-19	6.98e-18	XP_018515224.1	Bra025934	AT1G71400 (E=4e-203) AtRLP12 | AtRLP12 (Receptor Like Protein 12); protein binding	ENSG
Bra037979	-1.28735	0.720217	27.0465	2.92e-07	1.99e-07	9.36e-07	None	None	None
Bra022687	-1.28775	-0.506532	12.9576	0.000288847	0.000318624	0.000925393	XP_009127124.1	Bra022687	AT5G53980 (E=9e-074) ATHB52 | ATHB52 (ARABIDOPSIS THALIANA HOMEOBOX PROTEIN 52); transcription factor	ENSG
Bra032551	-1.28893	0.214883	16.989	3.99e-05	3.76e-05	0.000127819	XP_009118706.1	Bra032551	AT1G03470 (E=2e-059) | kinase interacting family protein	ENSG
Bra002103	-1.29094	4.51049	261.612	1.3e-57	7.64e-59	4.17e-57	XP_009121058.1	Bra002103	AT5G17760 (E=7e-239) | AAA-type ATPase family protein	ENSG
Bra015831	-1.2936	0.551727	16.2071	5.86e-05	5.68e-05	0.000187621	XP_009106211.1	Bra015831	AT1G75590 (E=8e-066) | auxin-responsive family protein	ENSG
Bra022211	-1.29526	1.00021	28.5972	1.37e-07	8.91e-08	4.38e-07	XP_009146017.1	Bra022211	AT3G17350 (E=2e-125) | unknown protein	ENSG
Bra019922	-1.29526	-0.77629	9.04346	0.00198537	0.00263636	0.00636061	None	None	None
Bra010379	-1.29631	1.17053	39.0493	8.1e-10	4.13e-10	2.6e-09	None	None	None
Bra026570	-1.29953	2.86028	121.031	2.35e-27	3.76e-28	7.52e-27	XP_009129105.1	Bra026570	AT2G02990 (E=1e-114) RNS1, ATRNS1 | RNS1 (RIBONUCLEASE 1); endoribonuclease/ ribonuclease	ENSG
Bra014936	-1.2996	0.118829	18.5005	1.91e-05	1.7e-05	6.12e-05	XP_009102634.1	Bra014936	AT3G23300 (E=0.0) | dehydration-responsive protein-related	ENSG
Bra019265	-1.30114	-0.282267	14.245	0.000153552	0.000160489	0.000491942	NP_001288947.1	Bra019265	AT4G23810 (E=3e-129) WRKY53, ATWRKY53 | WRKY53; DNA binding / protein binding / transcription activator/ transcription factor	ENSG
Bra024565	-1.30168	0.353645	21.5708	4.25e-06	3.41e-06	1.36e-05	XP_009115560.1	Bra024565	AT1G23140 (E=4e-069) | C2 domain-containing protein	ENSG
Bra034701	-1.30398	-0.719657	7.08136	0.00526658	0.007789	0.0168728	None	None	None
ENSRNA049453041	-1.30409	-0.398495	17.265	3.49e-05	3.25e-05	0.000111918	None	None	None
Bra004227	-1.30642	5.41055	572.771	8.81e-125	1.4e-126	2.82e-124	XP_009105286.1	Bra004227	AT1G67480 (E=4e-183) | kelch repeat-containing F-box family protein	ENSG
Bra028855	-1.30745	2.81092	79.2817	2.09e-18	5.39e-19	6.69e-18	XP_009125471.1	Bra028855	AT5G03030 (E=2e-041) | DNAJ heat shock N-terminal domain-containing protein	ENSG
Bra015899	-1.30748	0.727581	23.1073	2e-06	1.53e-06	6.39e-06	XP_009106128.1	Bra015899	AT1G74650 (E=7e-134) ATY13, ATMYB31, MYB31 | MYB31 (MYB DOMAIN PROTEIN 31); DNA binding / transcription factor	ENSG
Bra019350	-1.30791	0.334763	26.0198	4.82e-07	3.38e-07	1.54e-06	XP_009137289.1	Bra019350	AT4G22880 (E=2e-182) LDOX, TDS4, TT18, ANS | LDOX (LEUCOANTHOCYANIDIN DIOXYGENASE); leucocyanidin oxygenase	ENSG
Bra025117	-1.3083	5.01461	505.452	3.02e-110	6.19e-112	9.67e-110	XP_009152168.1	Bra025117	AT2G03550 (E=1e-119) | hydrolase	ENSG
Bra028472	-1.30869	2.04105	69.7561	2.28e-16	6.71e-17	7.31e-16	XP_009125156.1	Bra028472	AT5G40720 (E=7e-223) | FUNCTIONS IN: molecular_function unknown; INVOLVED IN: biological_process unknown; LOCATED IN: cellular_component unknown; CONTAINS InterPro DOMAIN/s: Protein of unknown function DUF23 (InterPro:IPR008166); BEST Arabidopsis thaliana protein match is: zinc finger (C3HC4-type RING finger) family protein (TAIR:AT3G27330.1); Has 216 Blast hits to 216 proteins in 64 species: Arc…	ENSG
Bra034157	-1.30931	6.39612	438.601	8.02e-96	2.18e-97	2.57e-95	XP_009122489.1	Bra034157	AT3G10985 (E=4e-042) SAG20, WI12, ATWI-12 | SAG20 (SENESCENCE ASSOCIATED GENE 20)	ENSG
Bra039767	-1.30958	0.894606	15.9612	6.61e-05	6.47e-05	0.000211891	XP_009141375.1	Bra039767	AT2G31020 (E=2e-091) ORP1A | ORP1A (OSBP(OXYSTEROL BINDING PROTEIN)-RELATED PROTEIN 1A); oxysterol binding	ENSG
Bra028660	-1.31007	6.33624	549.435	9.69e-120	1.67e-121	3.1e-119	XP_009125728.1	Bra028660	AT5G08380 (E=4e-211) AtAGAL1 | AtAGAL1 (Arabidopsis thaliana ALPHA-GALACTOSIDASE 1); alpha-galactosidase/ catalytic/ hydrolase, hydrolyzing O-glycosyl compounds	ENSG
Bra038442	-1.31016	7.82859	558.408	1.1e-121	1.87e-123	3.53e-121	XP_009108100.1	Bra038442	AT4G14130 (E=6e-158) XTR7 | XTR7 (XYLOGLUCAN ENDOTRANSGLYCOSYLASE 7); hydrolase, acting on glycosyl bonds / hydrolase, hydrolyzing O-glycosyl compounds / xyloglucan:xyloglucosyl transferase	ENSG
Bra002886	-1.31197	4.05198	142.257	6.48e-32	8.55e-33	2.08e-31	XP_009120085.1	Bra002886	AT5G55620 (E=5e-038) | unknown protein	ENSG
Bra014623	-1.31319	1.6686	36.8599	2.37e-09	1.27e-09	7.61e-09	XP_009139033.1	Bra014623	AT3G57450 (E=1e-020) | unknown protein	ENSG
Bra013815	-1.31319	2.97646	112.242	1.76e-25	3.16e-26	5.65e-25	XP_009138231.1	Bra013815	AT4G24570 (E=9e-136) DIC2 | mitochondrial substrate carrier family protein	ENSG
Bra032359	-1.31377	-0.374393	9.7062	0.00143164	0.00183647	0.0045866	XP_009115186.1	Bra032359	AT1G30100 (E=4e-311) NCED5, ATNCED5 | NCED5 (NINE-CIS-EPOXYCAROTENOID DIOXYGENASE 5); 9-cis-epoxycarotenoid dioxygenase	ENSG
Bra035785	-1.31485	2.47388	93.0783	2.3e-21	5.03e-22	7.38e-21	XP_009145636.1	Bra035785	AT3G20395 (E=1e-053) | protein binding / zinc ion binding	ENSG
Bra018713	-1.31498	-1.10772	6.83475	0.0059621	0.00894014	0.0191011	XP_009147987.1	Bra018713	AT1G48200 (E=2e-046) | unknown protein	ENSG
Bra039270	-1.31575	-0.339371	4.99921	0.0150479	0.0253589	0.0482097	None	None	None
Bra018933	-1.31798	3.46588	226.574	4.73e-50	3.33e-51	1.51e-49	XP_009147730.1	Bra018933	AT1G51850 (E=0.0) | leucine-rich repeat protein kinase, putative	ENSG
Bra014915	-1.3188	2.97307	117.898	1.1e-26	1.83e-27	3.51e-26	XP_018508327.1	Bra014915	AT3G23170 (E=6e-027) | unknown protein	ENSG
Bra016164	-1.31887	3.38844	164.15	1.29e-36	1.4e-37	4.13e-36	XP_009105772.1	Bra016164	AT1G71030 (E=9e-065) ATMYBL2, MYBL2 | MYBL2 (ARABIDOPSIS MYB-LIKE 2); DNA binding / transcription factor	ENSG
Bra036360	-1.3201	2.83542	116.751	1.93e-26	3.25e-27	6.19e-26	XP_009129580.1	Bra036360	AT1G68550 (E=2e-033) | AP2 domain-containing transcription factor, putative	ENSG
Bra024263	-1.32078	1.98743	58.1766	6.82e-14	2.4e-14	2.19e-13	XP_009150476.1	Bra024263	AT5G64060 (E=9e-122) anac103 | anac103 (Arabidopsis NAC domain containing protein 103); transcription factor	ENSG
Bra011280	-1.32108	2.5068	96.8171	3.64e-22	7.6e-23	1.17e-21	XP_009126913.1	Bra011280	AT1G13080 (E=5e-202) CYP71B2 | CYP71B2 (CYTOCHROME P450 71B2); electron carrier/ heme binding / iron ion binding / monooxygenase/ oxygen binding	ENSG
Bra012177	-1.32529	0.07484	17.1673	3.66e-05	3.42e-05	0.0001173	None	None	None
Bra033781	-1.32771	-1.24357	8.75308	0.00229316	0.00309079	0.0073467	None	None	None
Bra026398	-1.32799	9.29287	698.55	5.36e-152	6.18e-154	1.72e-151	XP_009142887.1	Bra026398	AT4G26850 (E=3e-202) VTC2 | VTC2 (vitamin c defective 2); GDP-D-glucose phosphorylase/ GDP-galactose:glucose-1-phosphate guanyltransferase/ GDP-galactose:mannose-1-phosphate guanyltransferase/ GDP-galactose:myoinositol-1-phosphate guanyltransferase/ galactose-1-phosphate guanylyltra	ENSG
Bra027651	-1.32876	1.17455	52.3431	1.19e-12	4.66e-13	3.82e-12	XP_009112932.1	Bra027651	AT2G20142 (E=3e-030) | transmembrane receptor	ENSG
Bra013892	-1.32902	-0.798853	11.1126	0.000716557	0.000857443	0.00229566	XP_009139230.1	Bra013892	AT4G25433 (E=2e-041) | peptidoglycan-binding LysM domain-containing protein	ENSG
Bra010414	-1.32906	-1.12245	7.02057	0.00543051	0.00805785	0.017398	XP_009109151.1	Bra010414	AT5G65370 (E=2e-108) | epsin N-terminal homology (ENTH) domain-containing protein / clathrin assembly protein-related	ENSG
Bra035751	-1.32928	0.331572	21.7976	3.8e-06	3.03e-06	1.22e-05	XP_009145589.1	Bra035751	AT3G20740 (E=2e-183) FIE, FIS3, FIE1 | FIE (FERTILIZATION-INDEPENDENT ENDOSPERM); nucleotide binding / transcription factor/ transcription regulator	ENSG
Bra030550	-1.33023	4.52614	396.887	8.07e-87	2.62e-88	2.59e-86	XP_009111134.1	Bra030550	AT1G03940 (E=3e-224) | transferase family protein	ENSG
Bra019280	-1.33402	6.69635	946.383	1.39e-205	8.11e-208	4.46e-205	XP_009137379.1	Bra019280	AT4G23680 (E=7e-068) | major latex protein-related / MLP-related	ENSG
Bra004465	-1.3346	0.351781	24.0016	1.29e-06	9.63e-07	4.14e-06	XP_009142547.1	Bra004465	AT2G47270 (E=1e-048) | transcription factor/ transcription regulator	ENSG
Bra000337	-1.33586	-0.81075	11.9085	0.000483547	0.000558796	0.00154916	XP_009133650.1	Bra000337	AT2G44000 (E=1e-075) | FUNCTIONS IN: molecular_function unknown; INVOLVED IN: biological_process unknown; LOCATED IN: cellular_component unknown; CONTAINS InterPro DOMAIN/s: Harpin-induced 1 (InterPro:IPR010847); BEST Arabidopsis thaliana protein match is: unknown protein (TAIR:AT1G64065.1); Has 34 Blast hits to 34 proteins in 4 species: Archae - 0; Bacteria - 0; Metazoa - 0; Fungi - 0; Plants - …	ENSG
Bra016937	-1.33767	1.84136	60.6488	2.02e-14	6.82e-15	6.46e-14	XP_009141988.1	Bra016937	AT2G41380 (E=1e-131) | embryo-abundant protein-related	ENSG
Bra011180	-1.33803	4.79182	376.091	2.52e-82	8.83e-84	8.07e-82	XP_009127934.1	Bra011180	AT1G65310 (E=2e-137) ATXTH17, XTH17 | XTH17 (XYLOGLUCAN ENDOTRANSGLUCOSYLASE/HYDROLASE 17); hydrolase, acting on glycosyl bonds / hydrolase, hydrolyzing O-glycosyl compounds / xyloglucan:xyloglucosyl transferase	ENSG
Bra003746	-1.34016	1.6561	47.0771	1.58e-11	6.82e-12	5.06e-11	XP_009104700.1	Bra003746	AT1G75580 (E=5e-043) | auxin-responsive protein, putative	ENSG
Bra011993	-1.34209	6.42894	704.229	3.18e-153	3.6e-155	1.02e-152	XP_009103628.1	Bra011993	AT2G27880 (E=0.0) AGO5 | AGO5 (ARGONAUTE 5); nucleic acid binding	ENSG
Bra028999	-1.34211	4.23413	266.617	1.09e-58	6.2e-60	3.48e-58	XP_009132415.1	Bra028999	AT5G54980 (E=1e-082) | integral membrane family protein	ENSG
Bra002990	-1.34271	-0.274231	11.3221	0.000646287	0.000765883	0.00207054	None	None	None
Bra024738	-1.34596	-0.461061	9.44999	0.00162339	0.0021115	0.00520093	None	None	None
Bra001895	-1.34633	-0.302949	5.99111	0.00910574	0.0143782	0.0291725	XP_009135836.1	Bra001895	AT1G23280 (E=2e-092) | MAK16 protein-related	ENSG
Bra009498	-1.3475	-0.66812	7.14426	0.00510299	0.00752043	0.0163487	XP_009122656.1	Bra009498	AT5G03960 (E=2e-126) IQD12 | IQD12 (IQ-domain 12); calmodulin binding	ENSG
Bra027652	-1.34855	3.71314	205.881	1.33e-45	1.09e-46	4.26e-45	XP_009112933.1	Bra027652	AT1G63640 (E=0.0) | kinesin motor protein-related	ENSG
Bra031077	-1.34893	3.05437	173.361	1.33e-38	1.36e-39	4.27e-38	XP_009117543.1	Bra031077	AT1G19350 (E=8e-117) BES1, BZR2 | BES1 (BRI1-EMS-SUPPRESSOR 1); protein binding / transcription factor/ transcription regulator	ENSG
Bra025264	-1.34911	2.90508	111.003	3.26e-25	5.91e-26	1.04e-24	None	None	None
Bra012575	-1.34922	1.62962	68.6238	3.98e-16	1.19e-16	1.27e-15	XP_009103722.1	Bra012575	AT4G18830 (E=4e-110) ATOFP5, OFP5 | OFP5 (ARABIDOPSIS THALIANA OVATE FAMILY PROTEIN 5)	ENSG
Bra010096	-1.34943	0.72299	34.4071	7.92e-09	4.47e-09	2.54e-08	XP_009151374.1	Bra010096	AT5G62520 (E=2e-134) SRO5 | SRO5 (SIMILAR TO RCD ONE 5); NAD+ ADP-ribosyltransferase	ENSG
Bra009951	-1.35001	5.38832	620.744	3.74e-135	5.15e-137	1.2e-134	XP_009151198.1	Bra009951	AT5G27600 (E=0.0) LACS7, ATLACS7 | LACS7 (LONG-CHAIN ACYL-COA SYNTHETASE 7); long-chain-fatty-acid-CoA ligase/ protein binding	ENSG
Bra029416	-1.35073	2.50575	71.0125	1.23e-16	3.55e-17	3.94e-16	XP_009130056.1	Bra029416	AT5G24580 (E=3e-069) | copper-binding family protein	ENSG
Bra035638	-1.35083	1.27007	54.9541	3.33e-13	1.23e-13	1.07e-12	None	None	None
Bra020444	-1.35265	4.17324	227.041	3.75e-50	2.63e-51	1.2e-49	XP_009126838.1	Bra020444	AT5G57390 (E=1e-225) AIL5, CHO1 | AIL5 (AINTEGUMENTA-LIKE 5); DNA binding / transcription factor	ENSG
Bra025819	-1.35292	7.16093	419.71	9.58e-92	2.82e-93	3.07e-91	XP_009149525.1	Bra025819	AT1G20450 (E=1e-029) LTI29, LTI45, ERD10 | ERD10 (EARLY RESPONSIVE TO DEHYDRATION 10); actin binding	ENSG
Bra032738	-1.35678	2.55138	70.7237	1.42e-16	4.11e-17	4.54e-16	XP_009139589.1	Bra032738	AT1G55650 (E=2e-028) | high mobility group (HMG1/2) family protein / ARID/BRIGHT DNA-binding domain-containing protein	ENSG
Bra019123	-1.35709	1.96143	85.1602	1.15e-19	2.75e-20	3.69e-19	XP_009137737.1	Bra019123	AT4G31800 (E=2e-056) WRKY18, ATWRKY18 | WRKY18; transcription factor	ENSG
Bra010220	-1.36143	3.83009	183.953	7.07e-41	6.64e-42	2.26e-40	NP_001288969.1	Bra010220	AT4G31800 (E=1e-131) WRKY18 | WRKY18; transcription factor	ENSG
Bra016996	-1.36164	3.72748	147.222	5.6e-33	7.02e-34	1.8e-32	XP_009141900.1	Bra016996	AT4G18880 (E=9e-016) AT-HSFA4A, HSF A4A | AT-HSFA4A; DNA binding / transcription factor	ENSG
Bra010173	-1.3621	-1.1369	7.47832	0.00431235	0.00624463	0.0138157	None	None	None
Bra026481	-1.36599	2.5297	107.295	2.03e-24	3.84e-25	6.49e-24	XP_009141759.1	Bra026481	AT5G23810 (E=5e-233) AAP7 | AAP7; amino acid transmembrane transporter	ENSG
Bra012218	-1.36609	3.01232	177.692	1.57e-39	1.55e-40	5.03e-39	XP_009103350.1	Bra012218	AT1G20190 (E=3e-135) ATEXPA11, EXP11, ATEXP11, ATHEXP ALPHA 1.14 | ATEXPA11 (ARABIDOPSIS THALIANA EXPANSIN 11)	ENSG
Bra017282	-1.36609	2.40454	119.643	4.64e-27	7.57e-28	1.49e-26	XP_009141529.1	Bra017282	AT2G35900 (E=1e-075) | unknown protein	ENSG
Bra017583	-1.3669	-0.563909	10.5821	0.000932081	0.00114186	0.00298615	XP_009114380.1	Bra017583	AT5G46050 (E=1e-273) ATPTR3, PTR3 | PTR3 (PEPTIDE TRANSPORTER 3); dipeptide transporter/ transporter/ tripeptide transporter	ENSG
Bra004640	-1.36719	0.998928	42.6268	1.41e-10	6.62e-11	4.51e-10	XP_009142769.1	Bra004640	AT2G41705 (E=6e-163) | camphor resistance CrcB family protein	ENSG
Bra019061	-1.36724	1.88871	85.1493	1.16e-19	2.77e-20	3.71e-19	None	None	None
Bra008890	-1.36781	3.76283	261.778	1.2e-57	7.03e-59	3.84e-57	XP_009122878.1	Bra008890	AT5G12400 (E=9e-254) | PHD finger transcription factor, putative	ENSG
Bra014415	-1.3681	1.30148	45.7544	3.01e-11	1.34e-11	9.64e-11	XP_009138742.1	Bra014415	AT3G61970 (E=4e-115) NGA2 | NGA2 (NGATHA2); transcription factor	ENSG
Bra005333	-1.36977	-0.405986	7.614	0.00403482	0.00579167	0.0129265	None	None	None
Bra000352	-1.37038	1.55239	56.3423	1.68e-13	6.09e-14	5.39e-13	XP_009133672.1	Bra000352	AT2G44380 (E=4e-099) | DC1 domain-containing protein	ENSG
Bra000549	-1.37144	0.74676	24.7854	8.8e-07	6.41e-07	2.82e-06	XP_009133955.1	Bra000549	AT2G25290 (E=2e-249) | binding	ENSG
Bra019884	-1.37353	-1.01151	10.073	0.00119441	0.00150458	0.0038266	None	None	None
Bra024257	-1.37369	2.27871	108.42	1.16e-24	2.17e-25	3.72e-24	XP_009150468.1	Bra024257	AT5G64000 (E=1e-158) SAL2, ATSAL2 | SAL2; 3'(2'),5'-bisphosphate nucleotidase/ inositol or phosphatidylinositol phosphatase	ENSG
Bra016384	-1.37465	-0.871566	9.99652	0.00123954	0.00156836	0.00397116	XP_009110755.1	Bra016384	AT1G22220 (E=6e-077) | F-box family protein	ENSG
Bra022210	-1.37529	0.317156	13.9148	0.000180502	0.000191285	0.000578282	XP_009146018.1	Bra022210	AT3G17350 (E=3e-114) | unknown protein	ENSG
Bra008260	-1.3777	1.35512	50.7972	2.54e-12	1.02e-12	8.15e-12	XP_009128178.1	Bra008260	AT1G76430 (E=1e-255) | phosphate transporter family protein	ENSG
Bra032942	-1.38041	1.22376	52.1212	1.33e-12	5.22e-13	4.26e-12	None	None	None
Bra026276	-1.38129	2.84009	137.706	6.16e-31	8.45e-32	1.97e-30	XP_009144240.1	Bra026276	AT4G28190 (E=7e-132) ULT1, ULT | ULT1 (ULTRAPETALA1); DNA binding	ENSG
Bra035853	-1.38168	5.53354	575.411	2.36e-125	3.73e-127	7.57e-125	XP_009112068.1	Bra035853	AT5G63140 (E=2e-183) ATPAP29, PAP29 | ATPAP29 (ARABIDOPSIS THALIANA PURPLE ACID PHOSPHATASE 29); acid phosphatase/ protein serine/threonine phosphatase	ENSG
Bra031423	-1.38197	0.872271	31.3391	3.58e-08	2.17e-08	1.15e-07	XP_009104801.1	Bra031423	AT1G61580 (E=1e-198) RPL3B, ARP2 | RPL3B (R-PROTEIN L3 B); structural constituent of ribosome	ENSG
Bra017446	-1.38216	6.0884	449.476	3.64e-98	9.38e-100	1.17e-97	XP_009114232.1	Bra017446	AT2G01520 (E=2e-075) MLP328 | MLP328 (MLP-LIKE PROTEIN 328); copper ion binding	ENSG
Bra004497	-1.38216	5.10476	451.156	1.6e-98	4.04e-100	5.11e-98	XP_009142583.1	Bra004497	AT2G46910 (E=6e-093) | plastid-lipid associated protein PAP / fibrillin family protein	ENSG
Bra012899	-1.38335	4.6117	424.456	9.12e-93	2.62e-94	2.92e-92	XP_018512631.1	Bra012899	AT3G50440 (E=7e-123) ATMES10, MES10 | MES10 (METHYL ESTERASE 10); hydrolase/ hydrolase, acting on ester bonds / methyl jasmonate esterase	ENSG
Bra003402	-1.38438	6.57679	1006.33	1.65e-218	7.56e-221	5.27e-218	XP_009104243.1	Bra003402	AT3G60160 (E=0.0) ATMRP9 | ATMRP9; ATPase, coupled to transmembrane movement of substances	ENSG
Bra027928	-1.38477	6.19066	873.282	9.09e-190	6.31e-192	2.91e-189	XP_009113380.1	Bra027928	AT1G56580 (E=2e-068) | unknown protein	ENSG
Bra012128	-1.38826	0.906239	38.1965	1.23e-09	6.4e-10	3.94e-09	XP_009103459.1	Bra012128	AT5G67060 (E=5e-063) HEC1 | HEC1 (HECATE 1); transcription factor	ENSG
Bra025654	-1.38857	3.43361	182.146	1.74e-40	1.65e-41	5.58e-40	None	None	None
Bra028996	-1.38934	4.96135	314.797	4.31e-69	1.97e-70	1.38e-68	XP_009132410.1	Bra028996	AT5G55050 (E=4e-189) | GDSL-motif lipase/hydrolase family protein	ENSG
Bra031766	-1.38984	3.48601	195.357	2.45e-43	2.15e-44	7.84e-43	XP_018510484.1	Bra031766	AT1G11330 (E=0.0) | S-locus lectin protein kinase family protein	ENSG
Bra006136	-1.39222	2.55924	112.726	1.39e-25	2.48e-26	4.45e-25	XP_009131249.1	Bra006136	AT5G11980 (E=2e-158) | conserved oligomeric Golgi complex component-related / COG complex component-related	ENSG
Bra032176	-1.3935	2.74371	114.781	5.06e-26	8.79e-27	1.62e-25	XP_009140453.1	Bra032176	AT2G23290 (E=2e-095) AtMYB70 | AtMYB70 (myb domain protein 70); DNA binding / transcription factor	ENSG
Bra035258	-1.39483	-0.508346	10.6608	0.000896869	0.0010943	0.00287334	XP_009108202.1	Bra035258	AT4G11040 (E=5e-115) | protein phosphatase 2C, putative / PP2C, putative	ENSG
Bra006435	-1.39721	-1.0942	10.222	0.00110871	0.00138779	0.00355201	XP_009121028.1	Bra006435	AT5G18020 (E=1e-038) | auxin-responsive protein, putative	ENSG
Bra039545	-1.39984	3.43881	129.38	3.78e-29	5.6e-30	1.21e-28	XP_009147295.1	Bra039545	AT4G15490 (E=2e-240) UGT84A3 | UGT84A3; UDP-glycosyltransferase/ sinapate 1-glucosyltransferase/ transferase, transferring glycosyl groups	ENSG
Bra039970	-1.401	4.1412	246.155	2.77e-54	1.79e-55	8.87e-54	XP_009140986.1	Bra039970	AT2G44450 (E=4e-269) BGLU15 | BGLU15 (BETA GLUCOSIDASE 15); catalytic/ cation binding / hydrolase, hydrolyzing O-glycosyl compounds	ENSG
Bra034236	-1.40272	3.04555	120.945	2.45e-27	3.93e-28	7.84e-27	XP_009121587.1	Bra034236	AT3G26280 (E=6e-187) CYP71B4 | CYP71B4; electron carrier/ heme binding / iron ion binding / monooxygenase/ oxygen binding	ENSG
Bra019293	-1.40337	-1.19816	7.83937	0.00360268	0.00511205	0.0115421	XP_009137364.1	Bra019293	AT4G23600 (E=4e-152) CORI3, JR2 | CORI3 (CORONATINE INDUCED 1); cystathionine beta-lyase/ transaminase	ENSG
Bra039946	-1.40375	4.72303	383.758	5.61e-84	1.89e-85	1.8e-83	XP_009117308.1	Bra039946	AT2G23120 (E=1e-009) | FUNCTIONS IN: molecular_function unknown; INVOLVED IN: biological_process unknown; LOCATED IN: plasma membrane; EXPRESSED IN: 23 plant structures; EXPRESSED DURING: 14 growth stages; CONTAINS InterPro DOMAIN/s: Late embryogenesis abundant protein 18 (InterPro:IPR018930); BEST Arabidopsis thaliana protein match is: unknown protein (TAIR:AT2G23110.1); Has 25 Blast hits to 25 …	ENSG
[truncated: 418 more rows]
