# Supplementary material for: Transcriptomic and epigenomic analyses revealed that polycomb repressive complex 2 regulates not only developmental but also stress responsive metabolism in Brassica rapa
Source: Front Plant Sci. 2023 Feb 20;14:1079218. doi: 10.3389/fpls.2023.1079218 (PMC9986605; doi:10.3389/fpls.2023.1079218)
Supplement: Supplementary Figure 13 — Verification of H3K27me3-unmarked BrPP2A and H3K27me3-marked BrFUS3 in B. rapa. (A) IGV genome browser visualization showing the transcript levels of BrPP2A (Bra012474) between R-o-18 and brclf mutant. Transcription of BrPP2A was not affected in brclf in comparison to level of R-o-18. Three biological replicates from RNA-seq read counts were indicated with black color (R-o-18) and brown color (brclf). (B) IGV genome browser visualization showing the enriched level of H3K27me3 at the genomic locus of BrPP2A (Bra012474) in either leaf or flower tissue in comparison to input DNA. Upper diagram presents a primer location used for ChIP-qPCR analysis. A housekeeping reference gene, BrPP2A was not enriched with H3K27me3. ChIP-seq read intensity of Y-axis is indicated with a bracket on the left upper part of each track. (C) Result of ChIP-qPCR on H3K27me3 enrichment between R-o-18 and brclf mutant at BrFUS3 (Bra032953) genomic locus. Genomic region of BrFUS3 was enriched with H3K27me3 in comparison to input DNA. Upper diagram presents a primer location used for ChIP-qPCR analysis. One-way ANOVA analysis with Tukey’s post-hoc test was applied to determine statistical significance (p < 0.05). [file DataSheet_2.zip › Supplementary Table S4 TF genes in DEG list.xlsx]

## Sheet: 218 TFs upregulated in brclf
218 B. rapa TFs upregulated in brclf
Gene ID	Gene description
Bra000008	AT2G37590 (E=3e-076) ATDOF2.4, DOF2.4 | Dof-type zinc finger domain-containing protein
Bra000046	AT2G38250 (E=3e-073) | DNA-binding protein-related
Bra000177	AT2G40200 (E=1e-081) | basic helix-loop-helix (bHLH) family protein
Bra000203	AT2G40750 (E=3e-122) WRKY54, ATWRKY54 | WRKY54; transcription factor
Bra000362	AT2G44745 (E=1e-084) | WRKY family transcription factor
Bra000378	AT2G45190 (E=3e-100) AFO, FIL, YAB1 | AFO (ABNORMAL FLORAL ORGANS); protein binding / transcription factor/ transcription regulator
Bra000393	AT2G45660 (E=6e-092) AGL20, SOC1 | AGL20 (AGAMOUS-LIKE 20); transcription factor
Bra000434	AT2G46870 (E=1e-116) NGA1 | NGA1 (NGATHA1); transcription factor
Bra000462	AT2G47810 (E=8e-075) NF-YB5 | NF-YB5 (NUCLEAR FACTOR Y, SUBUNIT B5); transcription factor
Bra000466	AT2G47850 (E=6e-171) | zinc finger (CCCH-type) family protein
Bra000736	AT4G11140 (E=2e-040) CRF1 | CRF1 (CYTOKININ RESPONSE FACTOR 1); DNA binding / transcription factor
Bra001264	AT3G07650 (E=2e-152) COL9 | COL9 (CONSTANS-LIKE 9); transcription factor/ zinc ion binding
Bra001377	AT3G10760 (E=4e-023) | myb family transcription factor
Bra001596	AT3G15500 (E=6e-100) ATNAC3, ANAC055 | ANAC055 (ARABIDOPSIS NAC DOMAIN CONTAINING PROTEIN 55); transcription factor
Bra001710	AT3G18550 (E=6e-126) BRC1, TCP18, ATTCP18 | BRC1 (BRANCHED 1); transcription factor
Bra001907	AT3G23250 (E=1e-138) MYB15, ATY19, ATMYB15 | MYB15 (MYB DOMAIN PROTEIN 15); DNA binding / transcription factor
Bra001941	AT3G24310 (E=4e-099) MYB305, ATMYB71 | MYB305 (myb domain protein 305); DNA binding / transcription factor
Bra002132	AT5G18090 (E=2e-085) | transcriptional factor B3 family protein
Bra002509	AT5G60142 (E=2e-041) | DNA binding
Bra003073	AT5G53210 (E=1e-118) SPCH | SPCH (SPEECHLESS); DNA binding / transcription factor
Bra003130	AT3G53310 (E=3e-079) | transcriptional factor B3 family protein
Bra003239	AT3G56400 (E=8e-096) WRKY70, ATWRKY70 | WRKY70; transcription factor/ transcription repressor
Bra003334	AT1G56170 (E=9e-069) HAP5B, ATHAP5B, NF-YC2 | NF-YC2 (NUCLEAR FACTOR Y, SUBUNIT C2); DNA binding / transcription activator/ transcription factor
Bra003484	AT3G62100 (E=3e-067) IAA30 | IAA30 (INDOLE-3-ACETIC ACID INDUCIBLE 30); transcription factor
Bra003619	AT1G79180 (E=1e-098) ATMYB63, MYB63 | MYB63 (MYB DOMAIN PROTEIN 63); DNA binding / transcription activator/ transcription factor
Bra003702	AT1G76890 (E=4e-053) GT2, AT-GT2 | GT2; transcription factor
Bra003715	AT1G76590 (E=4e-070) | zinc-binding family protein
Bra003749	AT1G75520 (E=1e-129) SRS5 | SRS5 (SHI-RELATED SEQUENCE 5)
Bra003797	AT1G74500 (E=5e-042) | bHLH family protein
Bra004015	AT1G68810 (E=5e-136) | basic helix-loop-helix (bHLH) family protein
Bra004035	AT1G68520 (E=2e-175) | zinc finger (B-box type) family protein
Bra004736	AT2G43000 (E=2e-134) anac042 | anac042 (Arabidopsis NAC domain containing protein 42); transcription factor
Bra004928	AT2G45660 (E=6e-082) AGL20, SOC1 | AGL20 (AGAMOUS-LIKE 20); transcription factor
Bra005165	AT2G37740 (E=2e-059) ATZFP10, ZFP10 | ZFP10 (ZINC-FINGER PROTEIN 10); nucleic acid binding / transcription factor/ zinc ion binding
Bra005287	AT2G36270 (E=5e-133) ABI5, GIA1 | ABI5 (ABA INSENSITIVE 5); DNA binding / transcription activator/ transcription factor
Bra005470	AT2G33810 (E=4e-043) SPL3 | SPL3 (SQUAMOSA PROMOTER BINDING PROTEIN-LIKE 3); DNA binding / transcription factor
Bra005795	AT5G04130 (E=2e-114) | DNA topoisomerase, ATP-hydrolyzing, putative / DNA topoisomerase II, putative / DNA gyrase, putative
Bra005949	AT5G07700 (E=1e-108) MYB76, AtMYB76 | MYB76 (myb domain protein 76); DNA binding / transcription factor
Bra006075	AT5G10720 (E=7e-264) AHK5, CKI2 | AHK5 (ARABIDOPSIS HISTIDINE KINASE 5); protein histidine kinase
Bra006178	AT5G13080 (E=4e-067) WRKY75, ATWRKY75 | WRKY75; transcription factor
Bra007378	AT3G58070 (E=4e-090) GIS | GIS (GLABROUS INFLORESCENCE STEMS); nucleic acid binding / transcription factor/ zinc ion binding
Bra007539	AT3G60490 (E=3e-080) | AP2 domain-containing transcription factor TINY, putative
Bra007855	AT2G24430 (E=4e-141) ANAC038 | ANAC038 (ARABIDOPSIS NAC DOMAIN CONTAINING PROTEIN 38); transcription factor
Bra008552	AT4G01500 (E=7e-114) NGA4 | NGA4 (NGATHA4); transcription factor
Bra008562	AT1G34650 (E=3e-233) HDG10 | HDG10 (HOMEODOMAIN GLABROUS 10); DNA binding / transcription factor
Bra008596	AT5G16770 (E=2e-137) AtMYB9 | AtMYB9 (myb domain protein 9); DNA binding / transcription factor
Bra008858	AT5G13080 (E=6e-064) WRKY75, ATWRKY75 | WRKY75; transcription factor
Bra009112	AT5G05410 (E=9e-073) DREB2A, DREB2 | DREB2A; DNA binding / transcription activator/ transcription factor
Bra009510	AT5G03790 (E=1e-095) ATHB51, LMI1, HB51 | HB51; DNA binding / sequence-specific DNA binding / transcription factor
Bra009910	AT5G26660 (E=2e-127) ATMYB4, ATMYB86 | ATMYB86 (MYB DOMAIN PROTEIN 86); specific transcriptional repressor/ transcription repressor
Bra010032	AT5G49520 (E=5e-137) WRKY48, ATWRKY48 | WRKY48; transcription factor
Bra010383	AT4G28140 (E=2e-109) | AP2 domain-containing transcription factor, putative
Bra010465	AT5G51860 (E=1e-023) | MADS-box protein (AGL72)
Bra010623	AT4G37940 (E=8e-079) AGL21 | AGL21; transcription factor
Bra010955	AT1G24260 (E=2e-110) SEP3, AGL9 | SEP3 (SEPALLATA3); DNA binding / protein binding / transcription factor
Bra010994	AT1G25440 (E=8e-125) | zinc finger (B-box type) family protein
Bra011037	AT4G28530 (E=3e-167) anac074 | anac074 (Arabidopsis NAC domain containing protein 74); transcription factor
Bra011332	AT4G32280 (E=5e-077) IAA29 | IAA29 (INDOLE-3-ACETIC ACID INDUCIBLE 29); transcription factor
Bra011772	AT4G37540 (E=1e-091) LBD39 | LBD39 (LOB DOMAIN-CONTAINING PROTEIN 39)
Bra011776	AT4G37610 (E=1e-179) BT5 | BT5 (BTB AND TAZ DOMAIN PROTEIN 5); protein binding / transcription regulator
Bra011942	AT2G28500 (E=7e-079) LBD11 | LBD11 (LOB DOMAIN-CONTAINING PROTEIN 11)
Bra011992	AT2G27930 (E=6e-088) | binding
Bra012093	AT5G66700 (E=4e-092) HB53, HB-8, ATHB53 | HB53; DNA binding / transcription factor
Bra012112	AT5G66870 (E=1e-112) ASL1, LBD36 | ASL1
Bra012139	AT5G67180 (E=3e-134) TOE3 | AP2 domain-containing transcription factor, putative
Bra012183	AT1G19510 (E=8e-042) ATRL5 | ATRL5 (ARABIDOPSIS RAD-LIKE 5); DNA binding / transcription factor
Bra012445	AT1G26680 (E=7e-069) | transcriptional factor B3 family protein
Bra012564	AT4G18960 (E=1e-110) AG | AG (AGAMOUS); DNA binding / transcription factor
Bra012663	AT4G17460 (E=3e-105) HAT1 | HAT1; DNA binding / transcription factor
Bra012936	AT5G61620 (E=1e-122) | myb family transcription factor
Bra012939	AT5G61590 (E=2e-091) | AP2 domain-containing transcription factor family protein
Bra013149	AT2G12646 (E=5e-133) | FUNCTIONS IN: molecular_function unknown; INVOLVED IN: biological_process unknown; LOCATED IN: cellular_component unknown; CONTAINS InterPro DOMAIN/s: Protein of unknown function DUF597 (InterPro:IPR006734); BEST Arabidopsis thaliana protein match is: zinc-binding protein, putative (TAIR:AT3G60670.1); Has 191 Blast hits to 191 proteins in 14 species: Archae - 0; Bacteria - …
Bra013248	AT3G24650 (E=7e-290) ABI3, SIS10 | ABI3 (ABA INSENSITIVE 3); DNA binding / basal transcription repressor/ transcription activator/ transcription factor
Bra013364	AT4G18960 (E=1e-118) AG | AG (AGAMOUS); DNA binding / transcription factor
Bra013526	AT4G21440 (E=4e-134) ATMYB102, ATM4 | ATMYB102 (ARABIDOPSIS MYB-LIKE 102); DNA binding / transcription factor
Bra013584	AT4G22070 (E=3e-213) WRKY31, ATWRKY31 | WRKY31; transcription factor
Bra013708	AT4G23550 (E=1e-107) WRKY29, ATWRKY29 | WRKY29; transcription factor
Bra013779	AT4G24240 (E=9e-059) WRKY7, ATWRKY7 | WRKY7; calmodulin binding / transcription factor
Bra013889	AT4G25410 (E=7e-094) | DNA binding / transcription factor
Bra013891	AT5G51860 (E=2e-050) | MADS-box protein (AGL72)
Bra013939	AT4G25990 (E=2e-061) CIL | CIL
Bra013978	AT5G17430 (E=6e-254) BBM | BBM (BABY BOOM); DNA binding / transcription factor
Bra014054	AT1G46264 (E=9e-145) AT-HSFB4, HSFB4 | AT-HSFB4; DNA binding / transcription factor
Bra014411	AT3G62100 (E=3e-021) IAA30 | IAA30 (INDOLE-3-ACETIC ACID INDUCIBLE 30); transcription factor
Bra014612	AT3G57670 (E=8e-148) NTT | NTT (NO TRANSMITTING TRACT); nucleic acid binding / transcription factor/ zinc ion binding
Bra014658	AT3G56970 (E=7e-098) BHLH038, ORG2 | BHLH038; DNA binding / transcription factor
Bra014659	AT3G56970 (E=2e-095) BHLH038, ORG2 | BHLH038; DNA binding / transcription factor
Bra014822	AT3G54340 (E=6e-104) AP3, ATAP3 | AP3 (APETALA 3); DNA binding / transcription factor
Bra014929	AT3G23250 (E=5e-131) MYB15, ATY19, ATMYB15 | MYB15 (MYB DOMAIN PROTEIN 15); DNA binding / transcription factor
Bra015109	AT3G06410 (E=5e-010) | nucleic acid binding / zinc ion binding
Bra015264	AT1G03790 (E=3e-138) SOM | SOM (SOMNUS); nucleic acid binding / transcription factor
Bra015731	AT1G76590 (E=2e-123) | zinc-binding family protein
Bra015847	AT1G75390 (E=2e-019) AtbZIP44 | AtbZIP44 (Arabidopsis thaliana basic leucine-zipper 44); DNA binding / protein heterodimerization/ transcription factor
Bra016056	AT1G72450 (E=7e-100) JAZ6, TIFY11B | JAZ6 (JASMONATE-ZIM-DOMAIN PROTEIN 6)
Bra016193	AT1G70700 (E=1e-063) JAZ9, TIFY7 | TIFY7
Bra016535	AT1G18860 (E=3e-163) WRKY61, ATWRKY61 | WRKY61; transcription factor
Bra016974	AT2G40750 (E=7e-108) WRKY54, ATWRKY54 | WRKY54; transcription factor
Bra017376	AT2G03710 (E=3e-106) SEP4, AGL3 | SEP4 (SEPALLATA 4); DNA binding / transcription factor
Bra017489	AT5G47370 (E=7e-102) HAT2 | HAT2; DNA binding / transcription factor/ transcription repressor
Bra017495	AT5G47220 (E=3e-039) ATERF2, ATERF-2, ERF2 | ERF2 (ETHYLENE RESPONSIVE ELEMENT BINDING FACTOR 2); DNA binding / transcription activator/ transcription factor
Bra017561	AT5G46350 (E=1e-108) WRKY8, ATWRKY8 | WRKY8; transcription factor
Bra017670	AT4G34680 (E=4e-118) | GATA transcription factor 3, putative (GATA-3)
Bra017750	AT4G36160 (E=8e-182) ANAC076, VND2 | ANAC076 (ARABIDOPSIS NAC DOMAIN CONTAINING PROTEIN 76); transcription factor
Bra018271	AT2G31230 (E=3e-077) ATERF15 | ATERF15 (Ethylene-responsive element binding factor 15); DNA binding / transcription activator/ transcription factor
Bra018638	AT1G08290 (E=7e-156) | zinc finger (C2H2 type) protein (WIP3)
Bra019134	AT4G25990 (E=5e-044) CIL | CIL
Bra019221	AT4G24540 (E=2e-088) AGL24 | AGL24 (AGAMOUS-LIKE 24); protein binding / protein heterodimerization/ protein homodimerization/ sequence-specific DNA binding / transcription factor
Bra019297	AT4G23550 (E=2e-120) WRKY29, ATWRKY29 | WRKY29; transcription factor
Bra019343	AT4G22950 (E=2e-077) AGL19, GL19 | AGL19 (AGAMOUS-LIKE 19); transcription factor
Bra019442	AT3G44350 (E=7e-095) anac061 | anac061 (Arabidopsis NAC domain containing protein 61); transcription factor
Bra019773	AT1G12540 (E=1e-061) | basic helix-loop-helix (bHLH) family protein
Bra019824	AT1G13300 (E=2e-131) | myb family transcription factor
Bra019944	AT1G10320 (E=2e-069) | U2 snRNP auxiliary factor-related
Bra020093	AT5G20240 (E=6e-104) PI | PI (PISTILLATA); DNA binding / transcription factor
Bra020228	AT5G23000 (E=1e-138) RAX1, MYB37, ATMYB37 | MYB37 (MYB DOMAIN PROTEIN 37); DNA binding / transcription factor
Bra020628	AT5G49520 (E=5e-119) WRKY48, ATWRKY48 | WRKY48; transcription factor
Bra020735	AT3G30530 (E=3e-069) ATBZIP42 | ATBZIP42 (ARABIDOPSIS THALIANA BASIC LEUCINE-ZIPPER 42); DNA binding / protein heterodimerization/ protein homodimerization/ transcription factor
Bra020826	AT4G22950 (E=2e-026) AGL19, GL19 | AGL19 (AGAMOUS-LIKE 19); transcription factor
Bra021047	AT4G17500 (E=2e-049) ATERF-1 | ATERF-1 (ETHYLENE RESPONSIVE ELEMENT BINDING FACTOR 1); DNA binding / transcription activator/ transcription factor
Bra021113	AT3G15500 (E=4e-148) ATNAC3, ANAC055 | ANAC055 (ARABIDOPSIS NAC DOMAIN CONTAINING PROTEIN 55); transcription factor
Bra021382	AT3G02940 (E=8e-149) MYB107, AtMYB107 | MYB107 (myb domain protein 107); DNA binding / transcription factor
Bra021483	AT3G01140 (E=1e-122) MYB106, AtMYB106 | MYB106 (myb domain protein 106); DNA binding / transcription factor
Bra021592	AT3G15170 (E=8e-124) CUC1, anac054, ATNAC1 | CUC1 (CUP-SHAPED COTYLEDON1); transcription factor
Bra022058	AT4G17900 (E=8e-083) | zinc-binding family protein
Bra022224	AT3G17600 (E=1e-056) IAA31 | IAA31 (INDOLE-3-ACETIC ACID INDUCIBLE 31); transcription factor
Bra022562	AT5G51780 (E=3e-064) | basix helix-loop-helix (bHLH) family protein
Bra022602	AT5G52600 (E=4e-076) AtMYB82 | AtMYB82 (myb domain protein 82); DNA binding / transcription factor
Bra022780	AT2G30130 (E=6e-087) ASL5, LBD12, PCK1 | ASL5; DNA binding / protein binding
Bra022831	AT2G31180 (E=3e-095) ATMYB14, MYB14AT, MYB14 | MYB14 (MYB DOMAIN PROTEIN 14); DNA binding / transcription factor
Bra022832	AT2G31230 (E=7e-084) ATERF15 | ATERF15 (Ethylene-responsive element binding factor 15); DNA binding / transcription activator/ transcription factor
Bra022957	AT2G33835 (E=8e-132) FES1 | FES1; nucleic acid binding / zinc ion binding
Bra023486	AT5G14750 (E=2e-065) WER, ATMYB66, WER1 | ATMYB66 (MYB DOMAIN PROTEIN 66); DNA binding / protein binding / transcription factor/ transcription regulator
Bra023508	AT5G15160 (E=8e-035) | bHLH family protein
Bra023637	AT5G17800 (E=5e-107) AtMYB56 | AtMYB56 (myb domain protein 56); DNA binding / transcription factor
Bra023746	AT3G23240 (E=8e-076) ERF1, ATERF1 | ERF1 (ETHYLENE RESPONSE FACTOR 1); DNA binding / transcription activator/ transcription factor
Bra023988	AT4G31680 (E=4e-060) | transcriptional factor B3 family protein
Bra024171	AT2G20110 (E=2e-145) | tesmin/TSO1-like CXC domain-containing protein
Bra024194	AT4G28530 (E=2e-166) anac074 | anac074 (Arabidopsis NAC domain containing protein 74); transcription factor
Bra024219	AT4G28190 (E=9e-130) ULT1, ULT | ULT1 (ULTRAPETALA1); DNA binding
Bra024306	AT5G64530 (E=3e-079) ANAC104, XND1 | XND1; transcription factor
Bra024368	AT5G65230 (E=4e-124) AtMYB53 | AtMYB53 (myb domain protein 53); DNA binding / transcription factor
Bra024448	AT5G67450 (E=2e-081) AZF1 | AZF1 (ARABIDOPSIS ZINC-FINGER PROTEIN 1); DNA binding / nucleic acid binding / transcription factor/ transcription repressor/ zinc ion binding
Bra024665	AT1G27050 (E=2e-050) ATHB54 | ATHB54 (ARABIDOPSIS THALIANA HOMEOBOX PROTEIN 54); nucleic acid binding / transcription factor
Bra024696	AT1G26680 (E=3e-124) | transcriptional factor B3 family protein
Bra024948	AT5G47370 (E=1e-106) HAT2 | HAT2; DNA binding / transcription factor/ transcription repressor
Bra025021	AT5G46350 (E=8e-112) WRKY8, ATWRKY8 | WRKY8; transcription factor
Bra025126	AT2G03710 (E=2e-114) SEP4, AGL3 | SEP4 (SEPALLATA 4); DNA binding / transcription factor
Bra025158	AT3G25710 (E=2e-083) BHLH32, ATAIG1 | BHLH32 (BASIC HELIX-LOOP-HELIX 32); DNA binding / transcription factor
Bra025294	AT3G27650 (E=5e-065) LBD25 | LBD25 (LOB DOMAIN-CONTAINING PROTEIN 25)
Bra025374	AT3G29035 (E=4e-116) ATNAC3, ANAC059 | ATNAC3 (ARABIDOPSIS NAC DOMAIN CONTAINING PROTEIN 3); protein heterodimerization/ transcription factor
Bra025418	AT3G30530 (E=3e-065) ATBZIP42 | ATBZIP42 (ARABIDOPSIS THALIANA BASIC LEUCINE-ZIPPER 42); DNA binding / protein heterodimerization/ protein homodimerization/ transcription factor
Bra025490	AT5G41570 (E=8e-072) WRKY24, ATWRKY24 | WRKY24; transcription factor
Bra025658	AT5G39610 (E=4e-137) ATNAC2, ORE1, ANAC092, ATNAC6 | ATNAC6 (ARABIDOPSIS NAC DOMAIN CONTAINING PROTEIN 6); protein heterodimerization/ protein homodimerization/ transcription factor
Bra025681	AT1G18710 (E=6e-029) AtMYB47 | AtMYB47 (myb domain protein 47); DNA binding / transcription factor
Bra025688	AT1G18835 (E=1e-042) MIF3 | MIF3 (MINI ZINC FINGER)
Bra025693	AT1G18860 (E=5e-103) WRKY61, ATWRKY61 | WRKY61; transcription factor
Bra025745	AT1G19510 (E=3e-043) ATRL5 | ATRL5 (ARABIDOPSIS RAD-LIKE 5); DNA binding / transcription factor
Bra026543	AT2G03710 (E=3e-091) SEP4, AGL3 | SEP4 (SEPALLATA 4); DNA binding / transcription factor
Bra026818	AT1G14600 (E=4e-080) | DNA binding / transcription factor
Bra027238	AT3G15500 (E=1e-149) ATNAC3, ANAC055 | ANAC055 (ARABIDOPSIS NAC DOMAIN CONTAINING PROTEIN 55); transcription factor
Bra027537	AT5G44260 (E=4e-144) | zinc finger (CCCH-type) family protein
Bra027616	AT5G52020 (E=6e-026) | AP2 domain-containing protein
Bra027620	AT1G63100 (E=3e-256) | scarecrow transcription factor family protein
Bra027675	AT1G64000 (E=2e-067) WRKY56, ATWRKY56 | WRKY56; transcription factor
Bra028282	AT5G51860 (E=2e-093) | MADS-box protein (AGL72)
Bra028435	AT5G39610 (E=3e-140) ATNAC2, ORE1, ANAC092, ATNAC6 | ATNAC6 (ARABIDOPSIS NAC DOMAIN CONTAINING PROTEIN 6); protein heterodimerization/ protein homodimerization/ transcription factor
Bra028454	AT3G01470 (E=7e-035) ATHB-1, ATHB1, HD-ZIP-1, HAT5 | ATHB-1 (ARABIDOPSIS THALIANA HOMEOBOX 1); DNA binding / protein homodimerization/ sequence-specific DNA binding / transcription activator/ transcription factor
Bra028486	AT3G56520 (E=3e-062) | no apical meristem (NAM) family protein
Bra028601	AT5G10120 (E=4e-181) | ethylene insensitive 3 family protein
Bra028759	AT5G05410 (E=2e-050) DREB2A, DREB2 | DREB2A; DNA binding / transcription activator/ transcription factor
Bra029069	AT5G53420 (E=2e-121) | FUNCTIONS IN: molecular_function unknown; INVOLVED IN: biological_process unknown; LOCATED IN: cellular_component unknown; EXPRESSED IN: 23 plant structures; EXPRESSED DURING: 13 growth stages; CONTAINS InterPro DOMAIN/s: CCT domain (InterPro:IPR010402); BEST Arabidopsis thaliana protein match is: unknown protein (TAIR:AT4G27900.2); Has 863 Blast hits to 863 proteins in 62 …
Bra029079	AT5G53290 (E=1e-094) CRF3 | CRF3 (CYTOKININ RESPONSE FACTOR 3); DNA binding / transcription factor
Bra029088	AT5G53210 (E=2e-099) SPCH | SPCH (SPEECHLESS); DNA binding / transcription factor
Bra029155	AT5G51860 (E=7e-090) | MADS-box protein (AGL72)
Bra029281	AT5G62165 (E=5e-089) AGL42 | AGL42 (AGAMOUS LIKE 42); transcription factor
Bra029424	AT4G11880 (E=1e-027) AGL14 | AGL14 (agamous-like 14); DNA binding / transcription factor
Bra030002	AT3G50330 (E=2e-079) HEC2 | HEC2 (HECATE 2); DNA binding / transcription factor
Bra030032	AT1G24260 (E=4e-125) SEP3, AGL9 | SEP3 (SEPALLATA3); DNA binding / protein binding / transcription factor
Bra030222	AT2G22630 (E=7e-100) AGL17 | AGL17 (agamous-like 17); transcription factor
Bra030451	AT1G51190 (E=1e-251) PLT2 | PLT2 (PLETHORA 2); transcription factor
Bra030783	AT1G57560 (E=2e-089) AtMYB50 | AtMYB50 (myb domain protein 50); DNA binding / transcription factor
Bra031053	AT1G18860 (E=6e-162) WRKY61, ATWRKY61 | WRKY61; transcription factor
Bra031110	AT2G20080 (E=3e-035) | unknown protein
Bra031599	AT2G28500 (E=2e-068) LBD11 | LBD11 (LOB DOMAIN-CONTAINING PROTEIN 11)
Bra031833	AT5G67420 (E=4e-092) LBD37 | LBD37 (LOB DOMAIN-CONTAINING PROTEIN 37)
Bra031834	AT5G67450 (E=5e-080) AZF1 | AZF1 (ARABIDOPSIS ZINC-FINGER PROTEIN 1); DNA binding / nucleic acid binding / transcription factor/ transcription repressor/ zinc ion binding
Bra031865	AT5G65320 (E=2e-051) | basic helix-loop-helix (bHLH) family protein
Bra031903	AT5G64750 (E=5e-104) ABR1 | ABR1 (ABA REPRESSOR1); DNA binding / transcription factor
Bra032028	AT3G02940 (E=1e-158) MYB107, AtMYB107 | MYB107 (myb domain protein 107); DNA binding / transcription factor
Bra032300	AT1G29280 (E=2e-115) WRKY65, ATWRKY65 | WRKY65; transcription factor
Bra032433	AT1G06160 (E=1e-074) ORA59 | ORA59 (OCTADECANOID-RESPONSIVE ARABIDOPSIS AP2/ERF 59); DNA binding / transcription activator/ transcription factor
Bra032592	AT1G02580 (E=2e-116) MEA, EMB173, FIS1, SDG5 | MEA (MEDEA); sequence-specific DNA binding / transcription factor
Bra032635	AT1G01380 (E=7e-026) ETC1 | ETC1 (ENHANCER OF TRY AND CPC 1); DNA binding / transcription factor
Bra032814	AT1G24260 (E=8e-129) SEP3, AGL9 | SEP3 (SEPALLATA3); DNA binding / protein binding / transcription factor
Bra033221	AT1G02065 (E=1e-115) SPL8 | SPL8 (SQUAMOSA PROMOTER BINDING PROTEIN-LIKE 8); DNA binding
Bra033913	AT3G22830 (E=1e-140) AT-HSFA6B, HSFA6B | AT-HSFA6B; DNA binding / transcription factor
Bra034010	AT1G67260 (E=2e-059) TCP1 | TCP1; DNA binding / transcription factor
Bra034173	AT3G11280 (E=2e-127) | myb family transcription factor
Bra034494	AT1G62310 (E=7e-306) | transcription factor jumonji (jmjC) domain-containing protein
Bra034721	AT3G12890 (E=2e-108) ASML2 | ASML2 (ACTIVATOR OF SPOMIN::LUC2); transcription activator
Bra035097	AT1G79180 (E=4e-097) ATMYB63, MYB63 | MYB63 (MYB DOMAIN PROTEIN 63); DNA binding / transcription activator/ transcription factor
Bra035157	AT1G80730 (E=2e-077) ZFP1, ATZFP1 | ZFP1 (ZINC-FINGER PROTEIN 1); nucleic acid binding / transcription factor/ zinc ion binding
Bra035732	AT5G51190 (E=1e-094) | AP2 domain-containing transcription factor, putative
Bra036138	AT5G49520 (E=1e-122) WRKY48, ATWRKY48 | WRKY48; transcription factor
Bra036535	AT5G25160 (E=5e-084) ZFP3 | ZFP3 (ZINC FINGER PROTEIN 3); nucleic acid binding / transcription factor/ zinc ion binding
Bra037154	AT5G66700 (E=3e-083) HB53, HB-8, ATHB53 | HB53; DNA binding / transcription factor
Bra037394	AT4G00990 (E=7e-152) | transcription factor jumonji (jmjC) domain-containing protein
Bra037585	AT3G18400 (E=5e-120) anac058 | anac058 (Arabidopsis NAC domain containing protein 58); transcription factor
Bra038033	AT3G13040 (E=2e-077) | myb family transcription factor
Bra038346	AT1G68840 (E=6e-139) RAV2, RAP2.8, TEM2 | RAV2 (REGULATOR OF THE ATPASE OF THE VACUOLAR MEMBRANE); DNA binding / transcription factor/ transcription repressor
Bra038792	AT4G20970 (E=4e-032) | basic helix-loop-helix (bHLH) family protein
Bra039072	AT3G27650 (E=5e-058) LBD25 | LBD25 (LOB DOMAIN-CONTAINING PROTEIN 25)
Bra039265	AT2G46680 (E=4e-062) ATHB-7, ATHB7 | ATHB-7 (ARABIDOPSIS THALIANA HOMEOBOX 7); transcription activator/ transcription factor
Bra039324	AT2G45660 (E=9e-083) AGL20, SOC1 | AGL20 (AGAMOUS-LIKE 20); transcription factor
Bra039351	AT3G12890 (E=2e-113) ASML2 | ASML2 (ACTIVATOR OF SPOMIN::LUC2); transcription activator
Bra039503	AT5G37260 (E=1e-090) RVE2, CIR1 | RVE2 (REVEILLE 2); DNA binding / transcription factor
Bra039921	AT2G22630 (E=1e-104) AGL17 | AGL17 (agamous-like 17); transcription factor
Bra040941	AT2G18550 (E=8e-077) HB-2, ATHB21 | HB-2 (HOMEOBOX-2); DNA binding / transcription factor

## Sheet: 88 TFs downregulated in brclf
88 B. rapa TFs downregulated in brclf
Gene index	Gene description
Bra000199	AT2G40670 (E=7e-067) ARR16, RR16 | ARR16 (ARABIDOPSIS RESPONSE REGULATOR 16); transcription regulator/ two-component response regulator
Bra000272	AT2G42680 (E=1e-070) MBF1A, ATMBF1A | MBF1A (MULTIPROTEIN BRIDGING FACTOR 1A); DNA binding / transcription coactivator
Bra000557	AT2G26150 (E=2e-155) ATHSFA2, HSFA2 | ATHSFA2; DNA binding / transcription factor
Bra001209	AT3G66656 (E=2e-058) AGL91 | AGL91; transcription factor
Bra001386	AT3G11020 (E=1e-038) DREB2B, DREB2 | DREB2B (DRE/CRT-BINDING PROTEIN 2B); DNA binding / transcription activator/ transcription factor
Bra002018	AT2G17040 (E=5e-123) anac036 | anac036 (Arabidopsis NAC domain containing protein 36); transcription factor
Bra002528	AT5G59820 (E=5e-070) RHL41, ZAT12 | RHL41 (RESPONSIVE TO HIGH LIGHT 41); nucleic acid binding / transcription factor/ zinc ion binding
Bra002610	AT5G58900 (E=2e-140) | myb family transcription factor
Bra003213	AT5G17320 (E=1e-232) HDG9 | HDG9 (HOMEODOMAIN GLABROUS 9); DNA binding / sequence-specific DNA binding / transcription factor
Bra003793	AT1G74650 (E=7e-124) ATY13, ATMYB31, MYB31 | MYB31 (MYB DOMAIN PROTEIN 31); DNA binding / transcription factor
Bra004162	AT1G66390 (E=5e-110) ATMYB90, PAP2, MYB90 | MYB90 (MYB DOMAIN PROTEIN 90); DNA binding / transcription factor
Bra004473	AT2G47190 (E=3e-135) ATMYB2, MYB2 | MYB2 (MYB DOMAIN PROTEIN 2); DNA binding / calmodulin binding / transcription activator/ transcription factor
Bra004489	AT2G46970 (E=8e-106) PIL1 | PIL1 (PHYTOCHROME INTERACTING FACTOR 3-LIKE 1); transcription factor
Bra004540	AT2G46400 (E=4e-072) WRKY46, ATWRKY46 | WRKY46; transcription factor
Bra004978	AT2G40220 (E=4e-078) ABI4, SUN6, SIS5, ISI3, GIN6, SAN5 | ABI4 (ABA INSENSITIVE 4); DNA binding / transcription factor
Bra005597	AT2G32460 (E=1e-171) MYB101, ATMYB101, ATM1 | MYB101; DNA binding / transcription factor
Bra007660	AT3G62090 (E=2e-108) PIL2, PIF6 | PIL2 (PHYTOCHROME INTERACTING FACTOR 3-LIKE 2); protein binding / transcription factor
Bra008835	AT5G13330 (E=7e-051) Rap2.6L | Rap2.6L (related to AP2 6L); DNA binding / transcription factor
Bra008890	AT5G12400 (E=9e-254) | PHD finger transcription factor, putative
Bra009245	AT5G07690 (E=1e-049) MYB29, ATMYB29, PMG2 | ATMYB29 (ARABIDOPSIS THALIANA MYB DOMAIN PROTEIN 29); DNA binding / transcription factor
Bra010220	AT4G31800 (E=1e-131) WRKY18 | WRKY18; transcription factor
Bra010338	AT4G29080 (E=6e-049) PAP2, IAA27 | PAP2 (PHYTOCHROME-ASSOCIATED PROTEIN 2); transcription factor
Bra010591	AT4G36930 (E=4e-101) SPT | SPT (SPATULA); DNA binding / transcription factor
Bra011740	AT4G36930 (E=1e-122) SPT | SPT (SPATULA); DNA binding / transcription factor
Bra012087	AT5G66631 (E=4e-284) | FUNCTIONS IN: molecular_function unknown; INVOLVED IN: biological_process unknown
Bra012128	AT5G67060 (E=5e-063) HEC1 | HEC1 (HECATE 1); transcription factor
Bra012342	AT1G32870 (E=2e-143) ANAC13, ANAC013 | ANAC13 (Arabidopsis thaliana NAC domain protein 13); transcription factor
Bra013034	AT2G17040 (E=3e-131) anac036 | anac036 (Arabidopsis NAC domain containing protein 36); transcription factor
Bra013732	AT4G23810 (E=7e-113) WRKY53, ATWRKY53 | WRKY53; DNA binding / protein binding / transcription activator/ transcription factor
Bra014251	AT1G50420 (E=3e-127) SCL3, SCL-3 | SCL3; transcription factor
Bra014415	AT3G61970 (E=4e-115) NGA2 | NGA2 (NGATHA2); transcription factor
Bra015297	AT1G04240 (E=3e-090) SHY2, IAA3 | SHY2 (SHORT HYPOCOTYL 2); transcription factor
Bra015856	AT1G75250 (E=1e-041) ATRL6 | ATRL6 (ARABIDOPSIS RAD-LIKE 6); transcription factor
Bra015899	AT1G74650 (E=7e-134) ATY13, ATMYB31, MYB31 | MYB31 (MYB DOMAIN PROTEIN 31); DNA binding / transcription factor
Bra016164	AT1G71030 (E=9e-065) ATMYBL2, MYBL2 | MYBL2 (ARABIDOPSIS MYB-LIKE 2); DNA binding / transcription factor
Bra016299	AT1G26945 (E=4e-033) KDR | KDR (KIDARI); transcription regulator
Bra016996	AT4G18880 (E=9e-016) AT-HSFA4A, HSF A4A | AT-HSFA4A; DNA binding / transcription factor
Bra016998	AT4G18880 (E=9e-016) AT-HSFA4A, HSF A4A | AT-HSFA4A; DNA binding / transcription factor
Bra017268	AT2G36010 (E=1e-193) E2F3, ATE2FA | E2F3 (E2F TRANSCRIPTION FACTOR 3); DNA binding / transcription factor
Bra017651	AT4G34400 (E=4e-040) | DNA binding / transcription factor
Bra019118	AT5G56860 (E=1e-076) GNC | GNC (GATA, nitrate-inducible, carbon metabolism-involved); transcription factor
Bra019123	AT4G31800 (E=2e-056) WRKY18, ATWRKY18 | WRKY18; transcription factor
Bra019265	AT4G23810 (E=3e-129) WRKY53, ATWRKY53 | WRKY53; DNA binding / protein binding / transcription activator/ transcription factor
Bra019477	AT3G46090 (E=1e-054) ZAT7 | ZAT7; nucleic acid binding / transcription factor/ zinc ion binding
Bra020444	AT5G57390 (E=1e-225) AIL5, CHO1 | AIL5 (AINTEGUMENTA-LIKE 5); DNA binding / transcription factor
Bra020584	AT5G27610 (E=8e-233) ATALY1, ALY1 | DNA binding / transcription factor
Bra021393	AT2G47260 (E=2e-097) WRKY23, ATWRKY23 | WRKY23; transcription factor
Bra021401	AT2G47520 (E=2e-018) | AP2 domain-containing transcription factor, putative
Bra021623	AT2G30250 (E=9e-141) WRKY25, ATWRKY25 | WRKY25; transcription factor
Bra021635	AT2G30470 (E=3e-301) HSI2, VAL1 | HSI2 (HIGH-LEVEL EXPRESSION OF SUGAR-INDUCIBLE GENE 2); transcription factor/ transcription repressor
Bra021791	AT2G32460 (E=9e-105) MYB101, ATMYB101, ATM1 | MYB101; DNA binding / transcription factor
Bra021817	AT1G04990 (E=3e-076) | zinc finger (CCCH-type) family protein
Bra022687	AT5G53980 (E=9e-074) ATHB52 | ATHB52 (ARABIDOPSIS THALIANA HOMEOBOX PROTEIN 52); transcription factor
Bra022753	AT5G50915 (E=5e-104) | basic helix-loop-helix (bHLH) family protein
Bra024263	AT5G64060 (E=9e-122) anac103 | anac103 (Arabidopsis NAC domain containing protein 103); transcription factor
Bra024472	AT2G18330 (E=2e-082) | AAA-type ATPase family protein
Bra024521	AT1G22590 (E=6e-058) AGL87 | MADS-box family protein
Bra025685	AT1G18750 (E=4e-150) AGL65 | AGL65 (AGAMOUS-LIKE 65); DNA binding / transcription factor
Bra025910	AT1G18400 (E=4e-082) BEE1 | BEE1 (BR Enhanced Expression 1); transcription factor
Bra026276	AT4G28190 (E=7e-132) ULT1, ULT | ULT1 (ULTRAPETALA1); DNA binding
Bra027160	AT1G09770 (E=4e-100) ATCDC5, CDC5, ATMYBCDC5 | ATCDC5 (ARABIDOPSIS THALIANA CELL DIVISION CYCLE 5); DNA binding / transcription factor
Bra028291	AT5G52020 (E=8e-067) | AP2 domain-containing protein
Bra028939	AT5G56270 (E=2e-112) WRKY2, ATWRKY2 | WRKY2; transcription factor
Bra030542	AT1G03790 (E=5e-142) SOM | SOM (SOMNUS); nucleic acid binding / transcription factor
Bra030560	AT1G04250 (E=4e-119) AXR3, IAA17 | AXR3 (AUXIN RESISTANT 3); transcription factor
Bra031077	AT1G19350 (E=8e-117) BES1, BZR2 | BES1 (BRI1-EMS-SUPPRESSOR 1); protein binding / transcription factor/ transcription regulator
Bra031715	AT1G10480 (E=1e-075) ZFP5 | ZFP5 (ZINC FINGER PROTEIN 5); nucleic acid binding / transcription factor/ zinc ion binding
Bra032003	AT3G03260 (E=5e-240) HDG8 | HDG8 (HOMEODOMAIN GLABROUS 8); DNA binding / transcription factor
Bra032169	AT2G23380 (E=0.0) CLF, ICU1, SDG1, SET1 | CLF (CURLY LEAF); transcription factor
Bra032176	AT2G23290 (E=2e-095) AtMYB70 | AtMYB70 (myb domain protein 70); DNA binding / transcription factor
Bra032520	AT1G04250 (E=2e-102) AXR3, IAA17 | AXR3 (AUXIN RESISTANT 3); transcription factor
Bra032738	AT1G55650 (E=2e-028) | high mobility group (HMG1/2) family protein / ARID/BRIGHT DNA-binding domain-containing protein
Bra032788	AT1G24610 (E=8e-194) | SET domain-containing protein
Bra033303	AT1G02230 (E=2e-071) ANAC004 | ANAC004 (Arabidopsis NAC domain containing protein 4); transcription factor
Bra035060	AT1G78700 (E=3e-124) | brassinosteroid signalling positive regulator-related
Bra035678	AT2G28710 (E=2e-061) | zinc finger (C2H2 type) family protein
Bra036048	AT3G50060 (E=5e-073) MYB77 | MYB77; DNA binding / transcription factor
Bra036360	AT1G68550 (E=2e-033) | AP2 domain-containing transcription factor, putative
Bra036536	AT5G25190 (E=1e-059) | ethylene-responsive element-binding protein, putative
Bra036592	AT5G26749 (E=5e-041) | nucleic acid binding / zinc ion binding
Bra036801	AT5G67060 (E=4e-070) HEC1 | HEC1 (HECATE 1); transcription factor
Bra037128	AT5G67060 (E=1e-067) HEC1 | HEC1 (HECATE 1); transcription factor
Bra037283	AT2G17040 (E=2e-131) anac036 | anac036 (Arabidopsis NAC domain containing protein 36); transcription factor
Bra037887	AT4G09820 (E=1e-114) TT8 | TT8 (TRANSPARENT TESTA 8); DNA binding / transcription factor
Bra040234	AT3G06120 (E=5e-100) MUTE | MUTE (MUTE); DNA binding / transcription factor
Bra040309	AT1G44830 (E=2e-056) | AP2 domain-containing transcription factor TINY, putative
Bra041013	AT3G56970 (E=1e-084) BHLH038, ORG2 | BHLH038; DNA binding / transcription factor
Bra041023	AT3G11580 (E=1e-122) | DNA-binding protein, putative
