# Supplementary material for: Transcriptomic and epigenomic analyses revealed that polycomb repressive complex 2 regulates not only developmental but also stress responsive metabolism in Brassica rapa
Source: Front Plant Sci. 2023 Feb 20;14:1079218. doi: 10.3389/fpls.2023.1079218 (PMC9986605; doi:10.3389/fpls.2023.1079218)
Supplement: Supplementary Figure 13 — Verification of H3K27me3-unmarked BrPP2A and H3K27me3-marked BrFUS3 in B. rapa. (A) IGV genome browser visualization showing the transcript levels of BrPP2A (Bra012474) between R-o-18 and brclf mutant. Transcription of BrPP2A was not affected in brclf in comparison to level of R-o-18. Three biological replicates from RNA-seq read counts were indicated with black color (R-o-18) and brown color (brclf). (B) IGV genome browser visualization showing the enriched level of H3K27me3 at the genomic locus of BrPP2A (Bra012474) in either leaf or flower tissue in comparison to input DNA. Upper diagram presents a primer location used for ChIP-qPCR analysis. A housekeeping reference gene, BrPP2A was not enriched with H3K27me3. ChIP-seq read intensity of Y-axis is indicated with a bracket on the left upper part of each track. (C) Result of ChIP-qPCR on H3K27me3 enrichment between R-o-18 and brclf mutant at BrFUS3 (Bra032953) genomic locus. Genomic region of BrFUS3 was enriched with H3K27me3 in comparison to input DNA. Upper diagram presents a primer location used for ChIP-qPCR analysis. One-way ANOVA analysis with Tukey’s post-hoc test was applied to determine statistical significance (p < 0.05). [file DataSheet_2.zip › Supplementary Table S5 Total 5,226 stress related genes in B rapa.xlsx]

## Sheet: Sheet1
5,226 Stress-related genes in Brassica rapa
B. rapa ID	AGI	Gene description based on the homolog in Arabidopsis
Bra012226	AT1G20340	AT1G20340 (E=2e-057) DRT112, PETE2 | DRT112; copper ion binding / electron carrier
Bra016470	AT1G20340	AT1G20340 (E=5e-066) DRT112, PETE2 | DRT112; copper ion binding / electron carrier
Bra016752	AT1G12840	AT1G12840 (E=3e-193) DET3, ATVHA-C | DET3 (DE-ETIOLATED 3); proton-transporting ATPase, rotational mechanism
Bra019792	AT1G12840	AT1G12840 (E=1e-200) DET3, ATVHA-C | DET3 (DE-ETIOLATED 3); proton-transporting ATPase, rotational mechanism
Bra026951	AT1G12840	AT1G12840 (E=3e-192) DET3, ATVHA-C | DET3 (DE-ETIOLATED 3); proton-transporting ATPase, rotational mechanism
Bra026205	AT1G14570	AT1G14570 (E=7e-203) | UBX domain-containing protein
Bra032774	AT1G14570	AT1G14570 (E=2e-081) | UBX domain-containing protein
Bra033354	AT1G02870	AT1G02870 (E=1e-095) | unknown protein
Bra032918	AT1G28680	AT1G28680 (E=3e-223) | transferase family protein
Bra018420	AT1G10840	AT1G10840 (E=2e-188) TIF3H1 | TIF3H1; translation initiation factor
Bra019898	AT1G10840	AT1G10840 (E=5e-188) TIF3H1 | TIF3H1; translation initiation factor
Bra031745	AT1G10840	AT1G10840 (E=6e-187) TIF3H1 | TIF3H1; translation initiation factor
Bra008029	AT1G72340	AT1G72340 (E=2e-174) | eukaryotic translation initiation factor 2B family protein / eIF-2B family protein
Bra016653	AT1G15690	AT1G15690 (E=0.0) AVP1, ATAVP3, AVP-3 | AVP1; ATPase/ hydrogen-translocating pyrophosphatase
Bra026115	AT1G15690	AT1G15690 (E=0.0) AVP1, ATAVP3, AVP-3 | AVP1; ATPase/ hydrogen-translocating pyrophosphatase
Bra035179	AT1G15690	AT1G15690 (E=0.0) AVP1, ATAVP3, AVP-3 | AVP1; ATPase/ hydrogen-translocating pyrophosphatase
Bra003595	AT1G80950	AT1G80950 (E=3e-192) | phospholipid/glycerol acyltransferase family protein
Bra035140	AT1G80950	AT1G80950 (E=1e-118) | phospholipid/glycerol acyltransferase family protein
Bra010922	AT1G27730	AT1G27730 (E=1e-082) STZ, ZAT10 | STZ (salt tolerance zinc finger); nucleic acid binding / transcription factor/ transcription repressor/ zinc ion binding
Bra032845	AT1G27730	AT1G27730 (E=6e-090) STZ, ZAT10 | STZ (salt tolerance zinc finger); nucleic acid binding / transcription factor/ transcription repressor/ zinc ion binding
Bra012292	AT1G21720	AT1G21720 (E=6e-113) PBC1 | PBC1 (PROTEASOME BETA SUBUNIT C1); peptidase/ threonine-type endopeptidase
Bra016408	AT1G21720	AT1G21720 (E=4e-113) PBC1 | PBC1 (PROTEASOME BETA SUBUNIT C1); peptidase/ threonine-type endopeptidase
Bra017945	AT1G21720	AT1G21720 (E=1e-104) PBC1 | PBC1 (PROTEASOME BETA SUBUNIT C1); peptidase/ threonine-type endopeptidase
Bra038565	AT1G21720	AT1G21720 (E=9e-114) PBC1 | PBC1 (PROTEASOME BETA SUBUNIT C1); peptidase/ threonine-type endopeptidase
Bra016463	AT1G20510	AT1G20510 (E=1e-285) OPCL1 | OPCL1 (OPC-8:0 COA LIGASE1); 4-coumarate-CoA ligase
Bra023153	AT1G30970	AT1G30970 (E=8e-141) SUF4 | SUF4 (suppressor of FRIGIDA4); DNA binding / protein heterodimerization/ protein homodimerization/ transcription factor
Bra039880	AT1G30970	AT1G30970 (E=3e-081) SUF4 | SUF4 (suppressor of FRIGIDA4); DNA binding / protein heterodimerization/ protein homodimerization/ transcription factor
Bra032410	AT1G30630	AT1G30630 (E=1e-147) | coatomer protein epsilon subunit family protein / COPE family protein
Bra004158	AT1G66260	AT1G66260 (E=1e-061) | RNA and export factor-binding protein, putative
Bra016176	AT1G70900	AT1G70900 (E=2e-128) | unknown protein
Bra018707	AT1G48100	AT1G48100 (E=3e-218) | glycoside hydrolase family 28 protein / polygalacturonase (pectinase) family protein
Bra016302	AT1G27000	AT1G27000 (E=5e-121) | bZIP family transcription factor
Bra015402	AT1G05250	AT1G05240 (E=2e-131) | peroxidase, putative
Bra015403	AT1G05250	AT1G05240 (E=2e-116) | peroxidase, putative
Bra030606	AT1G05250	AT1G05240 (E=1e-128) | peroxidase, putative
Bra030607	AT1G05250	AT1G05240 (E=2e-122) | peroxidase, putative
Bra032476	AT1G05250	AT1G05240 (E=6e-119) | peroxidase, putative
Bra032477	AT1G05250	AT1G05240 (E=3e-133) | peroxidase, putative
Bra000242	AT1G59359	AT1G58380 (E=6e-121) XW6 | XW6; structural constituent of ribosome
Bra016913	AT1G59359	AT1G58380 (E=1e-119) XW6 | XW6; structural constituent of ribosome
Bra035439	AT1G59359	AT1G58380 (E=7e-124) XW6 | XW6; structural constituent of ribosome
Bra024767	AT1G25270	AT1G25270 (E=1e-149) | LOCATED IN: endomembrane system, membrane; CONTAINS InterPro DOMAIN/s: Protein of unknown function DUF6, transmembrane (InterPro:IPR000620); BEST Arabidopsis thaliana protein match is: nodulin MtN21 family protein (TAIR:AT1G68170.1); Has 1288 Blast hits to 1274 proteins in 251 species: Archae - 4; Bacteria - 491; Metazoa - 4; Fungi - 8; Plants - 639; Viruses - 0; Other Euka…
Bra003666	AT1G77840	AT1G77840 (E=1e-112) | eukaryotic translation initiation factor 5, putative / eIF-5, putative
Bra015653	AT1G77840	AT1G77840 (E=2e-107) | eukaryotic translation initiation factor 5, putative / eIF-5, putative
Bra025391	AT1G77840	AT1G77840 (E=1e-089) | eukaryotic translation initiation factor 5, putative / eIF-5, putative
Bra014245	AT1G50300	AT1G50300 (E=3e-119) TAF15 | TAF15 (TBP-associated factor 15); RNA binding / nucleic acid binding / nucleotide binding / zinc ion binding
Bra018839	AT1G50300	AT1G50300 (E=2e-119) TAF15 | TAF15 (TBP-associated factor 15); RNA binding / nucleic acid binding / nucleotide binding / zinc ion binding
Bra008430	AT1G80920	AT1G80920 (E=1e-068) J8 | J8; heat shock protein binding / unfolded protein binding
Bra035143	AT1G80920	AT1G80920 (E=1e-075) J8 | J8; heat shock protein binding / unfolded protein binding
Bra015805	AT1G20100	AT1G20100 (E=6e-044) | unknown protein
Bra025792	AT1G20100	AT1G20100 (E=3e-064) | unknown protein
Bra016503	AT1G19570	AT1G19570 (E=3e-088) DHAR1, ATDHAR1 | DHAR1 (dehydroascorbate reductase); copper ion binding / glutathione dehydrogenase (ascorbate)
Bra025749	AT1G19570	AT1G19570 (E=1e-097) DHAR1, ATDHAR1 | DHAR1 (dehydroascorbate reductase); copper ion binding / glutathione dehydrogenase (ascorbate)
Bra010889	AT1G28240	AT1G28240 (E=2e-272) | unknown protein
Bra021875	AT1G28240	AT1G28240 (E=1e-190) | unknown protein
Bra030079	AT1G28240	AT1G28240 (E=5e-270) | unknown protein
Bra032885	AT1G28240	AT1G28240 (E=4e-281) | unknown protein
Bra033408	AT1G03520	AT1G03520 (E=2e-206) | glycosyltransferase family 14 protein / core-2/I-branching enzyme family protein
Bra010178	AT1G32640	AT1G32640 (E=5e-263) ATMYC2, RD22BP1, JAI1, JIN1, MYC2, ZBF1 | MYC2; DNA binding / transcription activator/ transcription factor
Bra018995	AT1G52870	AT1G52870 (E=8e-174) | peroxisomal membrane protein-related
Bra034929	AT1G42550	AT1G42550 (E=0.0) PMI1 | PMI1 (PLASTID MOVEMENT IMPAIRED1)
Bra004003	AT1G69295	AT1G69295 (E=5e-043) PDCB4 | PDCB4 (PLASMODESMATA CALLOSE-BINDING PROTEIN 4); callose binding / polysaccharide binding
Bra038314	AT1G69295	AT1G69295 (E=5e-036) PDCB4 | PDCB4 (PLASMODESMATA CALLOSE-BINDING PROTEIN 4); callose binding / polysaccharide binding
Bra004138	AT1G65980	AT1G65980 (E=7e-077) TPX1 | TPX1 (thioredoxin-dependent peroxidase 1); antioxidant/ oxidoreductase
Bra038378	AT1G65980	AT1G65980 (E=2e-065) TPX1 | TPX1 (thioredoxin-dependent peroxidase 1); antioxidant/ oxidoreductase
Bra039747	AT1G65980	AT1G65980 (E=3e-077) TPX1 | TPX1 (thioredoxin-dependent peroxidase 1); antioxidant/ oxidoreductase
Bra010897	AT1G28200	AT1G28200 (E=2e-120) FIP1 | FIP1 (FH INTERACTING PROTEIN 1)
Bra008301	AT1G21610	AT1G21610 (E=2e-193) | wound-responsive family protein
Bra039763	AT1G56650	AT1G56650 (E=1e-105) PAP1, MYB75, SIAA1, ATMYB75 | PAP1 (PRODUCTION OF ANTHOCYANIN PIGMENT 1); DNA binding / transcription factor
Bra027840	AT1G59700	AT1G59700 (E=2e-111) ATGSTU16 | ATGSTU16 (GLUTATHIONE S-TRANSFERASE TAU 16); glutathione transferase
Bra015395	AT1G05170	AT1G05170 (E=1e-194) | galactosyltransferase family protein
Bra003588	AT1G80840	AT1G80840 (E=6e-135) WRKY40, ATWRKY40 | WRKY40; transcription factor
Bra008435	AT1G80840	AT1G80840 (E=1e-102) WRKY40, ATWRKY40 | WRKY40; transcription factor
Bra035148	AT1G80840	AT1G80840 (E=5e-133) WRKY40, ATWRKY40 | WRKY40; transcription factor
Bra030180	AT1G29940	AT1G29940 (E=7e-086) NRPA2 | NRPA2; DNA binding / DNA-directed RNA polymerase/ ribonucleoside binding
Bra030183	AT1G29940	AT1G29940 (E=0.0) NRPA2 | NRPA2; DNA binding / DNA-directed RNA polymerase/ ribonucleoside binding
Bra034407	AT1G35670	AT1G35670 (E=7e-278) ATCDPK2, CPK11, ATCPK11 | ATCDPK2 (CALCIUM-DEPENDENT PROTEIN KINASE 2); calmodulin-dependent protein kinase/ kinase
Bra035042	AT1G78510	AT1G78510 (E=3e-183) SPS1 | SPS1 (solanesyl diphosphate synthase 1); trans-octaprenyltranstransferase
Bra015607	AT1G47710	AT1G47710 (E=6e-197) | serpin, putative / serine protease inhibitor, putative
Bra017313	AT1G47710	AT1G47710 (E=9e-030) | serpin, putative / serine protease inhibitor, putative
Bra018643	AT1G08200	AT1G08200 (E=3e-221) AXS2 | AXS2 (UDP-D-APIOSE/UDP-D-XYLOSE SYNTHASE 2); UDP-glucuronate decarboxylase
Bra030716	AT1G08200	AT1G08200 (E=1e-222) AXS2 | AXS2 (UDP-D-APIOSE/UDP-D-XYLOSE SYNTHASE 2); UDP-glucuronate decarboxylase
Bra008386	AT1G78920	AT1G78920 (E=0.0) AVP2, AVPL1 | AVP2 (ARABIDOPSIS VACUOLAR H+-PYROPHOSPHATASE 2); hydrogen-translocating pyrophosphatase
Bra035076	AT1G78920	AT1G78920 (E=0.0) AVP2, AVPL1 | AVP2 (ARABIDOPSIS VACUOLAR H+-PYROPHOSPHATASE 2); hydrogen-translocating pyrophosphatase
Bra014200	AT1G49570	AT1G49570 (E=1e-153) | peroxidase, putative
Bra004068	AT1G67840	AT1G67840 (E=3e-234) CSK | CSK (CHLOROPLAST SENSOR KINASE); ATP binding / kinase
Bra018847	AT1G50410	AT1G50410 (E=0.0) | SNF2 domain-containing protein / helicase domain-containing protein / RING finger domain-containing protein
Bra027715	AT1G64660	AT1G64660 (E=2e-207) ATMGL | ATMGL (ARABIDOPSIS THALIANA METHIONINE GAMMA-LYASE); catalytic/ methionine gamma-lyase
Bra005329	AT1G32050	AT1G32050 (E=4e-123) | secretory carrier membrane protein (SCAMP) family protein
Bra033862	AT1G32050	AT1G32050 (E=2e-142) | secretory carrier membrane protein (SCAMP) family protein
Bra035517	AT1G32050	AT1G32050 (E=2e-137) | secretory carrier membrane protein (SCAMP) family protein
Bra030107	AT1G28580	AT1G28580 (E=1e-150) | GDSL-motif lipase, putative
Bra030108	AT1G28580	AT1G28580 (E=1e-178) | GDSL-motif lipase, putative
Bra032915	AT1G28580	AT1G28580 (E=6e-160) | GDSL-motif lipase, putative
Bra028039	AT1G34190	AT1G34190 (E=2e-223) anac017 | anac017 (Arabidopsis NAC domain containing protein 17); transcription factor
Bra034436	AT1G34190	AT1G34190 (E=6e-198) anac017 | anac017 (Arabidopsis NAC domain containing protein 17); transcription factor
Bra036744	AT1G34190	AT1G34190 (E=9e-213) anac017 | anac017 (Arabidopsis NAC domain containing protein 17); transcription factor
Bra004001	AT1G69370	AT1G69370 (E=4e-138) CM3, cm-3 | CM3 (chorismate mutase 3); chorismate mutase
Bra004376	AT1G69370	AT1G69370 (E=5e-106) CM3, cm-3 | CM3 (chorismate mutase 3); chorismate mutase
Bra032411	AT1G30640	AT1G30640 (E=7e-300) | protein kinase, putative
Bra018696	AT1G47970	AT1G47970 (E=4e-010) | unknown protein
Bra014298	AT1G51710	AT1G51710 (E=2e-248) UBP6, ATUBP6 | UBP6 (UBIQUITIN-SPECIFIC PROTEASE 6); calmodulin binding / ubiquitin-specific protease
Bra018926	AT1G51710	AT1G51710 (E=1e-241) UBP6, ATUBP6 | UBP6 (UBIQUITIN-SPECIFIC PROTEASE 6); calmodulin binding / ubiquitin-specific protease
Bra003998	AT1G69490	AT1G69490 (E=2e-116) NAP, ANAC029, ATNAP | NAP (NAC-like, activated by AP3/PI); transcription factor
Bra004385	AT1G69490	AT1G69490 (E=1e-130) NAP, ANAC029, ATNAP | NAP (NAC-like, activated by AP3/PI); transcription factor
Bra011919	AT1G55490	AT1G55490 (E=2e-308) CPN60B, LEN1 | CPN60B (CHAPERONIN 60 BETA); ATP binding / protein binding
Bra030858	AT1G55490	AT1G55490 (E=1e-307) CPN60B, LEN1 | CPN60B (CHAPERONIN 60 BETA); ATP binding / protein binding
Bra016236	AT1G70100	AT1G70100 (E=1e-150) | unknown protein
Bra031721	AT1G10585	AT1G10585 (E=7e-035) | transcription factor
Bra018932	AT1G51760	AT1G51760 (E=5e-216) IAR3, JR3 | IAR3 (IAA-ALANINE RESISTANT 3); IAA-Ala conjugate hydrolase/ metallopeptidase
Bra030419	AT1G51760	AT1G51760 (E=1e-226) IAR3, JR3 | IAR3 (IAA-ALANINE RESISTANT 3); IAA-Ala conjugate hydrolase/ metallopeptidase
Bra031521	AT1G60190	AT1G60190 (E=7e-274) | armadillo/beta-catenin repeat family protein / U-box domain-containing protein
Bra010933	AT1G27510	AT1G27510 (E=4e-248) | INVOLVED IN: response to singlet oxygen; LOCATED IN: thylakoid membrane; EXPRESSED IN: 22 plant structures; EXPRESSED DURING: 13 growth stages; BEST Arabidopsis thaliana protein match is: EX1 (EXECUTER1) (TAIR:AT4G33630.2); Has 213 Blast hits to 208 proteins in 76 species: Archae - 0; Bacteria - 13; Metazoa - 63; Fungi - 31; Plants - 69; Viruses - 0; Other Eukaryotes - 37 (…
Bra008453	AT1G80600	AT1G80600 (E=1e-226) WIN1 | WIN1 (HOPW1-1-INTERACTING 1); N2-acetyl-L-ornithine:2-oxoglutarate 5-aminotransferase/ catalytic/ pyridoxal phosphate binding / transaminase
Bra027756	AT1G64110	AT1G64110 (E=0.0) | AAA-type ATPase family protein
Bra022488	AT1G65220	AT1G65220 (E=6e-205) | eIF4-gamma/eIF5/eIF2-epsilon domain-containing protein
Bra014141	AT1G48490	AT1G48490 (E=0.0) | kinase
Bra018730	AT1G48490	AT1G48490 (E=1e-200) | kinase
Bra032623	AT1G01160	AT1G01160 (E=5e-042) GIF2 | SSXT protein-related / transcription co-activator-related
Bra010994	AT1G25440	AT1G25440 (E=8e-125) | zinc finger (B-box type) family protein
Bra012475	AT1G25440	AT1G25440 (E=4e-182) | zinc finger (B-box type) family protein
Bra024750	AT1G25440	AT1G25440 (E=2e-172) | zinc finger (B-box type) family protein
Bra010996	AT1G25490	AT1G25490 (E=0.0) RCN1, REGA, ATB BETA BETA, EER1 | RCN1 (ROOTS CURL IN NPA); protein phosphatase type 2A regulator
Bra012474	AT1G25490	AT1G25490 (E=0.0) RCN1, REGA, ATB BETA BETA, EER1 | RCN1 (ROOTS CURL IN NPA); protein phosphatase type 2A regulator
Bra035030	AT1G25490	AT1G25490 (E=2e-062) RCN1, REGA, ATB BETA BETA, EER1 | RCN1 (ROOTS CURL IN NPA); protein phosphatase type 2A regulator
Bra015573	AT1G07310	AT1G07310 (E=1e-120) | C2 domain-containing protein
Bra031570	AT1G07310	AT1G07310 (E=5e-111) | C2 domain-containing protein
Bra030831	AT1G55840	AT1G55840 (E=3e-173) | SEC14 cytosolic factor (SEC14) / phosphoglyceride transfer protein
Bra038021	AT1G55840	AT1G55840 (E=2e-171) | SEC14 cytosolic factor (SEC14) / phosphoglyceride transfer protein
Bra018969	AT1G52400	AT1G52400 (E=6e-261) BGL1, BGLU18 | BGLU18 (BETA GLUCOSIDASE 18); catalytic/ cation binding / hydrolase, hydrolyzing O-glycosyl compounds
Bra030386	AT1G52400	AT1G52400 (E=4e-268) BGL1, BGLU18 | BGLU18 (BETA GLUCOSIDASE 18); catalytic/ cation binding / hydrolase, hydrolyzing O-glycosyl compounds
Bra004236	AT1G67580	AT1G67580 (E=4e-284) | protein kinase family protein
Bra027936	AT1G56340	AT1G56340 (E=7e-194) CRT1 | CRT1 (CALRETICULIN 1); calcium ion binding / unfolded protein binding
Bra038166	AT1G56340	AT1G56340 (E=5e-192) CRT1 | CRT1 (CALRETICULIN 1); calcium ion binding / unfolded protein binding
Bra023118	AT1G30690	AT1G30690 (E=4e-156) | SEC14 cytosolic factor family protein / phosphoglyceride transfer family protein
Bra026229	AT1G30690	AT1G30690 (E=2e-173) | SEC14 cytosolic factor family protein / phosphoglyceride transfer family protein
Bra009959	AT1G70580	AT1G70580 (E=7e-082) AOAT2, GGT2 | AOAT2 (ALANINE-2-OXOGLUTARATE AMINOTRANSFERASE 2); L-alanine:2-oxoglutarate aminotransferase/ glycine:2-oxoglutarate aminotransferase
Bra016202	AT1G70580	AT1G70580 (E=5e-275) AOAT2, GGT2 | AOAT2 (ALANINE-2-OXOGLUTARATE AMINOTRANSFERASE 2); L-alanine:2-oxoglutarate aminotransferase/ glycine:2-oxoglutarate aminotransferase
Bra024700	AT1G26650	AT1G26650 (E=7e-156) | unknown protein
Bra016428	AT1G21250	AT1G21250 (E=4e-312) WAK1, PRO25 | WAK1 (CELL WALL-ASSOCIATED KINASE); kinase
Bra025884	AT1G21250	AT1G21250 (E=3e-298) WAK1, PRO25 | WAK1 (CELL WALL-ASSOCIATED KINASE); kinase
Bra040804	AT1G21250	AT1G21250 (E=2e-074) WAK1, PRO25 | WAK1 (CELL WALL-ASSOCIATED KINASE); kinase
Bra025929	AT1G18150	AT1G18150 (E=2e-283) ATMPK8 | ATMPK8; MAP kinase
Bra016629	AT1G16860	AT1G16860 (E=6e-231) | merozoite surface protein-related
Bra026021	AT1G16860	AT1G16860 (E=2e-225) | merozoite surface protein-related
Bra008117	AT1G73980	AT1G73980 (E=9e-160) | phosphoribulokinase/uridine kinase family protein
Bra027021	AT1G62750	AT1G62750 (E=0.0) ATSCO1, ATSCO1/CPEF-G, SCO1 | SCO1 (SNOWY COTYLEDON 1); ATP binding / translation elongation factor/ translation factor, nucleic acid binding
Bra015330	AT1G04580	AT1G04580 (E=0.0) AAO4, ATAO-4, ATAO2 | AAO4 (ARABIDOPSIS ALDEHYDE OXIDASE 4); aldehyde oxidase/ aryl-aldehyde oxidase
Bra015369	AT1G04960	AT1G04960 (E=4e-142) | FUNCTIONS IN: molecular_function unknown; INVOLVED IN: biological_process unknown; LOCATED IN: endomembrane system; EXPRESSED IN: 22 plant structures; EXPRESSED DURING: 13 growth stages; CONTAINS InterPro DOMAIN/s: Protein of unknown function DUF1664 (InterPro:IPR012458); BEST Arabidopsis thaliana protein match is: bZIP family transcription factor (TAIR:AT1G27000.1); Has 95…
Bra014079	AT1G47420	AT1G47420 (E=2e-085) | FUNCTIONS IN: molecular_function unknown; INVOLVED IN: biological_process unknown; LOCATED IN: mitochondrion, nucleus; EXPRESSED IN: 26 plant structures; EXPRESSED DURING: 15 growth stages; BEST Arabidopsis thaliana protein match is: GAMMA CA2 (GAMMA CARBONIC ANHYDRASE 2); carbonate dehydratase (TAIR:AT1G47260.1); Has 85 Blast hits to 85 proteins in 16 species: Archae - 0; …
Bra040955	AT1G47420	AT1G47420 (E=2e-085) | FUNCTIONS IN: molecular_function unknown; INVOLVED IN: biological_process unknown; LOCATED IN: mitochondrion, nucleus; EXPRESSED IN: 26 plant structures; EXPRESSED DURING: 15 growth stages; BEST Arabidopsis thaliana protein match is: GAMMA CA2 (GAMMA CARBONIC ANHYDRASE 2); carbonate dehydratase (TAIR:AT1G47260.1); Has 85 Blast hits to 85 proteins in 16 species: Archae - 0; …
Bra004309	AT1G68440	AT1G68440 (E=2e-110) | unknown protein
Bra033935	AT1G68440	AT1G68440 (E=4e-096) | unknown protein
Bra003777	AT1G74960	AT1G74960 (E=8e-254) FAB1, KAS2 | FAB1 (FATTY ACID BIOSYNTHESIS 1); 3-oxoacyl-[acyl-carrier-protein] synthase/ fatty-acid synthase
Bra015879	AT1G74960	AT1G74960 (E=2e-248) FAB1, KAS2 | FAB1 (FATTY ACID BIOSYNTHESIS 1); 3-oxoacyl-[acyl-carrier-protein] synthase/ fatty-acid synthase
Bra025724	AT1G74960	AT1G74960 (E=3e-216) FAB1, KAS2 | FAB1 (FATTY ACID BIOSYNTHESIS 1); 3-oxoacyl-[acyl-carrier-protein] synthase/ fatty-acid synthase
Bra018424	AT1G10740	AT1G10740 (E=2e-249) | unknown protein
Bra031751	AT1G10740	AT1G10740 (E=9e-251) | unknown protein
Bra032557	AT1G03090	AT1G03090 (E=0.0) MCCA | MCCA; methylcrotonoyl-CoA carboxylase
Bra016392	AT1G22020	AT1G22020 (E=7e-258) SHM6 | SHM6 (serine hydroxymethyltransferase 6); catalytic/ glycine hydroxymethyltransferase/ pyridoxal phosphate binding
Bra031358	AT1G22020	AT1G22020 (E=5e-270) SHM6 | SHM6 (serine hydroxymethyltransferase 6); catalytic/ glycine hydroxymethyltransferase/ pyridoxal phosphate binding
Bra000137	AT1G73260	AT1G73260 (E=7e-037) | trypsin and protease inhibitor family protein / Kunitz family protein
Bra003850	AT1G73260	AT1G73260 (E=5e-079) | trypsin and protease inhibitor family protein / Kunitz family protein
Bra008083	AT1G73260	AT1G73260 (E=1e-033) | trypsin and protease inhibitor family protein / Kunitz family protein
Bra008084	AT1G73260	AT1G73260 (E=4e-038) | trypsin and protease inhibitor family protein / Kunitz family protein
Bra008088	AT1G73260	AT1G73260 (E=7e-037) | trypsin and protease inhibitor family protein / Kunitz family protein
Bra008089	AT1G73260	AT1G73260 (E=9e-045) | trypsin and protease inhibitor family protein / Kunitz family protein
Bra008094	AT1G73260	AT1G73260 (E=3e-047) | trypsin and protease inhibitor family protein / Kunitz family protein
Bra016002	AT1G73260	AT1G73260 (E=6e-049) | trypsin and protease inhibitor family protein / Kunitz family protein
Bra016003	AT1G73260	AT1G73260 (E=6e-049) | trypsin and protease inhibitor family protein / Kunitz family protein
Bra016004	AT1G73260	AT1G73260 (E=5e-045) | trypsin and protease inhibitor family protein / Kunitz family protein
Bra016005	AT1G73260	AT1G73260 (E=1e-048) | trypsin and protease inhibitor family protein / Kunitz family protein
Bra016006	AT1G73260	AT1G73260 (E=4e-043) | trypsin and protease inhibitor family protein / Kunitz family protein
Bra016007	AT1G73260	AT1G73260 (E=3e-078) | trypsin and protease inhibitor family protein / Kunitz family protein
Bra004055	AT1G68010	AT1G68010 (E=5e-209) HPR | HPR; glycerate dehydrogenase/ poly(U) binding
Bra004275	AT1G68010	AT1G68010 (E=9e-208) HPR | HPR; glycerate dehydrogenase/ poly(U) binding
Bra018565	AT1G09340	AT1G09340 (E=3e-205) CRB, CSP41B | CRB (CHLOROPLAST RNA BINDING); binding / catalytic/ coenzyme binding
Bra031662	AT1G09340	AT1G09340 (E=6e-061) CRB, CSP41B | CRB (CHLOROPLAST RNA BINDING); binding / catalytic/ coenzyme binding
Bra023252	AT1G32230	AT1G32230 (E=7e-211) RCD1, CEO, CEO1, ATP8 | RCD1 (RADICAL-INDUCED CELL DEATH1); protein binding
Bra035511	AT1G32230	AT1G32230 (E=1e-154) RCD1, CEO, CEO1, ATP8 | RCD1 (RADICAL-INDUCED CELL DEATH1); protein binding
Bra027922	AT1G56600	AT1G56600 (E=5e-167) AtGolS2 | AtGolS2 (Arabidopsis thaliana galactinol synthase 2); transferase, transferring glycosyl groups / transferase, transferring hexosyl groups
Bra019937	AT1G10410	AT1G10410 (E=2e-208) | INVOLVED IN: N-terminal protein myristoylation; LOCATED IN: chloroplast; EXPRESSED IN: 24 plant structures; EXPRESSED DURING: 15 growth stages; CONTAINS InterPro DOMAIN/s: Protein of unknown function DUF1336 (InterPro:IPR009769); BEST Arabidopsis thaliana protein match is: CW14 (TAIR:AT1G59650.1); Has 144 Blast hits to 144 proteins in 21 species: Archae - 0; Bacteria - 0; M…
Bra031710	AT1G10410	AT1G10410 (E=3e-195) | INVOLVED IN: N-terminal protein myristoylation; LOCATED IN: chloroplast; EXPRESSED IN: 24 plant structures; EXPRESSED DURING: 15 growth stages; CONTAINS InterPro DOMAIN/s: Protein of unknown function DUF1336 (InterPro:IPR009769); BEST Arabidopsis thaliana protein match is: CW14 (TAIR:AT1G59650.1); Has 144 Blast hits to 144 proteins in 21 species: Archae - 0; Bacteria - 0; M…
Bra010879	AT1G28380	AT1G28380 (E=7e-277) NSL1 | NSL1 (necrotic spotted lesions 1)
Bra032902	AT1G28380	AT1G28380 (E=8e-255) NSL1 | NSL1 (necrotic spotted lesions 1)
Bra018575	AT1G09210	AT1G09210 (E=2e-197) | calreticulin 2 (CRT2)
Bra030763	AT1G09210	AT1G09210 (E=2e-193) | calreticulin 2 (CRT2)
Bra010866	AT1G28490	AT1G28490 (E=2e-090) SYP61, ATSYP61, OSM1 | SYP61 (SYNTAXIN OF PLANTS 61); SNAP receptor
Bra032912	AT1G28490	AT1G28490 (E=1e-093) SYP61, ATSYP61, OSM1 | SYP61 (SYNTAXIN OF PLANTS 61); SNAP receptor
Bra030906	AT1G54100	AT1G54100 (E=4e-265) ALDH7B4 | ALDH7B4 (Aldehyde Dehydrogenase 7B4); 3-chloroallyl aldehyde dehydrogenase/ oxidoreductase
Bra015329	AT1G04570	AT1G04570 (E=7e-225) | integral membrane transporter family protein
Bra021839	AT1G04570	AT1G04570 (E=4e-170) | integral membrane transporter family protein
Bra033386	AT1G04570	AT1G04570 (E=3e-077) | integral membrane transporter family protein
Bra026025	AT1G16810	AT1G16810 (E=6e-029) | unknown protein
Bra026705	AT1G16810	AT1G16810 (E=9e-037) | unknown protein
Bra038127	AT1G53500	AT1G53500 (E=0.0) MUM4, RHM2, ATRHM2, ATMUM4 | MUM4 (MUCILAGE-MODIFIED 4); UDP-4-keto-6-deoxy-glucose-3,5-epimerase/ UDP-4-keto-rhamnose-4-keto-reductase/ UDP-L-rhamnose synthase/ UDP-glucose 4,6-dehydratase/ catalytic
Bra039675	AT1G53500	AT1G53500 (E=0.0) MUM4, RHM2, ATRHM2, ATMUM4 | MUM4 (MUCILAGE-MODIFIED 4); UDP-4-keto-6-deoxy-glucose-3,5-epimerase/ UDP-4-keto-rhamnose-4-keto-reductase/ UDP-L-rhamnose synthase/ UDP-glucose 4,6-dehydratase/ catalytic
Bra003659	AT1G78080	AT1G78080 (E=4e-103) RAP2.4 | RAP2.4 (related to AP2 4); DNA binding / transcription factor
Bra008343	AT1G78080	AT1G78080 (E=7e-078) RAP2.4 | RAP2.4 (related to AP2 4); DNA binding / transcription factor
Bra015634	AT1G78080	AT1G78080 (E=6e-106) RAP2.4 | RAP2.4 (related to AP2 4); DNA binding / transcription factor
Bra015451	AT1G05760	AT1G05760 (E=7e-082) RTM1 | RTM1 (restricted tev movement 1); sugar binding
Bra018591	AT1G08930	AT1G08930 (E=1e-244) ERD6 | ERD6 (EARLY RESPONSE TO DEHYDRATION 6); carbohydrate transmembrane transporter/ sugar transmembrane transporter/ sugar:hydrogen symporter
Bra027959	AT1G08930	AT1G08930 (E=5e-166) ERD6 | ERD6 (EARLY RESPONSE TO DEHYDRATION 6); carbohydrate transmembrane transporter/ sugar transmembrane transporter/ sugar:hydrogen symporter
Bra030748	AT1G08930	AT1G08930 (E=4e-234) ERD6 | ERD6 (EARLY RESPONSE TO DEHYDRATION 6); carbohydrate transmembrane transporter/ sugar transmembrane transporter/ sugar:hydrogen symporter
Bra031649	AT1G08930	AT1G08930 (E=6e-263) ERD6 | ERD6 (EARLY RESPONSE TO DEHYDRATION 6); carbohydrate transmembrane transporter/ sugar transmembrane transporter/ sugar:hydrogen symporter
Bra005347	AT1G32470	AT1G32470 (E=3e-075) | glycine cleavage system H protein, mitochondrial, putative
Bra023270	AT1G32470	AT1G32470 (E=2e-086) | glycine cleavage system H protein, mitochondrial, putative
Bra003640	AT1G78600	AT1G78600 (E=8e-102) LZF1, STH3 | LZF1 (LIGHT-REGULATED ZINC FINGER PROTEIN 1); transcription factor/ zinc ion binding
Bra008371	AT1G78600	AT1G78600 (E=2e-121) LZF1, STH3 | LZF1 (LIGHT-REGULATED ZINC FINGER PROTEIN 1); transcription factor/ zinc ion binding
Bra035051	AT1G78600	AT1G78600 (E=3e-107) LZF1, STH3 | LZF1 (LIGHT-REGULATED ZINC FINGER PROTEIN 1); transcription factor/ zinc ion binding
Bra026946	AT1G12930	AT1G12930 (E=0.0) | importin-related
Bra030515	AT1G02930	AT1G02930 (E=5e-092) ATGSTF6, GST1, ERD11, ATGSTF3, GSTF6 | ATGSTF6 (GLUTATHIONE S-TRANSFERASE); copper ion binding / glutathione binding / glutathione transferase
Bra033358	AT1G02930	AT1G02930 (E=1e-090) ATGSTF6, GST1, ERD11, ATGSTF3, GSTF6 | ATGSTF6 (GLUTATHIONE S-TRANSFERASE); copper ion binding / glutathione binding / glutathione transferase
Bra012312	AT1G22200	AT1G22200 (E=4e-206) | unknown protein
Bra015633	AT1G22200	AT1G22200 (E=6e-194) | unknown protein
Bra031372	AT1G22200	AT1G22200 (E=4e-214) | unknown protein
Bra014136	AT1G48410	AT1G48410 (E=0.0) AGO1 | AGO1 (ARGONAUTE 1); endoribonuclease/ miRNA binding / protein binding / siRNA binding
Bra032254	AT1G48410	AT1G48410 (E=0.0) AGO1 | AGO1 (ARGONAUTE 1); endoribonuclease/ miRNA binding / protein binding / siRNA binding
Bra007942	AT1G70770	AT1G70770 (E=1e-255) | unknown protein
Bra012365	AT1G70770	AT1G70770 (E=1e-219) | unknown protein
Bra016188	AT1G70770	AT1G70770 (E=1e-259) | unknown protein
Bra024567	AT1G70770	AT1G70770 (E=4e-203) | unknown protein
Bra025797	AT1G70770	AT1G70770 (E=2e-045) | unknown protein
Bra032605	AT1G70770	AT1G70770 (E=4e-121) | unknown protein
Bra032606	AT1G70770	AT1G70770 (E=6e-115) | unknown protein
Bra037259	AT1G70770	AT1G70770 (E=3e-133) | unknown protein
Bra026058	AT1G16410	AT1G16410 (E=7e-257) CYP79F1, BUS1, SPS1 | CYP79F1 (CYTOCHROME P450 79F1); oxidoreductase, acting on paired donors, with incorporation or reduction of molecular oxygen, NADH or NADPH as one donor, and incorporation of one atom of oxygen
Bra003716	AT1G76520	AT1G76520 (E=7e-184) | auxin efflux carrier family protein
Bra008264	AT1G76520	AT1G76520 (E=2e-192) | auxin efflux carrier family protein
Bra015736	AT1G76520	AT1G76520 (E=2e-195) | auxin efflux carrier family protein
Bra025857	AT1G76520	AT1G76520 (E=2e-111) | auxin efflux carrier family protein
Bra003690	AT1G77120	AT1G77120 (E=3e-178) ADH1, ADH, ATADH, ATADH1 | ADH1 (ALCOHOL DEHYDROGENASE 1); alcohol dehydrogenase
Bra015693	AT1G77120	AT1G77120 (E=1e-200) ADH1, ADH, ATADH, ATADH1 | ADH1 (ALCOHOL DEHYDROGENASE 1); alcohol dehydrogenase
Bra026022	AT1G16850	AT1G16850 (E=1e-033) | unknown protein
Bra026701	AT1G16850	AT1G16850 (E=3e-025) | unknown protein
Bra028006	AT1G33590	AT1G33590 (E=7e-235) | disease resistance protein-related / LRR protein-related
Bra030025	AT1G24360	AT1G24360 (E=9e-121) | 3-oxoacyl-(acyl-carrier protein) reductase, chloroplast / 3-ketoacyl-acyl carrier protein reductase
Bra032808	AT1G24360	AT1G24360 (E=5e-137) | 3-oxoacyl-(acyl-carrier protein) reductase, chloroplast / 3-ketoacyl-acyl carrier protein reductase
Bra016555	AT1G18540	AT1G18540 (E=2e-103) | 60S ribosomal protein L6 (RPL6A)
Bra025895	AT1G18540	AT1G18540 (E=5e-109) | 60S ribosomal protein L6 (RPL6A)
Bra034402	AT1G35720	AT1G35720 (E=3e-165) ANNAT1, OXY5, ATOXY5 | ANNAT1 (ANNEXIN ARABIDOPSIS 1); ATP binding / calcium ion binding / calcium-dependent phospholipid binding / copper ion binding / peroxidase/ protein homodimerization
Bra036764	AT1G35720	AT1G35720 (E=4e-163) ANNAT1, OXY5, ATOXY5 | ANNAT1 (ANNEXIN ARABIDOPSIS 1); ATP binding / calcium ion binding / calcium-dependent phospholipid binding / copper ion binding / peroxidase/ protein homodimerization
Bra003670	AT1G77760	AT1G77760 (E=0.0) NIA1, GNR1, NR1 | NIA1 (NITRATE REDUCTASE 1); nitrate reductase
Bra008333	AT1G77760	AT1G77760 (E=0.0) NIA1, GNR1, NR1 | NIA1 (NITRATE REDUCTASE 1); nitrate reductase
Bra015656	AT1G77760	AT1G77760 (E=1e-253) NIA1, GNR1, NR1 | NIA1 (NITRATE REDUCTASE 1); nitrate reductase
Bra014133	AT1G48370	AT1G48370 (E=0.0) YSL8 | YSL8 (YELLOW STRIPE LIKE 8); oligopeptide transporter
Bra032311	AT1G48370	AT1G48370 (E=3e-011) YSL8 | YSL8 (YELLOW STRIPE LIKE 8); oligopeptide transporter
Bra040260	AT1G45249	AT1G45249 (E=5e-081) ABF2, AREB1 | ABF2 (ABSCISIC ACID RESPONSIVE ELEMENTS-BINDING FACTOR 2); DNA binding / protein binding / transcription activator/ transcription factor
Bra003874	AT1G72610	AT1G72610 (E=6e-094) GLP1, ATGER1, GER1 | GER1 (GERMIN-LIKE PROTEIN 1); oxalate oxidase
Bra016047	AT1G72610	AT1G72610 (E=8e-089) GLP1, ATGER1, GER1 | GER1 (GERMIN-LIKE PROTEIN 1); oxalate oxidase
Bra038128	AT1G53510	AT1G53510 (E=8e-225) ATMPK18 | ATMPK18; MAP kinase
Bra039676	AT1G53510	AT1G53510 (E=3e-271) ATMPK18 | ATMPK18; MAP kinase
Bra016382	AT1G22370	AT1G22370 (E=5e-230) AtUGT85A5 | AtUGT85A5 (UDP-glucosyl transferase 85A5); glucuronosyltransferase/ transferase, transferring glycosyl groups
Bra031386	AT1G22370	AT1G22370 (E=3e-210) AtUGT85A5 | AtUGT85A5 (UDP-glucosyl transferase 85A5); glucuronosyltransferase/ transferase, transferring glycosyl groups
Bra031388	AT1G22370	AT1G22370 (E=4e-219) AtUGT85A5 | AtUGT85A5 (UDP-glucosyl transferase 85A5); glucuronosyltransferase/ transferase, transferring glycosyl groups
Bra025763	AT1G19740	AT1G19740 (E=8e-091) | ATP-dependent protease La (LON) domain-containing protein
Bra032828	AT1G27400	AT1G27400 (E=2e-089) | 60S ribosomal protein L17 (RPL17A)
Bra026793	AT1G14950	AT1G14950 (E=1e-062) | major latex protein-related / MLP-related
Bra003611	AT1G79430	AT1G79430 (E=1e-156) APL, WDY | APL (ALTERED PHLOEM DEVELOPMENT); transcription factor/ transcription regulator
Bra008411	AT1G79430	AT1G79430 (E=9e-178) APL, WDY | APL (ALTERED PHLOEM DEVELOPMENT); transcription factor/ transcription regulator
Bra035118	AT1G79430	AT1G79430 (E=1e-172) APL, WDY | APL (ALTERED PHLOEM DEVELOPMENT); transcription factor/ transcription regulator
Bra031624	AT1G08380	AT1G08380 (E=4e-072) PSAO | PSAO (photosystem I subunit O)
Bra038333	AT1G68980	AT1G68980 (E=8e-231) | pentatricopeptide (PPR) repeat-containing protein
Bra008358	AT1G78390	AT1G78390 (E=3e-276) NCED9, ATNCED9 | NCED9 (NINE-CIS-EPOXYCAROTENOID DIOXYGENASE 9); 9-cis-epoxycarotenoid dioxygenase
Bra035033	AT1G78390	AT1G78390 (E=8e-292) NCED9, ATNCED9 | NCED9 (NINE-CIS-EPOXYCAROTENOID DIOXYGENASE 9); 9-cis-epoxycarotenoid dioxygenase
Bra030494	AT1G01470	AT1G01470 (E=4e-076) LEA14, LSR3 | LEA14 (LATE EMBRYOGENESIS ABUNDANT 14)
Bra027806	AT1G52000	AT1G52000 (E=7e-058) | jacalin lectin family protein
Bra030402	AT1G52000	AT1G52000 (E=3e-112) | jacalin lectin family protein
Bra005644	AT1G05710	AT1G05710 (E=7e-057) | ethylene-responsive protein, putative
Bra015450	AT1G05710	AT1G05710 (E=3e-064) | ethylene-responsive protein, putative
Bra031371	AT1G22190	AT1G22190 (E=1e-071) | AP2 domain-containing transcription factor, putative
Bra031627	AT1G08450	AT1G08450 (E=2e-161) CRT3 | CRT3 (CALRETICULIN 3); calcium ion binding / unfolded protein binding
Bra007847	AT1G55530	AT1G55530 (E=2e-010) | zinc finger (C3HC4-type RING finger) family protein
Bra011215	AT1G55530	AT1G55530 (E=3e-033) | zinc finger (C3HC4-type RING finger) family protein
Bra030854	AT1G55530	AT1G55530 (E=3e-050) | zinc finger (C3HC4-type RING finger) family protein
Bra037109	AT1G55530	AT1G55530 (E=2e-059) | zinc finger (C3HC4-type RING finger) family protein
Bra037999	AT1G55530	AT1G55530 (E=8e-054) | zinc finger (C3HC4-type RING finger) family protein
Bra026176	AT1G14960	AT1G14960 (E=1e-075) | major latex protein-related / MLP-related
Bra026085	AT1G16010	AT1G16010 (E=4e-196) | magnesium transporter CorA-like family protein (MRS2-1)
Bra019003	AT1G52980	AT1G52980 (E=3e-247) | GTP-binding family protein
Bra016355	AT1G23260	AT1G23260 (E=4e-085) MMZ1, UEV1A | MMZ1 (MMS ZWEI HOMOLOGUE 1); protein binding / ubiquitin-protein ligase
Bra024574	AT1G23260	AT1G23260 (E=3e-084) MMZ1, UEV1A | MMZ1 (MMS ZWEI HOMOLOGUE 1); protein binding / ubiquitin-protein ligase
Bra015668	AT1G77490	AT1G77490 (E=2e-182) TAPX | TAPX (THYLAKOIDAL ASCORBATE PEROXIDASE); L-ascorbate peroxidase
Bra016678	AT1G14890	AT1G14890 (E=2e-091) | enzyme inhibitor/ pectinesterase/ pectinesterase inhibitor
Bra017437	AT1G14890	AT1G14890 (E=2e-049) | enzyme inhibitor/ pectinesterase/ pectinesterase inhibitor
Bra026180	AT1G14890	AT1G14890 (E=3e-087) | enzyme inhibitor/ pectinesterase/ pectinesterase inhibitor
Bra026646	AT1G14890	AT1G14890 (E=4e-046) | enzyme inhibitor/ pectinesterase/ pectinesterase inhibitor
Bra032303	AT1G29310	AT1G29310 (E=1e-267) | P-P-bond-hydrolysis-driven protein transmembrane transporter
Bra008198	AT1G45000	AT1G45000 (E=4e-130) | 26S proteasome regulatory complex subunit p42D, putative
Bra026186	AT1G14810	AT1G14810 (E=1e-196) | semialdehyde dehydrogenase family protein
Bra037900	AT1G14810	AT1G14810 (E=4e-034) | semialdehyde dehydrogenase family protein
Bra027659	AT1G63720	AT1G63720 (E=8e-121) | EXPRESSED IN: 21 plant structures; EXPRESSED DURING: 13 growth stages; BEST Arabidopsis thaliana protein match is: hydroxyproline-rich glycoprotein family protein (TAIR:AT5G52430.1); Has 406 Blast hits to 313 proteins in 78 species: Archae - 0; Bacteria - 2; Metazoa - 123; Fungi - 81; Plants - 111; Viruses - 14; Other Eukaryotes - 75 (source: NCBI BLink).
Bra015521	AT1G06700	AT1G06700 (E=6e-161) | serine/threonine protein kinase, putative
Bra014189	AT1G49450	AT1G49450 (E=7e-221) | transducin family protein / WD-40 repeat family protein
Bra003559	AT1G80270	AT1G80270 (E=4e-257) | DNA-binding protein, putative
Bra027670	AT1G63940	AT1G63940 (E=1e-246) MDAR6 | monodehydroascorbate reductase, putative
Bra030821	AT1G55920	AT1G55920 (E=5e-137) ATSERAT2;1, SAT5, SAT1 | ATSERAT2;1 (SERINE ACETYLTRANSFERASE 2;1); serine O-acetyltransferase
Bra037094	AT1G55920	AT1G55920 (E=2e-137) ATSERAT2;1, SAT5, SAT1 | ATSERAT2;1 (SERINE ACETYLTRANSFERASE 2;1); serine O-acetyltransferase
Bra038170	AT1G56300	AT1G56300 (E=2e-068) | DNAJ heat shock N-terminal domain-containing protein
Bra004075	AT1G67740	AT1G67740 (E=5e-053) PSBY, YCF32 | PSBY
Bra004252	AT1G67740	AT1G67740 (E=1e-047) PSBY, YCF32 | PSBY
Bra033982	AT1G67740	AT1G67740 (E=8e-053) PSBY, YCF32 | PSBY
Bra025754	AT1G19650	AT1G19650 (E=3e-269) | SEC14 cytosolic factor, putative / phosphoglyceride transfer protein, putative
Bra006661	AT1G07920	AT5G60390 (E=1e-251) | elongation factor 1-alpha / EF-1-alpha
Bra030707	AT1G07920	AT5G60390 (E=1e-255) | elongation factor 1-alpha / EF-1-alpha
Bra035459	AT1G58200	AT1G58200 (E=3e-265) MSL3 | MSL3 (MscS-LIKE 3); ion channel
PSAH	AT1G52230	AT1G52230 (E=2e-065) PSAH2, PSAH-2, PSI-H | PSAH2 (PHOTOSYSTEM I SUBUNIT H2)
Bra014323	AT1G52340	AT1G52340 (E=4e-055) ABA2, SIS4, GIN1, SDR1, ISI4, SRE1, ATABA2, ATSDR1 | ABA2 (ABA DEFICIENT 2); alcohol dehydrogenase/ oxidoreductase/ xanthoxin dehydrogenase
Bra018964	AT1G52340	AT1G52340 (E=7e-129) ABA2, SIS4, GIN1, SDR1, ISI4, SRE1, ATABA2, ATSDR1 | ABA2 (ABA DEFICIENT 2); alcohol dehydrogenase/ oxidoreductase/ xanthoxin dehydrogenase
Bra025740	AT1G19450	AT1G19450 (E=1e-236) | integral membrane protein, putative / sugar transporter family protein
Bra030985	AT1G17370	AT1G17370 (E=9e-207) UBP1B | UBP1B (oligouridylate binding protein 1B); mRNA 3'-UTR binding
Bra012368	AT1G23230	AT1G23230 (E=0.0) | unknown protein
Bra024573	AT1G23230	AT1G23230 (E=0.0) | unknown protein
Bra026809	AT1G14720	AT1G14720 (E=2e-165) XTR2, EXGT-A2, ATXTH28 | XTR2 (XYLOGLUCAN ENDOTRANSGLYCOSYLASE RELATED 2); hydrolase, acting on glycosyl bonds / xyloglucan:xyloglucosyl transferase
Bra003893	AT1G72130	AT1G72130 (E=6e-209) | proton-dependent oligopeptide transport (POT) family protein
Bra003896	AT1G72130	AT1G72130 (E=1e-221) | proton-dependent oligopeptide transport (POT) family protein
Bra003897	AT1G72130	AT1G72130 (E=1e-205) | proton-dependent oligopeptide transport (POT) family protein
Bra011003	AT1G72130	AT1G72130 (E=4e-116) | proton-dependent oligopeptide transport (POT) family protein
Bra016085	AT1G72130	AT1G72130 (E=9e-212) | proton-dependent oligopeptide transport (POT) family protein
Bra034027	AT1G67090	AT1G67090 (E=4e-094) RBCS1A | RBCS1A (RIBULOSE BISPHOSPHATE CARBOXYLASE SMALL CHAIN 1A); copper ion binding / ribulose-bisphosphate carboxylase
Bra016553	AT1G18570	AT1G18570 (E=1e-109) MYB51, AtMYB51, BW51A, BW51B, HIG1 | MYB51 (MYB DOMAIN PROTEIN 51); DNA binding / transcription factor
Bra025666	AT1G18570	AT1G18570 (E=9e-100) MYB51, AtMYB51, BW51A, BW51B, HIG1 | MYB51 (MYB DOMAIN PROTEIN 51); DNA binding / transcription factor
Bra031035	AT1G18570	AT1G18570 (E=5e-092) MYB51, AtMYB51, BW51A, BW51B, HIG1 | MYB51 (MYB DOMAIN PROTEIN 51); DNA binding / transcription factor
Bra012337	AT1G22640	AT1G22640 (E=3e-078) ATMYB3, MYB3 | MYB3 (MYB DOMAIN PROTEIN 3); DNA binding / transcription factor
Bra024526	AT1G22640	AT1G22640 (E=2e-099) ATMYB3, MYB3 | MYB3 (MYB DOMAIN PROTEIN 3); DNA binding / transcription factor
Bra004188	AT1G66760	AT1G66760 (E=3e-159) | MATE efflux family protein
Bra015208	AT1G66760	AT1G66760 (E=2e-221) | MATE efflux family protein
Bra008132	AT1G74100	AT1G74100 (E=9e-185) SOT16, ATSOT16, CORI-7, ATST5A | SOT16 (SULFOTRANSFERASE 16); desulfoglucosinolate sulfotransferase/ sulfotransferase
Bra019999	AT1G09700	AT1G09700 (E=1e-108) HYL1, DRB1 | HYL1 (HYPONASTIC LEAVES 1); double-stranded RNA binding / miRNA binding / protein binding
Bra030793	AT1G09700	AT1G09700 (E=4e-110) HYL1, DRB1 | HYL1 (HYPONASTIC LEAVES 1); double-stranded RNA binding / miRNA binding / protein binding
Bra026037	AT1G16610	AT1G16610 (E=7e-047) SR45 | SR45; RNA binding / protein binding
Bra026712	AT1G16610	AT1G16610 (E=1e-036) SR45 | SR45; RNA binding / protein binding
Bra034925	AT1G42990	AT1G42990 (E=7e-023) ATBZIP60, BZIP60 | ATBZIP60 (BASIC REGION/LEUCINE ZIPPER MOTIF 60); DNA binding / transcription factor
Bra019797	AT1G12900	AT1G12900 (E=2e-199) GAPA-2 | GAPA-2 (GLYCERALDEHYDE 3-PHOSPHATE DEHYDROGENASE A SUBUNIT 2); NAD or NADH binding / binding / catalytic/ glyceraldehyde-3-phosphate dehydrogenase (phosphorylating)/ glyceraldehyde-3-phosphate dehydrogenase
Bra026948	AT1G12900	AT1G12900 (E=5e-198) GAPA-2 | GAPA-2 (GLYCERALDEHYDE 3-PHOSPHATE DEHYDROGENASE A SUBUNIT 2); NAD or NADH binding / binding / catalytic/ glyceraldehyde-3-phosphate dehydrogenase (phosphorylating)/ glyceraldehyde-3-phosphate dehydrogenase
Bra003644	AT1G78380	AT1G78380 (E=8e-103) ATGSTU19, GST8 | ATGSTU19 (GLUTATHIONE S-TRANSFERASE TAU 19); glutathione binding / glutathione transferase
Bra008357	AT1G78380	AT1G78380 (E=3e-040) ATGSTU19, GST8 | ATGSTU19 (GLUTATHIONE S-TRANSFERASE TAU 19); glutathione binding / glutathione transferase
Bra024798	AT1G06220	AT1G06220 (E=0.0) MEE5 | MEE5 (MATERNAL EFFECT EMBRYO ARREST 5); GTP binding / GTPase/ translation elongation factor/ translation factor, nucleic acid binding
Bra030642	AT1G06220	AT1G06220 (E=0.0) MEE5 | MEE5 (MATERNAL EFFECT EMBRYO ARREST 5); GTP binding / GTPase/ translation elongation factor/ translation factor, nucleic acid binding
Bra038310	AT1G64850	AT1G64850 (E=1e-078) | calcium-binding EF hand family protein
Bra010807	AT1G29920	AT1G29920 (E=1e-149) CAB2, AB165, LHCB1.1 | CAB2 (CHLOROPHYLL A/B-BINDING PROTEIN 2); chlorophyll binding
Bra010189	AT1G32900	AT1G32900 (E=1e-299) | starch synthase, putative
Bra031522	AT1G60170	AT1G60170 (E=4e-222) emb1220 | emb1220 (embryo defective 1220)
Bra010773	AT1G30400	AT1G30400 (E=0.0) ATMRP1, EST1, ATABCC1, MRP1 | MRP1 (ARABIDOPSIS THALIANA MULTIDRUG RESISTANCE-ASSOCIATED PROTEIN 1); ATPase, coupled to transmembrane movement of substances / xenobiotic-transporting ATPase
Bra032385	AT1G30400	AT1G30400 (E=0.0) ATMRP1, EST1, ATABCC1, MRP1 | MRP1 (ARABIDOPSIS THALIANA MULTIDRUG RESISTANCE-ASSOCIATED PROTEIN 1); ATPase, coupled to transmembrane movement of substances / xenobiotic-transporting ATPase
Bra030684	AT1G07470	AT1G07480 (E=3e-155) | transcription factor IIA large subunit / TFIIA large subunit (TFIIA-L)
Bra008311	AT1G77510	AT1G77510 (E=5e-217) ATPDIL1-2, PDI6, ATPDI6 | ATPDIL1-2 (PDI-LIKE 1-2); protein disulfide isomerase
Bra015665	AT1G77510	AT1G77510 (E=2e-246) ATPDIL1-2, PDI6, ATPDI6 | ATPDIL1-2 (PDI-LIKE 1-2); protein disulfide isomerase
Bra026090	AT1G15950	AT1G15950 (E=3e-171) CCR1, IRX4, ATCCR1 | CCR1 (CINNAMOYL COA REDUCTASE 1); cinnamoyl-CoA reductase
Bra026737	AT1G15950	AT1G15950 (E=3e-170) CCR1, IRX4, ATCCR1 | CCR1 (CINNAMOYL COA REDUCTASE 1); cinnamoyl-CoA reductase
Bra004067	AT1G67850	AT1G67850 (E=5e-184) | unknown protein
Bra033974	AT1G67850	AT1G67850 (E=1e-215) | unknown protein
Bra015922	AT1G74310	AT1G74310 (E=0.0) ATHSP101, HSP101, HOT1 | ATHSP101 (ARABIDOPSIS THALIANA HEAT SHOCK PROTEIN 101); ATP binding / ATPase/ nucleoside-triphosphatase/ nucleotide binding / protein binding
Bra003584	AT1G80770	AT1G80770 (E=7e-224) PDE318 | PDE318 (pigment defective 318); GTP binding
Bra035154	AT1G80770	AT1G80770 (E=7e-224) PDE318 | PDE318 (pigment defective 318); GTP binding
Bra017905	AT1G58360	AT1G58360 (E=3e-243) AAP1, NAT2 | AAP1 (AMINO ACID PERMEASE 1); amino acid transmembrane transporter/ neutral amino acid transmembrane transporter
Bra027868	AT1G58360	AT1G58360 (E=2e-243) AAP1, NAT2 | AAP1 (AMINO ACID PERMEASE 1); amino acid transmembrane transporter/ neutral amino acid transmembrane transporter
Bra035446	AT1G58360	AT1G58360 (E=2e-133) AAP1, NAT2 | AAP1 (AMINO ACID PERMEASE 1); amino acid transmembrane transporter/ neutral amino acid transmembrane transporter
Bra029645	AT1G07670	AT1G07670 (E=0.0) ATECA4, ECA4 | calcium-transporting ATPase
Bra031593	AT1G07670	AT1G07670 (E=0.0) ATECA4, ECA4 | calcium-transporting ATPase
Bra023122	AT1G30700	AT1G30700 (E=2e-265) | FAD-binding domain-containing protein
Bra015520	AT1G06680	AT1G06680 (E=2e-119) PSBP-1, OEE2, PSII-P, OE23 | PSBP-1 (PHOTOSYSTEM II SUBUNIT P-1); poly(U) binding
Bra018294	AT1G06680	AT1G06680 (E=5e-122) PSBP-1, OEE2, PSII-P, OE23 | PSBP-1 (PHOTOSYSTEM II SUBUNIT P-1); poly(U) binding
Bra030660	AT1G06680	AT1G06680 (E=3e-113) PSBP-1, OEE2, PSII-P, OE23 | PSBP-1 (PHOTOSYSTEM II SUBUNIT P-1); poly(U) binding
Bra031534	AT1G06680	AT1G06680 (E=1e-120) PSBP-1, OEE2, PSII-P, OE23 | PSBP-1 (PHOTOSYSTEM II SUBUNIT P-1); poly(U) binding
Bra024759	AT1G25350	AT1G25350 (E=2e-197) OVA9 | OVA9 (ovule abortion 9); glutamine-tRNA ligase
Bra004126	AT1G65720	AT1G65720 (E=5e-051) | unknown protein
Bra039739	AT1G65720	AT1G65720 (E=9e-034) | unknown protein
Bra018970	AT1G52410	AT1G52410 (E=5e-174) TSA1 | TSA1 (TSK-ASSOCIATING PROTEIN 1); calcium ion binding / protein binding
Bra030385	AT1G52410	AT1G52410 (E=2e-156) TSA1 | TSA1 (TSK-ASSOCIATING PROTEIN 1); calcium ion binding / protein binding
Bra012282	AT1G21500	AT1G21500 (E=1e-022) | unknown protein
Bra017920	AT1G21500	AT1G21500 (E=8e-030) | unknown protein
Bra008188	AT1G75270	AT1G75270 (E=5e-099) DHAR2 | DHAR2 (DEHYDROASCORBATE REDUCTASE 2); glutathione binding / glutathione dehydrogenase (ascorbate)
Bra033283	AT1G01120	AT1G01120 (E=2e-261) KCS1 | KCS1 (3-KETOACYL-COA SYNTHASE 1); acyltransferase/ fatty acid elongase
Bra018986	AT1G52760	AT1G52760 (E=8e-176) | esterase/lipase/thioesterase family protein
Bra015296	AT1G04220	AT1G04220 (E=2e-251) KCS2 | KCS2 (3-KETOACYL-COA SYNTHASE 2); fatty acid elongase
Bra030559	AT1G04220	AT1G04220 (E=5e-067) KCS2 | KCS2 (3-KETOACYL-COA SYNTHASE 2); fatty acid elongase
Bra012230	AT1G20450	AT1G20450 (E=7e-028) LTI29, LTI45, ERD10 | ERD10 (EARLY RESPONSIVE TO DEHYDRATION 10); actin binding
Bra025819	AT1G20450	AT1G20450 (E=1e-029) LTI29, LTI45, ERD10 | ERD10 (EARLY RESPONSIVE TO DEHYDRATION 10); actin binding
Bra010821	AT1G29660	AT1G29660 (E=2e-181) | GDSL-motif lipase/hydrolase family protein
Bra030155	AT1G29660	AT1G29660 (E=2e-185) | GDSL-motif lipase/hydrolase family protein
Bra032998	AT1G33390	AT1G33390 (E=0.0) | helicase domain-containing protein
Bra023293	AT1G32860	AT1G32860 (E=4e-180) | glycosyl hydrolase family 17 protein
Bra003693	AT1G76990	AT1G76990 (E=9e-248) ACR3 | ACR3; amino acid binding
Bra015701	AT1G76990	AT1G76990 (E=7e-248) ACR3 | ACR3; amino acid binding
Bra010056	AT1G61990	AT1G61980 (E=8e-030) | mitochondrial transcription termination factor-related / mTERF-related
Bra003636	AT1G78820	AT1G78820 (E=4e-226) | curculin-like (mannose-binding) lectin family protein / PAN domain-containing protein
Bra008012	AT1G72150	AT1G72150 (E=2e-178) PATL1 | PATL1 (PATELLIN 1); transporter
Bra016084	AT1G72150	AT1G72150 (E=2e-180) PATL1 | PATL1 (PATELLIN 1); transporter
Bra023160	AT1G31070	AT1G31070 (E=3e-272) | UDP-N-acetylglucosamine pyrophosphorylase-related
Bra038405	AT1G31070	AT1G31070 (E=6e-279) | UDP-N-acetylglucosamine pyrophosphorylase-related
Bra008489	AT1G80180	AT1G80180 (E=8e-028) | unknown protein
Bra014229	AT1G49970	AT1G49970 (E=2e-202) CLPR1, NCLPP5, SVR2 | CLPR1; serine-type endopeptidase
Bra033478	AT1G54500	AT1G54500 (E=3e-042) | rubredoxin family protein
Bra010775	AT1G30360	AT1G30360 (E=0.0) ERD4 | ERD4 (early-responsive to dehydration 4)
Bra032382	AT1G30360	AT1G30360 (E=0.0) ERD4 | ERD4 (early-responsive to dehydration 4)
Bra014890	AT1G30760	AT1G30760 (E=1e-249) | FAD-binding domain-containing protein
Bra023131	AT1G30760	AT1G30760 (E=4e-258) | FAD-binding domain-containing protein
Bra003751	AT1G75500	AT1G75500 (E=7e-197) | nodulin MtN21 family protein
Bra008201	AT1G75500	AT1G75500 (E=5e-201) | nodulin MtN21 family protein
Bra015839	AT1G75500	AT1G75500 (E=1e-198) | nodulin MtN21 family protein
Bra012340	AT1G22710	AT1G22710 (E=2e-280) SUC2, SUT1, ATSUC2 | SUC2 (SUCROSE-PROTON SYMPORTER 2); carbohydrate transmembrane transporter/ sucrose transmembrane transporter/ sucrose:hydrogen symporter/ sugar:hydrogen symporter
Bra024532	AT1G22710	AT1G22710 (E=2e-284) SUC2, SUT1, ATSUC2 | SUC2 (SUCROSE-PROTON SYMPORTER 2); carbohydrate transmembrane transporter/ sucrose transmembrane transporter/ sucrose:hydrogen symporter/ sugar:hydrogen symporter
Bra003820	AT1G74020	AT1G74020 (E=9e-110) SS2 | SS2 (STRICTOSIDINE SYNTHASE 2); strictosidine synthase
Bra008127	AT1G74020	AT1G74020 (E=3e-167) SS2 | SS2 (STRICTOSIDINE SYNTHASE 2); strictosidine synthase
Bra015943	AT1G74020	AT1G74020 (E=9e-145) SS2 | SS2 (STRICTOSIDINE SYNTHASE 2); strictosidine synthase
Bra030842	AT1G55680	AT1G55680 (E=2e-233) | WD-40 repeat family protein
Bra038012	AT1G55680	AT1G55680 (E=9e-231) | WD-40 repeat family protein
Bra028025	AT1G34000	AT1G34000 (E=8e-062) OHP2 | OHP2 (ONE-HELIX PROTEIN 2)
Bra036739	AT1G34000	AT1G34000 (E=4e-063) OHP2 | OHP2 (ONE-HELIX PROTEIN 2)
Bra018620	AT1G08510	AT1G08510 (E=6e-200) FATB | FATB (fatty acyl-ACP thioesterases B); acyl carrier/ acyl-[acyl-carrier-protein] hydrolase
Bra030731	AT1G08510	AT1G08510 (E=6e-206) FATB | FATB (fatty acyl-ACP thioesterases B); acyl carrier/ acyl-[acyl-carrier-protein] hydrolase
Bra031631	AT1G08510	AT1G08510 (E=1e-202) FATB | FATB (fatty acyl-ACP thioesterases B); acyl carrier/ acyl-[acyl-carrier-protein] hydrolase
Bra012456	AT1G26470	AT1G26470 (E=7e-038) | FUNCTIONS IN: molecular_function unknown; INVOLVED IN: regulation of transcription; LOCATED IN: nucleus, H4/H2A histone acetyltransferase complex; EXPRESSED IN: 23 plant structures; EXPRESSED DURING: 15 growth stages; CONTAINS InterPro DOMAIN/s: CT20 (InterPro:IPR012423); Has 39 Blast hits to 39 proteins in 17 species: Archae - 0; Bacteria - 0; Metazoa - 24; Fungi - 0; Plan…
Bra024714	AT1G26470	AT1G26470 (E=8e-036) | FUNCTIONS IN: molecular_function unknown; INVOLVED IN: regulation of transcription; LOCATED IN: nucleus, H4/H2A histone acetyltransferase complex; EXPRESSED IN: 23 plant structures; EXPRESSED DURING: 15 growth stages; CONTAINS InterPro DOMAIN/s: CT20 (InterPro:IPR012423); Has 39 Blast hits to 39 proteins in 17 species: Archae - 0; Bacteria - 0; Metazoa - 24; Fungi - 0; Plan…
Bra019870	AT1G11260	AT1G11260 (E=1e-291) STP1, ATSTP1 | STP1 (SUGAR TRANSPORTER 1); carbohydrate transmembrane transporter/ sugar:hydrogen symporter
Bra031762	AT1G11260	AT1G11260 (E=3e-283) STP1, ATSTP1 | STP1 (SUGAR TRANSPORTER 1); carbohydrate transmembrane transporter/ sugar:hydrogen symporter
Bra016445	AT1G20880	AT1G20880 (E=1e-106) | RNA recognition motif (RRM)-containing protein
Bra025852	AT1G20880	AT1G20880 (E=1e-111) | RNA recognition motif (RRM)-containing protein
Bra031475	AT1G60940	AT1G60940 (E=4e-175) SNRK2-10, SNRK2.10, SRK2B | SNRK2.10 (SNF1-RELATED PROTEIN KINASE 2.10); kinase
Bra030429	AT1G51680	AT1G51680 (E=7e-274) 4CL1, 4CL.1, AT4CL1 | 4CL1 (4-COUMARATE:COA LIGASE 1); 4-coumarate-CoA ligase
Bra030538	AT1G03610	AT1G03610 (E=2e-155) | unknown protein
Bra033413	AT1G03610	AT1G03610 (E=5e-143) | unknown protein
Bra035123	AT1G79520	AT1G79520 (E=1e-179) | cation efflux family protein
Bra034466	AT1G62180	AT1G62180 (E=3e-219) APR2, APSR, PRH43, PRH, ATAPR2 | APR2 (5'ADENYLYLPHOSPHOSULFATE REDUCTASE 2); adenylyl-sulfate reductase/ phosphoadenylyl-sulfate reductase (thioredoxin)
Bra016526	AT1G19050	AT1G19050 (E=2e-086) ARR7 | ARR7 (RESPONSE REGULATOR 7); transcription regulator/ two-component response regulator
Bra025708	AT1G19050	AT1G19050 (E=2e-089) ARR7 | ARR7 (RESPONSE REGULATOR 7); transcription regulator/ two-component response regulator
Bra018684	AT1G07720	AT1G07720 (E=7e-232) KCS3 | KCS3 (3-KETOACYL-COA SYNTHASE 3); acyltransferase/ catalytic/ transferase, transferring acyl groups other than amino-acyl groups
Bra030702	AT1G07720	AT1G07720 (E=1e-225) KCS3 | KCS3 (3-KETOACYL-COA SYNTHASE 3); acyltransferase/ catalytic/ transferase, transferring acyl groups other than amino-acyl groups
Bra004026	AT1G68620	AT1G68620 (E=4e-151) | hydrolase
Bra004326	AT1G68620	AT1G68620 (E=4e-136) | hydrolase
Bra027693	AT1G68620	AT1G68620 (E=3e-130) | hydrolase
Bra032612	AT1G02280	AT1G02280 (E=4e-148) TOC33, ATTOC33, PPI1 | TOC33 (TRANSLOCON AT THE OUTER ENVELOPE MEMBRANE OF CHLOROPLASTS 33); GTP binding / GTPase/ protein binding
Bra033311	AT1G02280	AT1G02280 (E=4e-150) TOC33, ATTOC33, PPI1 | TOC33 (TRANSLOCON AT THE OUTER ENVELOPE MEMBRANE OF CHLOROPLASTS 33); GTP binding / GTPase/ protein binding
Bra010782	AT1G56070	AT1G56070 (E=0.0) LOS1 | LOS1; copper ion binding / translation elongation factor/ translation factor, nucleic acid binding
Bra020542	AT1G56070	AT1G56070 (E=0.0) LOS1 | LOS1; copper ion binding / translation elongation factor/ translation factor, nucleic acid binding
Bra021976	AT1G79380	AT1G79380 (E=3e-042) | copine-related
Bra035112	AT1G79380	AT1G79380 (E=3e-172) | copine-related
Bra019821	AT1G13260	AT1G13260 (E=7e-161) RAV1 | RAV1; DNA binding / transcription factor/ transcription repressor
Bra026917	AT1G13260	AT1G13260 (E=9e-162) RAV1 | RAV1; DNA binding / transcription factor/ transcription repressor
Bra023235	AT1G32060	AT1G32060 (E=3e-210) PRK | PRK (PHOSPHORIBULOKINASE); ATP binding / phosphoribulokinase/ protein binding
Bra007980	AT1G19910	AT4G38920 (E=9e-042) AVA-P3, ATVHA-C3 | ATVHA-C3 (VACUOLAR-TYPE H(+)-ATPASE C3); ATPase
Bra012197	AT1G19910	AT4G38920 (E=7e-053) AVA-P3, ATVHA-C3 | ATVHA-C3 (VACUOLAR-TYPE H(+)-ATPASE C3); ATPase
Bra016488	AT1G19910	AT1G75630 (E=1e-059) AVA-P4 | AVA-P4; ATPase
Bra008142	AT1G74230	AT1G74230 (E=2e-055) GR-RBP5 | GR-RBP5 (glycine-rich RNA-binding protein 5); ATP binding / RNA binding
Bra015926	AT1G74230	AT1G74230 (E=2e-078) GR-RBP5 | GR-RBP5 (glycine-rich RNA-binding protein 5); ATP binding / RNA binding
Bra038099	AT1G53090	AT1G53090 (E=5e-111) SPA4 | SPA4 (SPA1-RELATED 4); protein binding / signal transducer
Bra008360	AT1G78420	AT1G78420 (E=3e-117) | protein binding / zinc ion binding
Bra035036	AT1G78420	AT1G78420 (E=4e-140) | protein binding / zinc ion binding
Bra018700	AT1G48030	AT1G48030 (E=2e-269) mtLPD1 | mtLPD1 (mitochondrial lipoamide dehydrogenase 1); ATP binding / dihydrolipoyl dehydrogenase
Bra034928	AT1G42960	AT1G42960 (E=2e-063) | expressed protein localized to the inner membrane of the chloroplast.
Bra027164	AT1G60220	AT1G60220 (E=3e-212) OTS1, ULP1D | ULP1D (UB-LIKE PROTEASE 1D); SUMO-specific protease/ cysteine-type peptidase
Bra040497	AT1G60220	AT1G60220 (E=5e-037) OTS1, ULP1D | ULP1D (UB-LIKE PROTEASE 1D); SUMO-specific protease/ cysteine-type peptidase
Bra035067	AT1G78830	AT1G78830 (E=1e-226) | curculin-like (mannose-binding) lectin family protein
Bra030903	AT1G54120	AT1G54120 (E=3e-044) | unknown protein
Bra037965	AT1G54120	AT1G54120 (E=6e-043) | unknown protein
Bra003906	AT1G71880	AT1G71880 (E=2e-229) SUC1, ATSUC1 | SUC1 (Sucrose-proton symporter 1); carbohydrate transmembrane transporter/ sucrose:hydrogen symporter/ sugar:hydrogen symporter
Bra007991	AT1G71880	AT1G71880 (E=2e-219) SUC1, ATSUC1 | SUC1 (Sucrose-proton symporter 1); carbohydrate transmembrane transporter/ sucrose:hydrogen symporter/ sugar:hydrogen symporter
Bra016103	AT1G71880	AT1G71880 (E=8e-224) SUC1, ATSUC1 | SUC1 (Sucrose-proton symporter 1); carbohydrate transmembrane transporter/ sucrose:hydrogen symporter/ sugar:hydrogen symporter
Bra017654	AT1G71880	AT1G71880 (E=4e-190) SUC1, ATSUC1 | SUC1 (Sucrose-proton symporter 1); carbohydrate transmembrane transporter/ sucrose:hydrogen symporter/ sugar:hydrogen symporter
Bra032644	AT1G01620	AT1G01620 (E=2e-163) PIP1C, TMP-B, PIP1;3 | PIP1C (PLASMA MEMBRANE INTRINSIC PROTEIN 1C); water channel
Bra033248	AT1G01620	AT1G01620 (E=9e-162) PIP1C, TMP-B, PIP1;3 | PIP1C (PLASMA MEMBRANE INTRINSIC PROTEIN 1C); water channel
Bra016719	AT1G13930	AT1G13930 (E=1e-041) | Involved in response to salt stress. Knockout mutants are hypersensitive to salt stress.
Bra026041	AT1G16540	AT1G16540 (E=0.0) SIR3, LOS5, ABA3, ATABA3 | ABA3 (ABA DEFICIENT 3); Mo-molybdopterin cofactor sulfurase/ selenocysteine lyase
Bra026847	AT1G14210	AT1G14210 (E=1e-117) | ribonuclease T2 family protein
Bra016672	AT1G15140	AT1G15140 (E=9e-120) | oxidoreductase NAD-binding domain-containing protein
Bra026161	AT1G15140	AT1G15140 (E=1e-120) | oxidoreductase NAD-binding domain-containing protein
Bra014303	AT1G51950	AT1G51950 (E=1e-114) IAA18 | IAA18 (INDOLE-3-ACETIC ACID INDUCIBLE 18); transcription factor
Bra018938	AT1G51950	AT1G51950 (E=2e-108) IAA18 | IAA18 (INDOLE-3-ACETIC ACID INDUCIBLE 18); transcription factor
Bra038424	AT1G31440	AT1G31440 (E=8e-192) | SH3 domain-containing protein 1 (SH3P1)
Bra024611	AT1G23710	AT1G23710 (E=1e-080) | unknown protein
Bra003987	AT1G69680	AT1G69680 (E=9e-095) | FUNCTIONS IN: molecular_function unknown; INVOLVED IN: biological_process unknown; LOCATED IN: cellular_component unknown; EXPRESSED IN: 24 plant structures; EXPRESSED DURING: 15 growth stages; CONTAINS InterPro DOMAIN/s: Mog1/PsbP/DUF1795, alpha/beta/alpha sandwich (InterPro:IPR016124), Ran-interacting Mog1 protein (InterPro:IPR007681), Mog1/PsbP, alpha/beta/alpha sandwich…
Bra004406	AT1G69680	AT1G69680 (E=5e-098) | FUNCTIONS IN: molecular_function unknown; INVOLVED IN: biological_process unknown; LOCATED IN: cellular_component unknown; EXPRESSED IN: 24 plant structures; EXPRESSED DURING: 15 growth stages; CONTAINS InterPro DOMAIN/s: Mog1/PsbP/DUF1795, alpha/beta/alpha sandwich (InterPro:IPR016124), Ran-interacting Mog1 protein (InterPro:IPR007681), Mog1/PsbP, alpha/beta/alpha sandwich…
Bra014153	AT1G69680	AT1G69680 (E=9e-025) | FUNCTIONS IN: molecular_function unknown; INVOLVED IN: biological_process unknown; LOCATED IN: cellular_component unknown; EXPRESSED IN: 24 plant structures; EXPRESSED DURING: 15 growth stages; CONTAINS InterPro DOMAIN/s: Mog1/PsbP/DUF1795, alpha/beta/alpha sandwich (InterPro:IPR016124), Ran-interacting Mog1 protein (InterPro:IPR007681), Mog1/PsbP, alpha/beta/alpha sandwich…
Bra015725	AT1G76670	AT1G76670 (E=4e-159) | transporter-related
Bra015326	AT1G04550	AT1G04550 (E=1e-084) IAA12, BDL | IAA12 (AUXIN-INDUCED PROTEIN 12); transcription factor/ transcription repressor
Bra032503	AT1G04550	AT1G04550 (E=3e-072) IAA12, BDL | IAA12 (AUXIN-INDUCED PROTEIN 12); transcription factor/ transcription repressor
Bra019876	AT1G11180	AT1G11180 (E=5e-133) | secretory carrier membrane protein (SCAMP) family protein
Bra018437	AT1G10490	AT1G10490 (E=0.0) | unknown protein
Bra003633	AT1G78900	AT1G78900 (E=0.0) VHA-A | VHA-A (VACUOLAR ATP SYNTHASE SUBUNIT A); ATP binding / hydrogen ion transporting ATP synthase, rotational mechanism / hydrolase, acting on acid anhydrides, catalyzing transmembrane movement of substances / proton-transporting ATPase, rotational mechanism
Bra035074	AT1G78900	AT1G78900 (E=0.0) VHA-A | VHA-A (VACUOLAR ATP SYNTHASE SUBUNIT A); ATP binding / hydrogen ion transporting ATP synthase, rotational mechanism / hydrolase, acting on acid anhydrides, catalyzing transmembrane movement of substances / proton-transporting ATPase, rotational mechanism
Bra024550	AT1G22940	AT1G22940 (E=3e-253) TH1, TH-1, THIE | TH1 (THIAMINE REQUIRING 1); hydroxymethylpyrimidine kinase/ phosphomethylpyrimidine kinase/ thiamin-phosphate diphosphorylase
Bra004379	AT1G69410	AT1G69410 (E=2e-086) ATELF5A-3, ELF5A-3 | ELF5A-3 (EUKARYOTIC ELONGATION FACTOR 5A-3); translation initiation factor
Bra015469	AT1G06040	AT1G06040 (E=6e-108) STO | STO (SALT TOLERANCE); DNA binding / protein binding / transcription factor/ zinc ion binding
Bra030635	AT1G06040	AT1G06040 (E=3e-120) STO | STO (SALT TOLERANCE); DNA binding / protein binding / transcription factor/ zinc ion binding
Bra016546	AT1G18710	AT1G18710 (E=7e-090) AtMYB47 | AtMYB47 (myb domain protein 47); DNA binding / transcription factor
Bra025678	AT1G18710	AT1G18710 (E=6e-084) AtMYB47 | AtMYB47 (myb domain protein 47); DNA binding / transcription factor
Bra025681	AT1G18710	AT1G18710 (E=6e-029) AtMYB47 | AtMYB47 (myb domain protein 47); DNA binding / transcription factor
Bra031041	AT1G18710	AT1G18710 (E=8e-060) AtMYB47 | AtMYB47 (myb domain protein 47); DNA binding / transcription factor
Bra003824	AT1G73880	AT1G73880 (E=4e-237) UGT89B1 | UGT89B1 (UDP-GLUCOSYL TRANSFERASE 89B1); UDP-glycosyltransferase/ quercetin 3-O-glucosyltransferase/ quercetin 4'-O-glucosyltransferase/ quercetin 7-O-glucosyltransferase/ transferase, transferring glycosyl groups / transferase, transferring hexosyl group
Bra033417	AT1G73880	AT1G73880 (E=1e-076) UGT89B1 | UGT89B1 (UDP-GLUCOSYL TRANSFERASE 89B1); UDP-glycosyltransferase/ quercetin 3-O-glucosyltransferase/ quercetin 4'-O-glucosyltransferase/ quercetin 7-O-glucosyltransferase/ transferase, transferring glycosyl groups / transferase, transferring hexosyl group
Bra018467	AT1G10020	AT1G10020 (E=1e-166) | unknown protein
Bra019966	AT1G10020	AT1G10020 (E=1e-206) | unknown protein
Bra010918	AT1G27760	AT1G27760 (E=6e-177) SAT32, ATSAT32 | interferon-related developmental regulator family protein / IFRD protein family
Bra032849	AT1G27760	AT1G27760 (E=5e-207) SAT32, ATSAT32 | interferon-related developmental regulator family protein / IFRD protein family
Bra016303	AT1G27020	AT1G27020 (E=5e-143) | unknown protein
Bra024666	AT1G27020	AT1G27020 (E=2e-151) | unknown protein
Bra030661	AT1G06690	AT1G06690 (E=2e-206) | aldo/keto reductase family protein
Bra018599	AT1G08800	AT1G08800 (E=4e-197) | unknown protein
Bra030742	AT1G08800	AT1G08800 (E=1e-200) | unknown protein
Bra012263	AT1G21000	AT1G21000 (E=3e-109) | zinc-binding family protein
Bra016441	AT1G21000	AT1G21000 (E=1e-136) | zinc-binding family protein
Bra025865	AT1G21000	AT1G21000 (E=3e-137) | zinc-binding family protein
Bra016768	AT1G12520	AT1G12520 (E=1e-130) ATCCS | ATCCS (COPPER CHAPERONE FOR SOD1); superoxide dismutase/ superoxide dismutase copper chaperone
Bra026968	AT1G12520	AT1G12520 (E=2e-135) ATCCS | ATCCS (COPPER CHAPERONE FOR SOD1); superoxide dismutase/ superoxide dismutase copper chaperone
Bra036642	AT1G12520	AT1G12520 (E=7e-057) ATCCS | ATCCS (COPPER CHAPERONE FOR SOD1); superoxide dismutase/ superoxide dismutase copper chaperone
Bra015342	AT1G04690	AT1G04690 (E=9e-190) KAB1, KV-BETA1 | KAB1 (POTASSIUM CHANNEL BETA SUBUNIT); oxidoreductase/ potassium channel
Bra030584	AT1G04690	AT1G04690 (E=1e-189) KAB1, KV-BETA1 | KAB1 (POTASSIUM CHANNEL BETA SUBUNIT); oxidoreductase/ potassium channel
Bra034461	AT1G62050	AT1G62050 (E=6e-210) | FUNCTIONS IN: molecular_function unknown; INVOLVED IN: biological_process unknown; LOCATED IN: apoplast; EXPRESSED IN: 6 plant structures; EXPRESSED DURING: F mature embryo stage, petal differentiation and expansion stage, D bilateral stage, E expanded cotyledon stage; CONTAINS InterPro DOMAIN/s: Ankyrin (InterPro:IPR002110); BEST Arabidopsis thaliana protein match is: anky…
Bra027662	AT1G64680	AT1G64680 (E=2e-129) | unknown protein
Bra027784	AT1G64680	AT1G64680 (E=2e-132) | unknown protein
Bra031666	AT1G09500	AT1G09500 (E=6e-136) | cinnamyl-alcohol dehydrogenase family / CAD family
Bra038342	AT1G09500	AT1G09500 (E=4e-134) | cinnamyl-alcohol dehydrogenase family / CAD family
Bra005114	AT1G73490	AT1G73490 (E=2e-019) | RNA recognition motif (RRM)-containing protein
Bra010724	AT1G73490	AT1G73490 (E=1e-024) | RNA recognition motif (RRM)-containing protein
Bra012610	AT1G73490	AT1G73490 (E=7e-020) | RNA recognition motif (RRM)-containing protein
Bra003978	AT1G69870	AT1G69870 (E=5e-109) | proton-dependent oligopeptide transport (POT) family protein
Bra003979	AT1G69870	AT1G69870 (E=1e-132) | proton-dependent oligopeptide transport (POT) family protein
Bra007886	AT1G69870	AT1G69870 (E=1e-275) | proton-dependent oligopeptide transport (POT) family protein
Bra016259	AT1G69870	AT1G69870 (E=2e-283) | proton-dependent oligopeptide transport (POT) family protein
Bra024534	AT1G22730	AT1G22730 (E=1e-299) | MA3 domain-containing protein
Bra003872	AT1G72630	AT1G72630 (E=7e-049) ELF4-L2 | ELF4-L2 (ELF4-Like 2)
Bra008041	AT1G72630	AT1G72630 (E=1e-056) ELF4-L2 | ELF4-L2 (ELF4-Like 2)
Bra016046	AT1G72630	AT1G72630 (E=3e-052) ELF4-L2 | ELF4-L2 (ELF4-Like 2)
Bra031387	AT1G22360	AT1G22360 (E=8e-241) AtUGT85A2 | AtUGT85A2 (UDP-glucosyl transferase 85A2); UDP-glycosyltransferase/ glucuronosyltransferase/ transferase, transferring glycosyl groups
Bra030799	AT1G09780	AT1G09780 (E=3e-313) | 2,3-biphosphoglycerate-independent phosphoglycerate mutase, putative / phosphoglyceromutase, putative
Bra015547	AT1G07040	AT1G07040 (E=7e-162) | unknown protein
Bra019727	AT1G62390	AT1G62390 (E=4e-268) | octicosapeptide/Phox/Bem1p (PB1) domain-containing protein / tetratricopeptide repeat (TPR)-containing protein
Bra015816	AT1G75770	AT1G75770 (E=2e-038) | unknown protein
Bra016041	AT1G72680	AT1G72680 (E=2e-179) ATCAD1, CAD1 | cinnamyl-alcohol dehydrogenase, putative
Bra035109	AT1G79340	AT1G79340 (E=4e-184) AtMC4 | AtMC4 (metacaspase 4); cysteine-type peptidase
Bra014056	AT1G46768	AT1G46768 (E=1e-050) RAP2.1 | RAP2.1 (related to AP2 1); DNA binding / transcription factor
Bra035072	AT1G78880	AT1G78880 (E=3e-234) | balbiani ring 1-related / BR1-related
Bra004148	AT1G66140	AT1G66140 (E=7e-075) ZFP4 | ZFP4 (ZINC FINGER PROTEIN 4); nucleic acid binding / transcription factor/ zinc ion binding
Bra039750	AT1G66140	AT1G66140 (E=3e-089) ZFP4 | ZFP4 (ZINC FINGER PROTEIN 4); nucleic acid binding / transcription factor/ zinc ion binding
Bra003615	AT1G79270	AT1G79270 (E=2e-210) ECT8 | ECT8 (evolutionarily conserved C-terminal region 8)
Bra008406	AT1G79270	AT1G79270 (E=6e-114) ECT8 | ECT8 (evolutionarily conserved C-terminal region 8)
Bra035104	AT1G79270	AT1G79270 (E=4e-112) ECT8 | ECT8 (evolutionarily conserved C-terminal region 8)
Bra031490	AT1G60650	AT1G60650 (E=4e-030) | glycine-rich RNA-binding protein, putative
Bra027952	AT1G55040	AT1G55040 (E=1e-231) | zinc finger (Ran-binding) family protein
Bra004029	AT1G68580	AT1G68580 (E=3e-134) | agenet domain-containing protein / bromo-adjacent homology (BAH) domain-containing protein
Bra004322	AT1G68580	AT1G68580 (E=4e-237) | agenet domain-containing protein / bromo-adjacent homology (BAH) domain-containing protein
Bra007954	AT1G71010	AT1G71010 (E=0.0) | phosphatidylinositol-4-phosphate 5-kinase family protein
Bra016167	AT1G71010	AT1G71010 (E=0.0) | phosphatidylinositol-4-phosphate 5-kinase family protein
Bra030034	AT1G27300	AT1G27300 (E=3e-054) | unknown protein
Bra032817	AT1G27300	AT1G27300 (E=5e-053) | unknown protein
Bra017952	AT1G21790	AT1G21790 (E=4e-146) | FUNCTIONS IN: molecular_function unknown; INVOLVED IN: biological_process unknown; LOCATED IN: integral to membrane; EXPRESSED IN: 23 plant structures; EXPRESSED DURING: 15 growth stages; CONTAINS InterPro DOMAIN/s: TRAM, LAG1 and CLN8 homology (InterPro:IPR006634); Has 127 Blast hits to 127 proteins in 26 species: Archae - 0; Bacteria - 0; Metazoa - 84; Fungi - 0; Plants -…
Bra002524	AT1G07770	AT1G07770 (E=2e-070) RPS15A | RPS15A (ribosomal protein s15a); structural constituent of ribosome
Bra006689	AT1G07770	AT1G07770 (E=8e-070) RPS15A | RPS15A (ribosomal protein s15a); structural constituent of ribosome
Bra018689	AT1G07770	AT1G07770 (E=6e-069) RPS15A | RPS15A (ribosomal protein s15a); structural constituent of ribosome
Bra030697	AT1G07770	AT1G07770 (E=2e-070) RPS15A | RPS15A (ribosomal protein s15a); structural constituent of ribosome
Bra031590	AT1G07770	AT1G07770 (E=8e-071) RPS15A | RPS15A (ribosomal protein s15a); structural constituent of ribosome
Bra012239	AT1G20630	AT1G20630 (E=2e-291) CAT1 | CAT1 (CATALASE 1); catalase
Bra025833	AT1G20630	AT1G20630 (E=6e-279) CAT1 | CAT1 (CATALASE 1); catalase
Bra026745	AT1G15820	AT1G15820 (E=3e-134) LHCB6, CP24 | LHCB6 (LIGHT HARVESTING COMPLEX PSII SUBUNIT 6); chlorophyll binding
Bra015448	AT1G05680	AT1G05680 (E=6e-219) | UDP-glucoronosyl/UDP-glucosyl transferase family protein
Bra030620	AT1G05680	AT1G05680 (E=4e-234) | UDP-glucoronosyl/UDP-glucosyl transferase family protein
Bra035056	AT1G78670	AT1G78670 (E=2e-141) ATGGH3 | ATGGH3 (gamma-glutamyl hydrolase 3); catalytic/ hydrolase/ omega peptidase
Bra027735	AT1G64390	AT1G64390 (E=0.0) AtGH9C2 | AtGH9C2 (Arabidopsis thaliana glycosyl hydrolase 9C2); carbohydrate binding / catalytic/ hydrolase, hydrolyzing O-glycosyl compounds
Bra036650	AT1G62710	AT1G62710 (E=6e-247) BETA-VPE, BETAVPE | BETA-VPE (BETA VACUOLAR PROCESSING ENZYME); cysteine-type endopeptidase
Bra003567	AT1G80460	AT1G80460 (E=1e-289) NHO1, GLI1 | NHO1 (nonhost resistance to P. s. phaseolicola 1); carbohydrate kinase/ glycerol kinase
Bra035181	AT1G80460	AT1G80460 (E=6e-290) NHO1, GLI1 | NHO1 (nonhost resistance to P. s. phaseolicola 1); carbohydrate kinase/ glycerol kinase
Bra016811	AT1G11840	AT1G11840 (E=2e-155) ATGLX1 | ATGLX1 (GLYOXALASE I HOMOLOG); lactoylglutathione lyase/ metal ion binding
Bra018740	AT1G48600	AT1G48600 (E=1e-259) | phosphoethanolamine N-methyltransferase 2, putative (NMT2)
Bra003645	AT1G78370	AT1G78370 (E=2e-106) ATGSTU20 | ATGSTU20 (GLUTATHIONE S-TRANSFERASE TAU 20); glutathione transferase
Bra031663	AT1G09350	AT1G09350 (E=1e-170) AtGolS3 | AtGolS3 (Arabidopsis thaliana galactinol synthase 3); transferase, transferring glycosyl groups / transferase, transferring hexosyl groups
Bra008402	AT1G16470	AT1G16470 (E=5e-130) PAB1 | PAB1 (PROTEASOME SUBUNIT PAB1); endopeptidase/ peptidase/ threonine-type endopeptidase
Bra035099	AT1G16470	AT1G16470 (E=3e-129) PAB1 | PAB1 (PROTEASOME SUBUNIT PAB1); endopeptidase/ peptidase/ threonine-type endopeptidase
Bra030525	AT1G03220	AT1G03220 (E=7e-135) | extracellular dermal glycoprotein, putative / EDGP, putative
Bra030526	AT1G03220	AT1G03220 (E=4e-104) | extracellular dermal glycoprotein, putative / EDGP, putative
Bra032555	AT1G03220	AT1G03220 (E=9e-199) | extracellular dermal glycoprotein, putative / EDGP, putative
Bra014908	AT1G31330	AT1G31330 (E=3e-103) PSAF | PSAF (photosystem I subunit F)
Bra023176	AT1G31330	AT1G31330 (E=2e-100) PSAF | PSAF (photosystem I subunit F)
Bra038418	AT1G31330	AT1G31330 (E=6e-090) PSAF | PSAF (photosystem I subunit F)
Bra026899	AT1G13560	AT1G13560 (E=2e-099) AAPT1, ATAAPT1 | AAPT1 (AMINOALCOHOLPHOSPHOTRANSFERASE 1); phosphatidyltransferase/ phosphotransferase, for other substituted phosphate groups
Bra019734	AT1G12010	AT1G12010 (E=1e-161) | 1-aminocyclopropane-1-carboxylate oxidase, putative / ACC oxidase, putative
Bra031798	AT1G12010	AT1G12010 (E=2e-159) | 1-aminocyclopropane-1-carboxylate oxidase, putative / ACC oxidase, putative
Bra003635	AT1G78850	AT1G78850 (E=1e-242) | curculin-like (mannose-binding) lectin family protein
Bra035070	AT1G78850	AT1G78850 (E=4e-247) | curculin-like (mannose-binding) lectin family protein
Bra019748	AT1G12230	AT1G12230 (E=2e-195) | transaldolase, putative
Bra015316	AT1G04430	AT1G04430 (E=0.0) | dehydration-responsive protein-related
Bra030570	AT1G04430	AT1G04430 (E=0.0) | dehydration-responsive protein-related
Bra016126	AT1G71697	AT1G71697 (E=1e-176) ATCK1, CK | ATCK1 (CHOLINE KINASE 1); choline kinase
Bra004035	AT1G68520	AT1G68520 (E=2e-175) | zinc finger (B-box type) family protein
Bra033925	AT1G68520	AT1G68520 (E=1e-155) | zinc finger (B-box type) family protein
Bra016648	AT1G15880	AT1G15880 (E=9e-107) GOS11, atgos11 | GOS11 (golgi snare 11); SNARE binding
Bra026095	AT1G15880	AT1G15880 (E=1e-113) GOS11, atgos11 | GOS11 (golgi snare 11); SNARE binding
Bra026741	AT1G15880	AT1G15880 (E=7e-116) GOS11, atgos11 | GOS11 (golgi snare 11); SNARE binding
Bra015613	AT1G47530	AT1G47530 (E=2e-255) | ripening-responsive protein, putative
Bra025811	AT1G20330	AT1G20330 (E=2e-197) SMT2, CVP1, FRL1 | SMT2 (STEROL METHYLTRANSFERASE 2); S-adenosylmethionine-dependent methyltransferase
Bra010290	AT1G65310	AT1G65310 (E=4e-136) ATXTH17, XTH17 | XTH17 (XYLOGLUCAN ENDOTRANSGLUCOSYLASE/HYDROLASE 17); hydrolase, acting on glycosyl bonds / hydrolase, hydrolyzing O-glycosyl compounds / xyloglucan:xyloglucosyl transferase
Bra011180	AT1G65310	AT1G65310 (E=2e-137) ATXTH17, XTH17 | XTH17 (XYLOGLUCAN ENDOTRANSGLUCOSYLASE/HYDROLASE 17); hydrolase, acting on glycosyl bonds / hydrolase, hydrolyzing O-glycosyl compounds / xyloglucan:xyloglucosyl transferase
Bra011181	AT1G65310	AT1G65310 (E=4e-139) ATXTH17, XTH17 | XTH17 (XYLOGLUCAN ENDOTRANSGLUCOSYLASE/HYDROLASE 17); hydrolase, acting on glycosyl bonds / hydrolase, hydrolyzing O-glycosyl compounds / xyloglucan:xyloglucosyl transferase
Bra024087	AT1G65310	AT1G65310 (E=6e-136) ATXTH17, XTH17 | XTH17 (XYLOGLUCAN ENDOTRANSGLUCOSYLASE/HYDROLASE 17); hydrolase, acting on glycosyl bonds / hydrolase, hydrolyzing O-glycosyl compounds / xyloglucan:xyloglucosyl transferase
Bra018954	AT1G52220	AT1G52220 (E=4e-043) | FUNCTIONS IN: molecular_function unknown; INVOLVED IN: biological_process unknown; LOCATED IN: chloroplast thylakoid membrane, chloroplast; EXPRESSED IN: 23 plant structures; EXPRESSED DURING: 13 growth stages; BEST Arabidopsis thaliana protein match is: PSI-P (PHOTOSYSTEM I P SUBUNIT); DNA binding (TAIR:AT2G46820.2); Has 203 Blast hits to 203 proteins in 35 species: Archae…
Bra014137	AT1G48430	AT1G48430 (E=8e-254) | dihydroxyacetone kinase family protein
Bra027030	AT1G62660	AT1G62660 (E=0.0) | beta-fructosidase (BFRUCT3) / beta-fructofuranosidase / invertase, vacuolar
Bra036653	AT1G62660	AT1G62660 (E=0.0) | beta-fructosidase (BFRUCT3) / beta-fructofuranosidase / invertase, vacuolar
Bra017934	AT1G21640	AT1G21640 (E=5e-311) NADK2, ATNADK2 | NADK2; NAD+ kinase/ calmodulin binding
Bra018433	AT1G10550	AT1G10550 (E=3e-168) XTH33, XET | XTH33; hydrolase, acting on glycosyl bonds / hydrolase, hydrolyzing O-glycosyl compounds / xyloglucan:xyloglucosyl transferase
Bra016810	AT1G11860	AT1G11860 (E=4e-228) | aminomethyltransferase, putative
Bra031785	AT1G11860	AT1G11860 (E=1e-230) | aminomethyltransferase, putative
Bra024535	AT1G22750	AT1G22750 (E=3e-119) | unknown protein
Bra010169	AT1G32500	AT1G32500 (E=3e-229) ATNAP6 | ATNAP6 (NON-INTRINSIC ABC PROTEIN 6); protein binding / transporter
Bra027839	AT1G59710	AT1G59710 (E=8e-142) | FUNCTIONS IN: molecular_function unknown; INVOLVED IN: biological_process unknown; LOCATED IN: cellular_component unknown; EXPRESSED IN: 23 plant structures; EXPRESSED DURING: 13 growth stages; CONTAINS InterPro DOMAIN/s: Protein of unknown function DUF569 (InterPro:IPR007679), Actin_cross-linking (InterPro:IPR008999); BEST Arabidopsis thaliana protein match is: unknown pro…
Bra030942	AT1G53320	AT1G53320 (E=1e-177) AtTLP7 | AtTLP7 (TUBBY LIKE PROTEIN 7); phosphoric diester hydrolase/ transcription factor
Bra041095	AT1G53320	AT1G53320 (E=9e-176) AtTLP7 | AtTLP7 (TUBBY LIKE PROTEIN 7); phosphoric diester hydrolase/ transcription factor
Bra003859	AT1G73030	AT1G73030 (E=7e-093) VPS46.2 | VPS46.2
Bra016022	AT1G73030	AT1G73030 (E=9e-093) VPS46.2 | VPS46.2
Bra015499	AT1G06430	AT1G06430 (E=2e-304) FTSH8 | FTSH8; ATP-dependent peptidase/ ATPase/ metallopeptidase/ zinc ion binding
Bra030652	AT1G06430	AT1G06430 (E=0.0) FTSH8 | FTSH8; ATP-dependent peptidase/ ATPase/ metallopeptidase/ zinc ion binding
Bra003969	AT1G70000	AT1G70000 (E=2e-082) | DNA-binding family protein
Bra007892	AT1G70000	AT1G70000 (E=2e-069) | DNA-binding family protein
Bra007911	AT1G70330	AT1G70330 (E=5e-203) ENT1,AT, ATENT1 | ENT1,AT (EQUILIBRATIVE NUCLEOTIDE TRANSPORTER 1); nucleoside transmembrane transporter/ nucleoside transmembrane transporter, against a concentration gradient
Bra015456	AT1G05805	AT1G05805 (E=4e-137) | basic helix-loop-helix (bHLH) family protein
Bra003535	AT1G79840	AT1G79840 (E=0.0) GL2 | GL2 (GLABRA 2); DNA binding / transcription factor
Bra030953	AT1G53210	AT1G53210 (E=2e-270) | sodium/calcium exchanger family protein / calcium-binding EF hand family protein
Bra038111	AT1G53210	AT1G53210 (E=1e-260) | sodium/calcium exchanger family protein / calcium-binding EF hand family protein
Bra039661	AT1G53210	AT1G53210 (E=1e-259) | sodium/calcium exchanger family protein / calcium-binding EF hand family protein
Bra033352	AT1G02850	AT1G02850 (E=6e-249) BGLU11 | BGLU11 (BETA GLUCOSIDASE 11); hydrolase, hydrolyzing O-glycosyl compounds
Bra032642	AT1G01600	AT1G01600 (E=7e-284) CYP86A4 | CYP86A4; fatty acid (omega-1)-hydroxylase/ oxygen binding
Bra033251	AT1G01600	AT1G01600 (E=1e-280) CYP86A4 | CYP86A4; fatty acid (omega-1)-hydroxylase/ oxygen binding
Bra030808	AT1G54320	AT1G54320 (E=1e-170) | LEM3 (ligand-effect modulator 3) family protein / CDC50 family protein
Bra040386	AT1G36980	AT1G36980 (E=2e-077) | unknown protein
Bra016607	AT1G17290	AT1G17290 (E=1e-267) AlaAT1 | AlaAT1 (ALANINE AMINOTRANSFERAS); ATP binding / L-alanine:2-oxoglutarate aminotransferase
Bra025984	AT1G17290	AT1G17290 (E=2e-266) AlaAT1 | AlaAT1 (ALANINE AMINOTRANSFERAS); ATP binding / L-alanine:2-oxoglutarate aminotransferase
Bra026675	AT1G17290	AT1G17290 (E=2e-260) AlaAT1 | AlaAT1 (ALANINE AMINOTRANSFERAS); ATP binding / L-alanine:2-oxoglutarate aminotransferase
Bra030621	AT1G05690	AT1G05690 (E=6e-140) BT3 | BT3 (BTB AND TAZ DOMAIN PROTEIN 3); protein binding / transcription regulator
Bra020007	AT1G09620	AT1G09620 (E=0.0) | ATP binding / aminoacyl-tRNA ligase/ leucine-tRNA ligase/ nucleotide binding
Bra031675	AT1G09620	AT1G09620 (E=0.0) | ATP binding / aminoacyl-tRNA ligase/ leucine-tRNA ligase/ nucleotide binding
Bra003627	AT1G79010	AT1G79010 (E=1e-113) | NADH-ubiquinone oxidoreductase 23 kDa subunit, mitochondrial (TYKY)
Bra035083	AT1G79010	AT1G79010 (E=6e-116) | NADH-ubiquinone oxidoreductase 23 kDa subunit, mitochondrial (TYKY)
Bra015482	AT1G06190	AT1G06190 (E=7e-102) | ATP binding / ATPase, coupled to transmembrane movement of ions, phosphorylative mechanism
Bra022830	AT1G06190	AT1G06190 (E=2e-062) | ATP binding / ATPase, coupled to transmembrane movement of ions, phosphorylative mechanism
Bra018907	AT1G51400	AT1G51400 (E=2e-025) | photosystem II 5 kD protein
Bra032196	AT1G43890	AT1G43890 (E=2e-109) ATRAB18, RAB18-1, RABC1 | ATRAB18 (ARABIDOPSIS RAB GTPASE HOMOLOG B18); GTP binding
Bra034924	AT1G43890	AT1G43890 (E=1e-106) ATRAB18, RAB18-1, RABC1 | ATRAB18 (ARABIDOPSIS RAB GTPASE HOMOLOG B18); GTP binding
Bra036934	AT1G43890	AT1G43890 (E=1e-107) ATRAB18, RAB18-1, RABC1 | ATRAB18 (ARABIDOPSIS RAB GTPASE HOMOLOG B18); GTP binding
Bra027049	AT1G62380	AT1G62380 (E=7e-161) ACO2, ATACO2 | ACO2 (ACC OXIDASE 2); 1-aminocyclopropane-1-carboxylate oxidase
Bra034504	AT1G62380	AT1G62380 (E=8e-157) ACO2, ATACO2 | ACO2 (ACC OXIDASE 2); 1-aminocyclopropane-1-carboxylate oxidase
Bra019816	AT1G13190	AT1G13190 (E=2e-079) | RNA recognition motif (RRM)-containing protein
Bra006112	AT1G05890	AT1G05890 (E=6e-198) | zinc finger protein-related
Bra015463	AT1G05890	AT1G05890 (E=4e-251) | zinc finger protein-related
Bra023338	AT1G05890	AT1G05890 (E=2e-198) | zinc finger protein-related
Bra016442	AT1G20950	AT1G20950 (E=3e-063) | pyrophosphate--fructose-6-phosphate 1-phosphotransferase-related / pyrophosphate-dependent 6-phosphofructose-1-kinase-related
Bra025858	AT1G20950	AT1G20950 (E=0.0) | pyrophosphate--fructose-6-phosphate 1-phosphotransferase-related / pyrophosphate-dependent 6-phosphofructose-1-kinase-related
Bra036946	AT1G44350	AT1G44350 (E=7e-141) ILL6 | ILL6; IAA-amino acid conjugate hydrolase/ metallopeptidase
Bra018656	AT1G08090	AT1G08090 (E=9e-219) ATNRT2:1, NRT2, NRT2;1AT, ACH1, LIN1, ATNRT2.1, NRT2.1 | ATNRT2:1 (NITRATE TRANSPORTER 2:1); nitrate transmembrane transporter
Bra030713	AT1G08090	AT1G08090 (E=1e-290) ATNRT2:1, NRT2, NRT2;1AT, ACH1, LIN1, ATNRT2.1, NRT2.1 | ATNRT2:1 (NITRATE TRANSPORTER 2:1); nitrate transmembrane transporter
Bra031610	AT1G08090	AT1G08090 (E=3e-291) ATNRT2:1, NRT2, NRT2;1AT, ACH1, LIN1, ATNRT2.1, NRT2.1 | ATNRT2:1 (NITRATE TRANSPORTER 2:1); nitrate transmembrane transporter
Bra031611	AT1G08090	AT1G08090 (E=5e-252) ATNRT2:1, NRT2, NRT2;1AT, ACH1, LIN1, ATNRT2.1, NRT2.1 | ATNRT2:1 (NITRATE TRANSPORTER 2:1); nitrate transmembrane transporter
Bra024625	AT1G23880	AT1G23880 (E=4e-173) | NHL repeat-containing protein
Bra016114	AT1G71810	AT1G71810 (E=3e-108) | ABC1 family protein
Bra003778	AT1G74950	AT1G74950 (E=6e-055) JAZ2, TIFY10B | TIFY10B
Bra015880	AT1G74950	AT1G74950 (E=4e-075) JAZ2, TIFY10B | TIFY10B
Bra031065	AT1G74950	AT1G74950 (E=7e-073) JAZ2, TIFY10B | TIFY10B
Bra010820	AT1G29670	AT1G29670 (E=2e-184) | GDSL-motif lipase/hydrolase family protein
Bra030156	AT1G29670	AT1G29670 (E=3e-175) | GDSL-motif lipase/hydrolase family protein
Bra007957	AT1G71030	AT1G71030 (E=4e-060) ATMYBL2, MYBL2 | MYBL2 (ARABIDOPSIS MYB-LIKE 2); DNA binding / transcription factor
Bra016164	AT1G71030	AT1G71030 (E=9e-065) ATMYBL2, MYBL2 | MYBL2 (ARABIDOPSIS MYB-LIKE 2); DNA binding / transcription factor
Bra015697	AT1G77060	AT1G77060 (E=2e-177) | mutase family protein
Bra026158	AT1G15200	AT1G15200 (E=9e-153) | protein-protein interaction regulator family protein
Bra026777	AT1G15200	AT1G15200 (E=8e-036) | protein-protein interaction regulator family protein
Bra014713	AT1G79920	AT1G79920 (E=0.0) | ATP binding
Bra018736	AT1G48570	AT1G48570 (E=6e-120) | zinc finger (Ran-binding) family protein
Bra008491	AT1G80160	AT1G80160 (E=1e-087) | lactoylglutathione lyase family protein / glyoxalase I family protein
Bra032359	AT1G30100	AT1G30100 (E=4e-311) NCED5, ATNCED5 | NCED5 (NINE-CIS-EPOXYCAROTENOID DIOXYGENASE 5); 9-cis-epoxycarotenoid dioxygenase
Bra026009	AT1G78570	AT1G78570 (E=0.0) RHM1, ROL1, ATRHM1 | RHM1 (RHAMNOSE BIOSYNTHESIS 1); UDP-L-rhamnose synthase/ UDP-glucose 4,6-dehydratase/ catalytic
Bra035048	AT1G78570	AT1G78570 (E=0.0) RHM1, ROL1, ATRHM1 | RHM1 (RHAMNOSE BIOSYNTHESIS 1); UDP-L-rhamnose synthase/ UDP-glucose 4,6-dehydratase/ catalytic
Bra027093	AT1G61250	AT1G61250 (E=1e-123) SC3 | SC3 (SECRETORY CARRIER 3); transmembrane transporter
Bra031442	AT1G61250	AT1G61250 (E=4e-127) SC3 | SC3 (SECRETORY CARRIER 3); transmembrane transporter
Bra001742	AT1G49720	AT1G49720 (E=2e-100) ABF1 | ABF1 (ABSCISIC ACID RESPONSIVE ELEMENT-BINDING FACTOR 1); DNA binding / protein binding / transcription activator/ transcription factor
Bra018800	AT1G49720	AT1G49720 (E=4e-065) ABF1 | ABF1 (ABSCISIC ACID RESPONSIVE ELEMENT-BINDING FACTOR 1); DNA binding / protein binding / transcription activator/ transcription factor
Bra012273	AT1G21270	AT1G21270 (E=0.0) WAK2 | WAK2; ATP binding / calcium ion binding / protein kinase/ protein serine/threonine kinase
Bra025882	AT1G21270	AT1G21270 (E=2e-297) WAK2 | WAK2; ATP binding / calcium ion binding / protein kinase/ protein serine/threonine kinase
Bra025883	AT1G21270	AT1G21270 (E=1e-300) WAK2 | WAK2; ATP binding / calcium ion binding / protein kinase/ protein serine/threonine kinase
Bra009755	AT1G27540	AT1G27540 (E=4e-092) | F-box family protein
Bra003822	AT1G73920	AT1G73920 (E=0.0) | lipase family protein
Bra015954	AT1G73920	AT1G73920 (E=0.0) | lipase family protein
Bra034927	AT1G42970	AT1G42970 (E=7e-234) GAPB | GAPB (GLYCERALDEHYDE-3-PHOSPHATE DEHYDROGENASE B SUBUNIT); glyceraldehyde-3-phosphate dehydrogenase (NADP+)/ glyceraldehyde-3-phosphate dehydrogenase
Bra017167	AT1G51610	AT1G51610 (E=2e-028) | cation efflux family protein / metal tolerance protein, putative (MTPc4)
Bra018918	AT1G51610	AT1G51610 (E=3e-203) | cation efflux family protein / metal tolerance protein, putative (MTPc4)
Bra030434	AT1G51610	AT1G51610 (E=6e-204) | cation efflux family protein / metal tolerance protein, putative (MTPc4)
Bra027677	AT1G64040	AT1G64040 (E=3e-172) TOPP3 | TOPP3; protein serine/threonine phosphatase
Bra014283	AT1G51090	AT1G51090 (E=3e-032) | heavy-metal-associated domain-containing protein
Bra026004	AT1G17100	AT1G17100 (E=5e-098) | SOUL heme-binding family protein
Bra035039	AT1G17100	AT1G17100 (E=1e-095) | SOUL heme-binding family protein
Bra014154	AT1G48750	AT1G48750 (E=1e-024) | protease inhibitor/seed storage/lipid transfer protein (LTP) family protein
Bra032265	AT1G48750	AT1G48750 (E=1e-031) | protease inhibitor/seed storage/lipid transfer protein (LTP) family protein
Bra021090	AT1G65960	AT1G65960 (E=4e-259) GAD2 | GAD2 (GLUTAMATE DECARBOXYLASE 2); calmodulin binding / glutamate decarboxylase
Bra014024	AT1G44575	AT1G44575 (E=3e-109) NPQ4, PSBS | NPQ4 (NONPHOTOCHEMICAL QUENCHING); chlorophyll binding / xanthophyll binding
Bra036950	AT1G44575	AT1G44575 (E=2e-106) NPQ4, PSBS | NPQ4 (NONPHOTOCHEMICAL QUENCHING); chlorophyll binding / xanthophyll binding
Bra037397	AT1G64780	AT1G64780 (E=9e-252) ATAMT1;2, AMT1;2 | ATAMT1;2 (AMMONIUM TRANSPORTER 1;2); ammonium transmembrane transporter
Bra003911	AT1G71830	AT1G71830 (E=4e-221) SERK1, ATSERK1 | SERK1 (SOMATIC EMBRYOGENESIS RECEPTOR-LIKE KINASE 1); kinase/ transmembrane receptor protein serine/threonine kinase
Bra016112	AT1G71830	AT1G71830 (E=2e-221) SERK1, ATSERK1 | SERK1 (SOMATIC EMBRYOGENESIS RECEPTOR-LIKE KINASE 1); kinase/ transmembrane receptor protein serine/threonine kinase
Bra025748	AT1G19540	AT1G19540 (E=7e-139) | isoflavone reductase, putative
Bra015449	AT1G05700	AT1G05700 (E=0.0) | leucine-rich repeat protein kinase, putative
Bra003399	AT1G75950	AT1G75950 (E=4e-037) SKP1, ASK1, ATSKP1, SKP1A, UIP1 | SKP1 (S PHASE KINASE-ASSOCIATED PROTEIN 1); protein binding / ubiquitin-protein ligase
Bra003735	AT1G75950	AT1G75950 (E=9e-077) SKP1, ASK1, ATSKP1, SKP1A, UIP1 | SKP1 (S PHASE KINASE-ASSOCIATED PROTEIN 1); protein binding / ubiquitin-protein ligase
Bra008231	AT1G75950	AT1G75950 (E=2e-076) SKP1, ASK1, ATSKP1, SKP1A, UIP1 | SKP1 (S PHASE KINASE-ASSOCIATED PROTEIN 1); protein binding / ubiquitin-protein ligase
Bra014159	AT1G75950	AT1G75950 (E=4e-043) SKP1, ASK1, ATSKP1, SKP1A, UIP1 | SKP1 (S PHASE KINASE-ASSOCIATED PROTEIN 1); protein binding / ubiquitin-protein ligase
Bra014519	AT1G75950	AT1G75950 (E=6e-044) SKP1, ASK1, ATSKP1, SKP1A, UIP1 | SKP1 (S PHASE KINASE-ASSOCIATED PROTEIN 1); protein binding / ubiquitin-protein ligase
Bra015801	AT1G75950	AT1G75950 (E=1e-064) SKP1, ASK1, ATSKP1, SKP1A, UIP1 | SKP1 (S PHASE KINASE-ASSOCIATED PROTEIN 1); protein binding / ubiquitin-protein ligase
Bra018756	AT1G75950	AT1G75950 (E=5e-045) SKP1, ASK1, ATSKP1, SKP1A, UIP1 | SKP1 (S PHASE KINASE-ASSOCIATED PROTEIN 1); protein binding / ubiquitin-protein ligase
Bra018757	AT1G75950	AT1G75950 (E=5e-056) SKP1, ASK1, ATSKP1, SKP1A, UIP1 | SKP1 (S PHASE KINASE-ASSOCIATED PROTEIN 1); protein binding / ubiquitin-protein ligase
Bra018463	AT1G10070	AT1G10070 (E=2e-184) ATBCAT-2 | ATBCAT-2 (ARABIDOPSIS THALIANA BRANCHED-CHAIN AMINO ACID TRANSAMINASE 2); branched-chain-amino-acid transaminase/ catalytic
Bra019963	AT1G10070	AT1G10070 (E=2e-193) ATBCAT-2 | ATBCAT-2 (ARABIDOPSIS THALIANA BRANCHED-CHAIN AMINO ACID TRANSAMINASE 2); branched-chain-amino-acid transaminase/ catalytic
Bra031699	AT1G10070	AT1G10070 (E=3e-187) ATBCAT-2 | ATBCAT-2 (ARABIDOPSIS THALIANA BRANCHED-CHAIN AMINO ACID TRANSAMINASE 2); branched-chain-amino-acid transaminase/ catalytic
Bra018777	AT1G49200	AT1G49200 (E=1e-110) | zinc finger (C3HC4-type RING finger) family protein
Bra018779	AT1G49200	AT1G49200 (E=7e-107) | zinc finger (C3HC4-type RING finger) family protein
Bra025914	AT1G18330	AT1G18330 (E=3e-115) EPR1 | EPR1 (EARLY-PHYTOCHROME-RESPONSIVE1); DNA binding / transcription factor
Bra019693	AT1G13990	AT1G13990 (E=1e-103) | unknown protein
Bra003843	AT1G73480	AT1G73480 (E=5e-192) | hydrolase, alpha/beta fold family protein
Bra015989	AT1G73480	AT1G73480 (E=1e-193) | hydrolase, alpha/beta fold family protein
Bra003604	AT1G79560	AT1G79560 (E=0.0) EMB1047, FTSH12 | FTSH12 (FTSH PROTEASE 12); ATP-dependent peptidase/ ATPase/ metallopeptidase
Bra015511	AT1G06570	AT1G06570 (E=5e-214) PDS1, HPD | PDS1 (PHYTOENE DESATURATION 1); 4-hydroxyphenylpyruvate dioxygenase
Bra011910	AT1G55310	AT1G55310 (E=2e-057) SR33, ATSCL33, SCL33 | SR33; RNA binding / protein binding
Bra018688	AT1G07750	AT1G07750 (E=1e-189) | cupin family protein
Bra030698	AT1G07750	AT1G07750 (E=3e-186) | cupin family protein
Bra030435	AT1G51560	AT1G51560 (E=4e-179) | FMN binding
Bra016315	AT1G27200	AT1G27200 (E=2e-242) | unknown protein
Bra024649	AT1G27200	AT1G27200 (E=4e-278) | unknown protein
Bra024536	AT1G22770	AT1G22770 (E=0.0) GI, FB | GI (GIGANTEA)
Bra016687	AT1G14670	AT1G14670 (E=2e-304) | endomembrane protein 70, putative
Bra016689	AT1G14670	AT1G14670 (E=5e-300) | endomembrane protein 70, putative
Bra003732	AT1G76180	AT1G76180 (E=2e-017) ERD14 | ERD14 (EARLY RESPONSE TO DEHYDRATION 14); calcium ion binding
Bra010857	AT1G28670	AT1G28670 (E=2e-187) ARAB-1 | ARAB-1; carboxylesterase/ hydrolase, acting on ester bonds
Bra010858	AT1G28670	AT1G28640 (E=9e-174) | GDSL-motif lipase, putative
Bra030111	AT1G28670	AT1G28670 (E=2e-184) ARAB-1 | ARAB-1; carboxylesterase/ hydrolase, acting on ester bonds
Bra007885	AT1G69840	AT1G69840 (E=1e-142) | band 7 family protein
Bra016261	AT1G69840	AT1G69840 (E=5e-146) | band 7 family protein
Bra018678	AT1G07870	AT1G07870 (E=1e-199) | protein kinase family protein
Bra030705	AT1G07870	AT1G07870 (E=2e-185) | protein kinase family protein
Bra031596	AT1G07870	AT1G07870 (E=4e-186) | protein kinase family protein
Bra016746	AT1G12990	AT1G12990 (E=6e-234) | glycosyl transferase family 17 protein
Bra019802	AT1G12990	AT1G12990 (E=3e-223) | glycosyl transferase family 17 protein
Bra025755	AT1G19660	AT1G19660 (E=8e-167) | wound-responsive family protein
Bra033296	AT1G01010	AT1G01010 (E=1e-094) ANAC001 | ANAC001 (Arabidopsis NAC domain containing protein 1); transcription factor
Bra014246	AT1G50370	AT1G50370 (E=5e-164) | serine/threonine protein phosphatase, putative
Bra030945	AT1G53310	AT1G53310 (E=0.0) ATPPC1 | ATPPC1 (PHOSPHOENOLPYRUVATE CARBOXYLASE 1); catalytic/ phosphoenolpyruvate carboxylase
Bra031652	AT1G08980	AT1G08980 (E=3e-182) ATAMI1, AMI1, ATTOC64-I | AMI1 (AMIDASE 1); amidase/ hydrolase, acting on carbon-nitrogen (but not peptide) bonds / indoleacetamide hydrolase
Bra010954	AT1G27290	AT1G27290 (E=6e-030) | unknown protein
Bra030033	AT1G27290	AT1G27290 (E=4e-049) | unknown protein
Bra018416	AT1G10950	AT1G10950 (E=3e-269) | endomembrane protein 70, putative
Bra019888	AT1G10950	AT1G10950 (E=6e-252) | endomembrane protein 70, putative
Bra031472	AT1G10950	AT1G10950 (E=4e-269) | endomembrane protein 70, putative
Bra040468	AT1G10950	AT1G10950 (E=1e-246) | endomembrane protein 70, putative
Bra032567	AT1G01800	AT1G01800 (E=6e-036) | short-chain dehydrogenase/reductase (SDR) family protein
Bra032573	AT1G01800	AT1G01800 (E=1e-035) | short-chain dehydrogenase/reductase (SDR) family protein
Bra033230	AT1G01800	AT1G01800 (E=6e-132) | short-chain dehydrogenase/reductase (SDR) family protein
Bra023169	AT1G31230	AT1G31230 (E=0.0) AK-HSDH I, AK-HSDH | AK-HSDH I (ASPARTATE KINASE-HOMOSERINE DEHYDROGENASE I); aspartate kinase/ homoserine dehydrogenase
Bra003597	AT1G79690	AT1G79690 (E=1e-307) atnudt3 | atnudt3 (Arabidopsis thaliana Nudix hydrolase homolog 3); hydrolase
Bra035136	AT1G79690	AT1G79690 (E=0.0) atnudt3 | atnudt3 (Arabidopsis thaliana Nudix hydrolase homolog 3); hydrolase
Bra038311	AT1G69340	AT1G69340 (E=7e-292) | appr-1-p processing enzyme family protein
Bra003652	AT1G78240	AT1G78240 (E=0.0) TSD2, QUA2 | TSD2 (TUMOROUS SHOOT DEVELOPMENT 2); methyltransferase
Bra008353	AT1G78240	AT1G78240 (E=8e-312) TSD2, QUA2 | TSD2 (TUMOROUS SHOOT DEVELOPMENT 2); methyltransferase
Bra035023	AT1G78240	AT1G78240 (E=4e-266) TSD2, QUA2 | TSD2 (TUMOROUS SHOOT DEVELOPMENT 2); methyltransferase
Bra012387	AT1G23780	AT1G23780 (E=2e-132) | F-box family protein
Bra030346	AT1G23780	AT1G23780 (E=5e-081) | F-box family protein
Bra015483	AT1G06200	AT1G06200 (E=5e-096) | serine-type peptidase
Bra030640	AT1G06200	AT1G06200 (E=7e-095) | serine-type peptidase
Bra004216	AT1G67300	AT1G67300 (E=1e-233) | hexose transporter, putative
Bra008172	AT1G19180	AT1G19180 (E=8e-062) JAZ1, TIFY10A | JAZ1 (JASMONATE-ZIM-DOMAIN PROTEIN 1); protein binding
Bra016520	AT1G19180	AT1G19180 (E=8e-087) JAZ1, TIFY10A | JAZ1 (JASMONATE-ZIM-DOMAIN PROTEIN 1); protein binding
Bra025713	AT1G19180	AT1G19180 (E=8e-084) JAZ1, TIFY10A | JAZ1 (JASMONATE-ZIM-DOMAIN PROTEIN 1); protein binding
Bra031383	AT1G22300	AT1G22300 (E=4e-128) GRF10, GF14 EPSILON | GRF10 (GENERAL REGULATORY FACTOR 10); ATP binding / protein binding / protein phosphorylated amino acid binding
Bra018677	AT1G07890	AT1G07890 (E=1e-117) APX1, CS1 | APX1 (ascorbate peroxidase 1); L-ascorbate peroxidase
Bra030706	AT1G07890	AT1G07890 (E=2e-133) APX1, CS1 | APX1 (ascorbate peroxidase 1); L-ascorbate peroxidase
Bra014005	AT1G43670	AT1G43670 (E=9e-185) | fructose-1,6-bisphosphatase, putative / D-fructose-1,6-bisphosphate 1-phosphohydrolase, putative / FBPase, putative
Bra003642	AT1G78410	AT1G78410 (E=9e-036) | VQ motif-containing protein
Bra008359	AT1G78410	AT1G78410 (E=3e-038) | VQ motif-containing protein
Bra035035	AT1G78410	AT1G78410 (E=3e-036) | VQ motif-containing protein
Bra003975	AT1G69890	AT1G69890 (E=1e-119) | FUNCTIONS IN: molecular_function unknown; INVOLVED IN: biological_process unknown; EXPRESSED IN: 21 plant structures; EXPRESSED DURING: 13 growth stages; CONTAINS InterPro DOMAIN/s: Protein of unknown function DUF569 (InterPro:IPR007679), Actin_cross-linking (InterPro:IPR008999); BEST Arabidopsis thaliana protein match is: unknown protein (TAIR:AT1G27100.1); Has 121 Blast h…
Bra007887	AT1G69890	AT1G69890 (E=2e-120) | FUNCTIONS IN: molecular_function unknown; INVOLVED IN: biological_process unknown; EXPRESSED IN: 21 plant structures; EXPRESSED DURING: 13 growth stages; CONTAINS InterPro DOMAIN/s: Protein of unknown function DUF569 (InterPro:IPR007679), Actin_cross-linking (InterPro:IPR008999); BEST Arabidopsis thaliana protein match is: unknown protein (TAIR:AT1G27100.1); Has 121 Blast h…
Bra016255	AT1G69890	AT1G69890 (E=2e-074) | FUNCTIONS IN: molecular_function unknown; INVOLVED IN: biological_process unknown; EXPRESSED IN: 21 plant structures; EXPRESSED DURING: 13 growth stages; CONTAINS InterPro DOMAIN/s: Protein of unknown function DUF569 (InterPro:IPR007679), Actin_cross-linking (InterPro:IPR008999); BEST Arabidopsis thaliana protein match is: unknown protein (TAIR:AT1G27100.1); Has 121 Blast h…
Bra016256	AT1G69890	AT1G69890 (E=6e-073) | FUNCTIONS IN: molecular_function unknown; INVOLVED IN: biological_process unknown; EXPRESSED IN: 21 plant structures; EXPRESSED DURING: 13 growth stages; CONTAINS InterPro DOMAIN/s: Protein of unknown function DUF569 (InterPro:IPR007679), Actin_cross-linking (InterPro:IPR008999); BEST Arabidopsis thaliana protein match is: unknown protein (TAIR:AT1G27100.1); Has 121 Blast h…
Bra026162	AT1G15130	AT1G15130 (E=0.0) | hydroxyproline-rich glycoprotein family protein
Bra026779	AT1G15130	AT1G15130 (E=0.0) | hydroxyproline-rich glycoprotein family protein
Bra016627	AT1G16880	AT1G16880 (E=3e-132) | uridylyltransferase-related
Bra026019	AT1G16880	AT1G16880 (E=2e-143) | uridylyltransferase-related
Bra014232	AT1G50010	AT1G04820 (E=1e-244) TUA4 | TUA4; structural constituent of cytoskeleton
Bra039648	AT1G50010	AT1G04820 (E=5e-243) TUA4 | TUA4; structural constituent of cytoskeleton
Bra038123	AT1G53400	AT1G53400 (E=4e-060) | unknown protein
Bra039670	AT1G53400	AT1G53400 (E=3e-057) | unknown protein
Bra030052	AT1G27480	AT1G27480 (E=4e-203) | lecithin:cholesterol acyltransferase family protein / LACT family protein
Bra018570	AT1G09270	AT1G09270 (E=6e-270) IMPA-4 | IMPA-4 (IMPORTIN ALPHA ISOFORM 4); binding / protein transporter
Bra016584	AT1G17840	AT1G17840 (E=0.0) WBC11, ABCG11, DSO, COF1, ATWBC11 | WBC11 (WHITE-BROWN COMPLEX HOMOLOG PROTEIN 11); ATPase, coupled to transmembrane movement of substances / fatty acid transporter
Bra025944	AT1G17840	AT1G17840 (E=2e-225) WBC11, ABCG11, DSO, COF1, ATWBC11 | WBC11 (WHITE-BROWN COMPLEX HOMOLOG PROTEIN 11); ATPase, coupled to transmembrane movement of substances / fatty acid transporter
Bra004101	AT1G66970	AT1G66970 (E=1e-307) SVL2 | SVL2 (SHV3-LIKE 2); glycerophosphodiester phosphodiesterase/ kinase
Bra034041	AT1G66970	AT1G66970 (E=7e-271) SVL2 | SVL2 (SHV3-LIKE 2); glycerophosphodiester phosphodiesterase/ kinase
Bra010985	AT1G25280	AT1G25280 (E=1e-212) AtTLP10 | AtTLP10 (TUBBY LIKE PROTEIN 10); phosphoric diester hydrolase/ transcription factor
Bra012486	AT1G25280	AT1G25280 (E=2e-211) AtTLP10 | AtTLP10 (TUBBY LIKE PROTEIN 10); phosphoric diester hydrolase/ transcription factor
Bra024763	AT1G25280	AT1G25280 (E=3e-204) AtTLP10 | AtTLP10 (TUBBY LIKE PROTEIN 10); phosphoric diester hydrolase/ transcription factor
Bra030747	AT1G08920	AT1G08920 (E=4e-228) | sugar transporter, putative
Bra031648	AT1G08920	AT1G08920 (E=3e-231) | sugar transporter, putative
Bra011020	AT1G26270	AT1G26270 (E=2e-279) | phosphatidylinositol 3- and 4-kinase family protein
Bra024724	AT1G26270	AT1G26270 (E=7e-254) | phosphatidylinositol 3- and 4-kinase family protein
Bra026693	AT1G17020	AT1G17020 (E=5e-173) SRG1, ATSRG1 | SRG1 (SENESCENCE-RELATED GENE 1); oxidoreductase, acting on diphenols and related substances as donors, oxygen as acceptor / oxidoreductase, acting on paired donors, with incorporation or reduction of molecular oxygen, 2-oxoglutarate as one donor, and inc
Bra030496	AT1G01060	AT1G01060 (E=5e-099) LHY, LHY1 | LHY (LATE ELONGATED HYPOCOTYL); DNA binding / transcription factor
Bra033291	AT1G01060	AT1G01060 (E=3e-132) LHY, LHY1 | LHY (LATE ELONGATED HYPOCOTYL); DNA binding / transcription factor
Bra028013	AT1G33800	AT1G33800 (E=1e-155) | unknown protein
Bra010958	AT1G24280	AT1G24280 (E=1e-265) G6PD3 | G6PD3 (GLUCOSE-6-PHOSPHATE DEHYDROGENASE 3); glucose-6-phosphate dehydrogenase
Bra030031	AT1G24280	AT1G24280 (E=2e-288) G6PD3 | G6PD3 (GLUCOSE-6-PHOSPHATE DEHYDROGENASE 3); glucose-6-phosphate dehydrogenase
Bra003572	AT1G80530	AT1G80530 (E=9e-263) | nodulin family protein
Bra003573	AT1G80530	AT1G80530 (E=3e-252) | nodulin family protein
Bra035172	AT1G80530	AT1G80530 (E=1e-264) | nodulin family protein
Bra015994	AT1G73390	AT1G73390 (E=1e-139) | FUNCTIONS IN: molecular_function unknown; LOCATED IN: cellular_component unknown; EXPRESSED IN: 24 plant structures; EXPRESSED DURING: 13 growth stages; CONTAINS InterPro DOMAIN/s: BRO1 (InterPro:IPR004328); BEST Arabidopsis thaliana protein match is: unknown protein (TAIR:AT1G17940.1); Has 95 Blast hits to 95 proteins in 25 species: Archae - 0; Bacteria - 0; Metazoa - 19; …
Bra033239	AT1G01720	AT1G01720 (E=1e-148) ATAF1, ANAC002 | ATAF1; transcription activator/ transcription factor
Bra020000	AT1G09690	AT1G09590 (E=8e-090) | 60S ribosomal protein L21 (RPL21A)
Bra020009	AT1G09690	AT1G09590 (E=8e-090) | 60S ribosomal protein L21 (RPL21A)
Bra030787	AT1G09690	AT1G09590 (E=1e-084) | 60S ribosomal protein L21 (RPL21A)
Bra030792	AT1G09690	AT1G09590 (E=2e-089) | 60S ribosomal protein L21 (RPL21A)
Bra031673	AT1G09690	AT1G09590 (E=1e-088) | 60S ribosomal protein L21 (RPL21A)
Bra031682	AT1G09690	AT1G09590 (E=2e-087) | 60S ribosomal protein L21 (RPL21A)
Bra010932	AT1G27530	AT1G27530 (E=1e-100) | FUNCTIONS IN: molecular_function unknown; INVOLVED IN: biological_process unknown; LOCATED IN: cellular_component unknown; EXPRESSED IN: 23 plant structures; EXPRESSED DURING: 15 growth stages; CONTAINS InterPro DOMAIN/s: Ubiquitin-conjugating enzyme/RWD-like (InterPro:IPR016135), Ubiquitin-fold modifier-conjugating enzyme 1 (InterPro:IPR014806); Has 183 Blast hits to 183 p…
Bra013139	AT1G53570	AT1G53570 (E=2e-199) MAP3KA, MAPKKK3 | MAP3KA; ATP binding / kinase/ protein kinase/ protein serine/threonine kinase
Bra031080	AT1G19400	AT1G19400 (E=1e-127) | unknown protein
Bra030181	AT1G29930	AT1G29930 (E=5e-140) CAB1, AB140, CAB140, LHCB1.3 | CAB1 (CHLOROPHYLL A/B BINDING PROTEIN 1); chlorophyll binding
Bra025996	AT1G17160	AT1G17160 (E=3e-144) | pfkB-type carbohydrate kinase family protein
Bra026685	AT1G17160	AT1G17160 (E=6e-046) | pfkB-type carbohydrate kinase family protein
Bra003764	AT1G75200	AT1G75200 (E=5e-301) | flavodoxin family protein / radical SAM domain-containing protein
Bra015860	AT1G75200	AT1G75200 (E=4e-310) | flavodoxin family protein / radical SAM domain-containing protein
Bra016688	AT1G14650	AT1G14650 (E=9e-276) | SWAP (Suppressor-of-White-APricot)/surp domain-containing protein / ubiquitin family protein
Bra026198	AT1G14650	AT1G14650 (E=5e-056) | SWAP (Suppressor-of-White-APricot)/surp domain-containing protein / ubiquitin family protein
Bra032894	AT1G28330	AT1G28330 (E=1e-045) DRM1, DYL1 | DYL1 (DORMANCY-ASSOCIATED PROTEIN-LIKE 1)
Bra017901	AT1G59610	AT1G59610 (E=0.0) ADL3, CF1 | ADL3 (ARABIDOPSIS DYNAMIN-LIKE 3); GTPase
Bra035433	AT1G59610	AT1G59610 (E=0.0) ADL3, CF1 | ADL3 (ARABIDOPSIS DYNAMIN-LIKE 3); GTPase
Bra027156	AT1G60470	AT1G60470 (E=3e-187) AtGolS4 | AtGolS4 (Arabidopsis thaliana galactinol synthase 4); transferase, transferring glycosyl groups / transferase, transferring hexosyl groups
Bra027157	AT1G60470	AT1G60470 (E=1e-141) AtGolS4 | AtGolS4 (Arabidopsis thaliana galactinol synthase 4); transferase, transferring glycosyl groups / transferase, transferring hexosyl groups
Bra003840	AT1G73600	AT1G73600 (E=7e-281) | methyltransferase/ phosphoethanolamine N-methyltransferase
Bra015982	AT1G73600	AT1G73600 (E=1e-042) | methyltransferase/ phosphoethanolamine N-methyltransferase
Bra018896	AT1G51140	AT1G51140 (E=3e-143) | basic helix-loop-helix (bHLH) family protein
Bra015723	AT1G76710	AT1G76710 (E=1e-165) SDG26 | SDG26 (SET DOMAIN GROUP 26); histone-lysine N-methyltransferase
Bra008225	AT1G75830	AT1G75830 (E=1e-023) LCR67, PDF1.1 | LCR67
Bra021327	AT1G54780	AT1G54780 (E=3e-122) | thylakoid lumen 18.3 kDa protein
Bra037993	AT1G55330	AT1G55330 (E=7e-008) AGP21, ATAGP21 | AGP21
Bra025696	AT1G18890	AT1G18890 (E=2e-242) ATCDPK1, CPK10 | ATCDPK1 (CALCIUM-DEPENDENT PROTEIN KINASE 1); calmodulin-dependent protein kinase/ kinase/ protein kinase
Bra031055	AT1G18890	AT1G18890 (E=3e-194) ATCDPK1, CPK10 | ATCDPK1 (CALCIUM-DEPENDENT PROTEIN KINASE 1); calmodulin-dependent protein kinase/ kinase/ protein kinase
Bra009429	AT1G07360	AT1G07360 (E=1e-112) | zinc finger (CCCH-type) family protein / RNA recognition motif (RRM)-containing protein
Bra030679	AT1G07360	AT1G07360 (E=3e-196) | zinc finger (CCCH-type) family protein / RNA recognition motif (RRM)-containing protein
Bra031642	AT1G08830	AT1G08830 (E=1e-081) CSD1 | CSD1 (COPPER/ZINC SUPEROXIDE DISMUTASE 1); superoxide dismutase
Bra016679	AT1G14830	AT1G14830 (E=0.0) ADL1C, ADL5, DRP1C | ADL1C (ARABIDOPSIS DYNAMIN-LIKE PROTEIN 1C); GTP binding / GTPase
Bra026801	AT1G14830	AT1G14830 (E=0.0) ADL1C, ADL5, DRP1C | ADL1C (ARABIDOPSIS DYNAMIN-LIKE PROTEIN 1C); GTP binding / GTPase
Bra012353	AT1G22990	AT1G22990 (E=3e-077) | heavy-metal-associated domain-containing protein / copper chaperone (CCH)-related
Bra036948	AT1G44446	AT1G44446 (E=2e-285) CH1, ATCAO, CAO | CH1 (CHLORINA 1); chlorophyllide a oxygenase
Bra032717	AT1G44810	AT1G44810 (E=8e-037) | transcription regulator
Bra030730	AT1G08500	AT1G08500 (E=5e-089) | plastocyanin-like domain-containing protein
Bra003836	AT1G58270	AT1G58270 (E=1e-062) ZW9 | ZW9
Bra003837	AT1G58270	AT1G58270 (E=2e-111) ZW9 | ZW9
Bra015981	AT1G58270	AT1G58270 (E=3e-149) ZW9 | ZW9
Bra015635	AT1G78070	AT1G78070 (E=5e-222) | FUNCTIONS IN: molecular_function unknown; INVOLVED IN: biological_process unknown; LOCATED IN: CUL4 RING ubiquitin ligase complex; EXPRESSED IN: 23 plant structures; EXPRESSED DURING: 13 growth stages; CONTAINS InterPro DOMAIN/s: WD40 repeat-like (InterPro:IPR011046), WD40 repeat, region (InterPro:IPR017986), WD40/YVTN repeat-like (InterPro:IPR015943), WD40 repeat (InterPro…
Bra033254	AT1G01550	AT1G01550 (E=3e-145) BPS1 | BPS1 (BYPASS 1)
Bra015732	AT1G20980	AT1G20980 (E=0.0) SPL14, FBR6, SPL1R2, ATSPL14 | SPL14 (squamosa promoter binding protein-like 14); DNA binding / transcription activator/ transcription factor
Bra025863	AT1G20980	AT1G20980 (E=0.0) SPL14, FBR6, SPL1R2, ATSPL14 | SPL14 (squamosa promoter binding protein-like 14); DNA binding / transcription activator/ transcription factor
Bra026113	AT1G15740	AT1G15740 (E=1e-260) | leucine-rich repeat family protein
Bra004247	AT1G50250	AT1G50250 (E=8e-305) FTSH1 | FTSH1 (FtsH protease 1); ATP-dependent peptidase/ ATPase/ metallopeptidase
Bra036476	AT1G27410	AT1G27410 (E=1e-143) | DNA cross-link repair protein-related
Bra004054	AT1G68020	AT1G68020 (E=0.0) ATTPS6, TPS6 | ATTPS6; alpha,alpha-trehalose-phosphate synthase (UDP-forming)/ transferase, transferring glycosyl groups / trehalose-phosphatase
Bra015564	AT1G07230	AT1G07230 (E=1e-287) | hydrolase, acting on ester bonds
Bra016113	AT1G71820	AT1G71820 (E=5e-225) SEC6 | SEC6
Bra003882	AT1G72370	AT1G72370 (E=2e-134) P40, AP40, RP40, RPSAA | P40; structural constituent of ribosome
Bra007858	AT1G72370	AT1G72370 (E=3e-132) P40, AP40, RP40, RPSAA | P40; structural constituent of ribosome
Bra008030	AT1G72370	AT1G72370 (E=1e-136) P40, AP40, RP40, RPSAA | P40; structural constituent of ribosome
Bra000867	AT1G56220	AT1G56220 (E=5e-062) | dormancy/auxin associated family protein
Bra018532	AT1G56220	AT1G56220 (E=6e-049) | dormancy/auxin associated family protein
Bra036244	AT1G56220	AT1G56220 (E=1e-044) | dormancy/auxin associated family protein
Bra019940	AT1G10370	AT1G10370 (E=2e-112) GST30, ATGSTU17, GST30B, ERD9 | ERD9 (EARLY-RESPONSIVE TO DEHYDRATION 9); glutathione transferase
Bra028012	AT1G33780	AT1G33780 (E=7e-120) | unknown protein
Bra011002	AT1G25560	AT1G25560 (E=2e-141) TEM1 | TEM1 (TEMPRANILLO 1); transcription factor
Bra024735	AT1G25560	AT1G25560 (E=6e-150) TEM1 | TEM1 (TEMPRANILLO 1); transcription factor
Bra018580	AT1G09150	AT1G09150 (E=4e-098) | pseudouridine synthase and archaeosine transglycosylase (PUA) domain-containing protein
Bra030757	AT1G09150	AT1G09150 (E=3e-098) | pseudouridine synthase and archaeosine transglycosylase (PUA) domain-containing protein
Bra012238	AT1G20620	AT1G20620 (E=1e-299) CAT3, SEN2, ATCAT3 | CAT3 (CATALASE 3); catalase
Bra016459	AT1G20620	AT1G20620 (E=4e-300) CAT3, SEN2, ATCAT3 | CAT3 (CATALASE 3); catalase
Bra025832	AT1G20620	AT1G20620 (E=3e-299) CAT3, SEN2, ATCAT3 | CAT3 (CATALASE 3); catalase
Bra025738	AT1G19440	AT1G19440 (E=1e-271) KCS4 | KCS4 (3-KETOACYL-COA SYNTHASE 4); acyltransferase/ catalytic/ transferase, transferring acyl groups other than amino-acyl groups
Bra031081	AT1G19440	AT1G19440 (E=5e-273) KCS4 | KCS4 (3-KETOACYL-COA SYNTHASE 4); acyltransferase/ catalytic/ transferase, transferring acyl groups other than amino-acyl groups
Bra018458	AT1G10170	AT1G10170 (E=0.0) ATNFXL1 | ATNFXL1 (ARABIDOPSIS THALIANA NF-X-LIKE 1); protein binding / transcription factor/ zinc ion binding
Bra019958	AT1G10170	AT1G10170 (E=0.0) ATNFXL1 | ATNFXL1 (ARABIDOPSIS THALIANA NF-X-LIKE 1); protein binding / transcription factor/ zinc ion binding
Bra032893	AT1G28320	AT1G28320 (E=0.0) DEG15 | DEG15; endopeptidase
Bra031793	AT1G78860	AT1G78860 (E=7e-234) | curculin-like (mannose-binding) lectin family protein
Bra014372	AT1G54010	AT1G54010 (E=3e-185) | myrosinase-associated protein, putative
Bra014374	AT1G54010	AT1G54010 (E=5e-182) | myrosinase-associated protein, putative
Bra030912	AT1G54010	AT1G54010 (E=4e-166) | myrosinase-associated protein, putative
Bra030915	AT1G54010	AT1G54010 (E=3e-178) | myrosinase-associated protein, putative
Bra032652	AT1G01860	AT1G01860 (E=6e-151) PFC1 | PFC1 (PALEFACE 1); mRNA (2'-O-methyladenosine-N6-)-methyltransferase
Bra008043	AT1G72710	AT1G72710 (E=5e-233) CKL2 | CKL2 (CASEIN KINASE 1-LIKE PROTEIN 2); ATP binding / kinase/ protein kinase/ protein serine/threonine kinase
Bra016039	AT1G72710	AT1G72710 (E=6e-250) CKL2 | CKL2 (CASEIN KINASE 1-LIKE PROTEIN 2); ATP binding / kinase/ protein kinase/ protein serine/threonine kinase
Bra015376	AT1G04990	AT1G04990 (E=1e-162) | zinc finger (CCCH-type) family protein
Bra021817	AT1G04990	AT1G04990 (E=3e-076) | zinc finger (CCCH-type) family protein
Bra001821	AT1G17720	AT1G17720 (E=7e-014) ATB BETA | ATB BETA; nucleotide binding / protein phosphatase type 2A regulator
Bra016590	AT1G17720	AT1G17720 (E=6e-252) ATB BETA | ATB BETA; nucleotide binding / protein phosphatase type 2A regulator
Bra025952	AT1G17720	AT1G17720 (E=3e-262) ATB BETA | ATB BETA; nucleotide binding / protein phosphatase type 2A regulator
Bra031003	AT1G17720	AT1G17720 (E=7e-262) ATB BETA | ATB BETA; nucleotide binding / protein phosphatase type 2A regulator
Bra018851	AT1G50480	AT1G50480 (E=0.0) THFS | THFS (10-FORMYLTETRAHYDROFOLATE SYNTHETASE); ATP binding / copper ion binding / formate-tetrahydrofolate ligase
Bra030488	AT1G50480	AT1G50480 (E=0.0) THFS | THFS (10-FORMYLTETRAHYDROFOLATE SYNTHETASE); ATP binding / copper ion binding / formate-tetrahydrofolate ligase
Bra019731	AT1G11960	AT1G11960 (E=0.0) | FUNCTIONS IN: molecular_function unknown; INVOLVED IN: biological_process unknown; LOCATED IN: plasma membrane; EXPRESSED IN: 22 plant structures; EXPRESSED DURING: 13 growth stages; CONTAINS InterPro DOMAIN/s: Protein of unknown function DUF221 (InterPro:IPR003864); BEST Arabidopsis thaliana protein match is: early-responsive to dehydration protein-related / ERD protein-relat…
Bra004392	AT1G69530	AT1G69530 (E=7e-119) ATEXPA1, EXP1, AT-EXP1, ATEXP1, ATHEXP ALPHA 1.2 | ATEXPA1 (ARABIDOPSIS THALIANA EXPANSIN A1)
Bra007864	AT1G69530	AT1G69530 (E=3e-122) ATEXPA1, EXP1, AT-EXP1, ATEXP1, ATHEXP ALPHA 1.2 | ATEXPA1 (ARABIDOPSIS THALIANA EXPANSIN A1)
Bra030777	AT1G09430	AT1G09430 (E=6e-237) ACLA-3 | ACLA-3; ATP citrate synthase
Bra033380	AT1G03250	AT1G03250 (E=2e-115) | unknown protein
Bra016330	AT1G23800	AT1G23800 (E=7e-279) ALDH2B7, ALDH2B | ALDH2B7; 3-chloroallyl aldehyde dehydrogenase/ aldehyde dehydrogenase (NAD)
Bra024619	AT1G23800	AT1G23800 (E=3e-279) ALDH2B7, ALDH2B | ALDH2B7; 3-chloroallyl aldehyde dehydrogenase/ aldehyde dehydrogenase (NAD)
Bra003780	AT1G74930	AT1G74930 (E=3e-052) ORA47 | ORA47; DNA binding / transcription factor
Bra015882	AT1G74930	AT1G74930 (E=6e-053) ORA47 | ORA47; DNA binding / transcription factor
Bra030507	AT1G02660	AT1G02660 (E=2e-130) | lipase class 3 family protein
Bra032591	AT1G02660	AT1G02660 (E=2e-252) | lipase class 3 family protein
Bra016776	AT1G12370	AT1G12370 (E=2e-141) PHR1, UVR2 | PHR1 (PHOTOLYASE 1); DNA photolyase
Bra018866	AT1G50660	AT1G50660 (E=9e-199) | unknown protein
Bra010953	AT1G27310	AT1G27310 (E=4e-065) NTF2A | NTF2A (NUCLEAR TRANSPORT FACTOR 2A); Ran GTPase binding / protein transporter
Bra016571	AT1G18070	AT1G18070 (E=7e-207) | EF-1-alpha-related GTP-binding protein, putative
Bra030931	AT1G53580	AT1G53580 (E=9e-087) GLX2-3, ETHE1, GLY3 | GLY3 (GLYOXALASE II 3); hydrolase/ hydroxyacylglutathione hydrolase
Bra039681	AT1G53580	AT1G53580 (E=5e-082) GLX2-3, ETHE1, GLY3 | GLY3 (GLYOXALASE II 3); hydrolase/ hydroxyacylglutathione hydrolase
Bra014339	AT1G15100	AT1G15100 (E=2e-037) RHA2A | RHA2A; protein binding / ubiquitin-protein ligase/ zinc ion binding
Bra017465	AT1G15100	AT1G15100 (E=1e-038) RHA2A | RHA2A; protein binding / ubiquitin-protein ligase/ zinc ion binding
Bra024902	AT1G15100	AT1G15100 (E=2e-042) RHA2A | RHA2A; protein binding / ubiquitin-protein ligase/ zinc ion binding
Bra026165	AT1G15100	AT1G15100 (E=3e-047) RHA2A | RHA2A; protein binding / ubiquitin-protein ligase/ zinc ion binding
Bra001681	AT1G48440	AT3G17780 (E=6e-056) | unknown protein
Bra021273	AT1G48440	AT1G48440 (E=2e-058) | unknown protein
Bra031532	AT1G06650	AT1G06650 (E=3e-170) | 2-oxoglutarate-dependent dioxygenase, putative
Bra031533	AT1G06650	AT1G06650 (E=4e-176) | 2-oxoglutarate-dependent dioxygenase, putative
Bra016758	AT1G12770	AT1G12770 (E=7e-277) EMB1586 | EMB1586 (embryo defective 1586); ATP binding / ATP-dependent helicase/ helicase/ nucleic acid binding
Bra003869	AT1G72790	AT1G72790 (E=2e-154) | hydroxyproline-rich glycoprotein family protein
Bra016033	AT1G72790	AT1G72790 (E=3e-043) | hydroxyproline-rich glycoprotein family protein
Bra034408	AT1G35620	AT1G35620 (E=2e-215) ATPDIL5-2, ATPDI8, PDI8 | ATPDIL5-2 (PDI-LIKE 5-2); protein disulfide isomerase
Bra016225	AT1G70300	AT1G70300 (E=0.0) KUP6 | KUP6; potassium ion transmembrane transporter
Bra030947	AT1G53280	AT1G53280 (E=5e-205) | DJ-1 family protein
Bra039666	AT1G53280	AT1G53280 (E=3e-209) | DJ-1 family protein
Bra008128	AT1G74050	AT1G74050 (E=1e-103) | 60S ribosomal protein L6 (RPL6C)
Bra016034	AT1G72770	AT1G72770 (E=6e-204) HAB1 | HAB1 (HOMOLOGY TO ABI1); catalytic/ protein serine/threonine phosphatase
Bra012449	AT1G69360	AT1G69360 (E=9e-213) | unknown protein
Bra016281	AT1G69360	AT1G69360 (E=5e-040) | unknown protein
Bra024703	AT1G69360	AT1G69360 (E=1e-184) | unknown protein
Bra015785	AT1G64890	AT1G64890 (E=2e-120) | integral membrane transporter family protein
Bra017936	AT1G77350	AT1G77350 (E=2e-042) | unknown protein
Bra032398	AT1G30520	AT1G30520 (E=9e-277) AAE14 | AAE14 (Acyl-Activating Enzyme 14); AMP binding / o-succinylbenzoate-CoA ligase
Bra041146	AT1G30520	AT1G30520 (E=1e-111) AAE14 | AAE14 (Acyl-Activating Enzyme 14); AMP binding / o-succinylbenzoate-CoA ligase
Bra027073	AT1G61890	AT1G61890 (E=2e-275) | MATE efflux family protein
Bra028379	AT1G61890	AT1G61890 (E=9e-273) | MATE efflux family protein
Bra008037	AT1G72520	AT1G72520 (E=0.0) | lipoxygenase, putative
Bra003558	AT1G80240	AT1G80240 (E=9e-187) | unknown protein
Bra035192	AT1G80240	AT1G80240 (E=4e-153) | unknown protein
Bra008169	AT1G74840	AT1G74840 (E=6e-058) | myb family transcription factor
Bra015890	AT1G74840	AT1G74840 (E=2e-062) | myb family transcription factor
Bra004339	AT1G68820	AT1G68820 (E=7e-253) | membrane protein, putative
Bra031030	AT1G68820	AT1G68820 (E=2e-179) | membrane protein, putative
Bra038347	AT1G68820	AT1G68820 (E=1e-045) | membrane protein, putative
Bra038348	AT1G68820	AT1G68820 (E=6e-077) | membrane protein, putative
Bra014057	AT1G47128	AT1G47128 (E=4e-217) RD21, RD21A | RD21 (responsive to dehydration 21); cysteine-type endopeptidase/ cysteine-type peptidase
Bra040749	AT1G47128	AT1G47128 (E=1e-226) RD21, RD21A | RD21 (responsive to dehydration 21); cysteine-type endopeptidase/ cysteine-type peptidase
Bra003942	AT1G70780	AT1G70780 (E=3e-053) | unknown protein
Bra007943	AT1G70780	AT1G70780 (E=1e-052) | unknown protein
Bra016187	AT1G70780	AT1G70780 (E=1e-055) | unknown protein
Bra017444	AT1G70780	AT1G70780 (E=1e-031) | unknown protein
Bra024876	AT1G70780	AT1G70780 (E=3e-029) | unknown protein
Bra032622	AT1G01140	AT1G01140 (E=2e-213) CIPK9, SnRK3.12, PKS6 | CIPK9 (CBL-INTERACTING PROTEIN KINASE 9); ATP binding / kinase/ protein kinase/ protein serine/threonine kinase
Bra033282	AT1G01140	AT1G01140 (E=2e-182) CIPK9, SnRK3.12, PKS6 | CIPK9 (CBL-INTERACTING PROTEIN KINASE 9); ATP binding / kinase/ protein kinase/ protein serine/threonine kinase
Bra004290	AT1G68220	AT1G68220 (E=5e-101) | unknown protein
Bra039752	AT1G66160	AT1G66160 (E=1e-162) ATCMPG1, CMPG1 | U-box domain-containing protein
Bra016508	AT1G19350	AT1G19350 (E=4e-120) BES1, BZR2 | BES1 (BRI1-EMS-SUPPRESSOR 1); protein binding / transcription factor/ transcription regulator
Bra025733	AT1G19350	AT1G19350 (E=5e-114) BES1, BZR2 | BES1 (BRI1-EMS-SUPPRESSOR 1); protein binding / transcription factor/ transcription regulator
Bra031077	AT1G19350	AT1G19350 (E=8e-117) BES1, BZR2 | BES1 (BRI1-EMS-SUPPRESSOR 1); protein binding / transcription factor/ transcription regulator
Bra016753	AT1G12830	AT1G12830 (E=2e-016) | unknown protein
Bra026952	AT1G12830	AT1G12830 (E=1e-015) | unknown protein
Bra016665	AT1G15340	AT1G15340 (E=1e-055) MBD10 | MBD10; DNA binding / methyl-CpG binding
Bra026773	AT1G15340	AT1G15340 (E=6e-034) MBD10 | MBD10; DNA binding / methyl-CpG binding
Bra003833	AT1G73680	AT1G73680 (E=0.0) | pathogen-responsive alpha-dioxygenase, putative
Bra008107	AT1G73680	AT1G73680 (E=0.0) | pathogen-responsive alpha-dioxygenase, putative
Bra015975	AT1G73680	AT1G73680 (E=0.0) | pathogen-responsive alpha-dioxygenase, putative
Bra030511	AT1G02810	AT1G02810 (E=8e-308) | pectinesterase family protein
Bra033348	AT1G02810	AT1G02810 (E=3e-300) | pectinesterase family protein
Bra025941	AT1G17870	AT1G17870 (E=9e-248) ATEGY3, EGY3 | EGY3 (ETHYLENE-DEPENDENT GRAVITROPISM-DEFICIENT AND YELLOW-GREEN-LIKE 3)
Bra018610	AT1G08640	AT1G08640 (E=2e-129) | unknown protein
Bra016840	AT1G11310	AT1G11310 (E=3e-224) MLO2, ATMLO2, PMR2 | MLO2 (MILDEW RESISTANCE LOCUS O 2); calmodulin binding
Bra019869	AT1G11310	AT1G11310 (E=3e-258) MLO2, ATMLO2, PMR2 | MLO2 (MILDEW RESISTANCE LOCUS O 2); calmodulin binding
Bra031763	AT1G11310	AT1G11310 (E=6e-151) MLO2, ATMLO2, PMR2 | MLO2 (MILDEW RESISTANCE LOCUS O 2); calmodulin binding
Bra016530	AT1G19000	AT1G19000 (E=2e-072) | myb family transcription factor
Bra031060	AT1G19000	AT1G19000 (E=8e-069) | myb family transcription factor
Bra015481	AT1G06180	AT1G06180 (E=4e-093) ATMYB13, ATMYBLFGN | ATMYB13 (MYB DOMAIN PROTEIN 13); DNA binding / transcription factor
Bra035427	AT1G59750	AT1G59750 (E=0.0) ARF1 | ARF1 (AUXIN RESPONSE FACTOR 1); DNA binding / transcription factor
Bra010980	AT1G25220	AT1G25220 (E=6e-138) ASB1, TRP4, WEI7 | ASB1 (ANTHRANILATE SYNTHASE BETA SUBUNIT 1); anthranilate synthase
Bra032783	AT1G25220	AT1G25220 (E=3e-129) ASB1, TRP4, WEI7 | ASB1 (ANTHRANILATE SYNTHASE BETA SUBUNIT 1); anthranilate synthase
Bra027705	AT1G64520	AT1G64520 (E=8e-130) RPN12a | RPN12a (Regulatory Particle non-ATPase 12a); peptidase
Bra040915	AT1G64520	AT1G64520 (E=9e-131) RPN12a | RPN12a (Regulatory Particle non-ATPase 12a); peptidase
Bra019850	AT1G11480	AT1G11480 (E=3e-168) | eukaryotic translation initiation factor-related
Bra020013	AT1G09570	AT1G09570 (E=0.0) PHYA, FHY2, FRE1, HY8 | PHYA (PHYTOCHROME A); G-protein coupled photoreceptor/ protein histidine kinase/ red or far-red light photoreceptor/ signal transducer
Bra031672	AT1G09570	AT1G09570 (E=0.0) PHYA, FHY2, FRE1, HY8 | PHYA (PHYTOCHROME A); G-protein coupled photoreceptor/ protein histidine kinase/ red or far-red light photoreceptor/ signal transducer
Bra016476	AT1G20110	AT1G20110 (E=2e-184) | zinc finger (FYVE type) family protein
Bra025793	AT1G20110	AT1G20110 (E=4e-087) | zinc finger (FYVE type) family protein
Bra009582	AT1G79730	AT1G79730 (E=7e-208) ELF7 | ELF7 (EARLY FLOWERING 7)
Bra018468	AT1G09970	AT1G09970 (E=0.0) LRR XI-23 | LRR XI-23; ATP binding / kinase/ protein kinase/ protein serine/threonine kinase
Bra019971	AT1G09970	AT1G09970 (E=0.0) LRR XI-23 | LRR XI-23; ATP binding / kinase/ protein kinase/ protein serine/threonine kinase
Bra031693	AT1G09970	AT1G09970 (E=0.0) LRR XI-23 | LRR XI-23; ATP binding / kinase/ protein kinase/ protein serine/threonine kinase
Bra016185	AT1G70810	AT1G70810 (E=1e-079) | C2 domain-containing protein
Bra019749	AT1G12240	AT1G12240 (E=0.0) ATBETAFRUCT4, VAC-INV | ATBETAFRUCT4; beta-fructofuranosidase/ hydrolase, hydrolyzing O-glycosyl compounds
Bra026984	AT1G12240	AT1G12240 (E=6e-296) ATBETAFRUCT4, VAC-INV | ATBETAFRUCT4; beta-fructofuranosidase/ hydrolase, hydrolyzing O-glycosyl compounds
Bra027644	AT1G63490	AT1G63490 (E=0.0) | transcription factor jumonji (jmjC) domain-containing protein
Bra018439	AT1G10470	AT1G10470 (E=8e-086) ARR4, MEE7, ATRR1, IBC7 | ARR4 (RESPONSE REGULATOR 4); protein binding / transcription regulator/ two-component response regulator
Bra019932	AT1G10470	AT1G10470 (E=1e-087) ARR4, MEE7, ATRR1, IBC7 | ARR4 (RESPONSE REGULATOR 4); protein binding / transcription regulator/ two-component response regulator
Bra031714	AT1G10470	AT1G10470 (E=2e-090) ARR4, MEE7, ATRR1, IBC7 | ARR4 (RESPONSE REGULATOR 4); protein binding / transcription regulator/ two-component response regulator
Bra008362	AT1G78440	AT1G78440 (E=2e-143) ATGA2OX1 | ATGA2OX1 (gibberellin 2-oxidase 1); gibberellin 2-beta-dioxygenase
Bra035037	AT1G78440	AT1G78440 (E=1e-142) ATGA2OX1 | ATGA2OX1 (gibberellin 2-oxidase 1); gibberellin 2-beta-dioxygenase
Bra035038	AT1G78440	AT1G78440 (E=6e-146) ATGA2OX1 | ATGA2OX1 (gibberellin 2-oxidase 1); gibberellin 2-beta-dioxygenase
Bra030613	AT1G05520	AT1G05520 (E=0.0) | transport protein, putative
Bra016585	AT1G17830	AT1G17830 (E=3e-132) | unknown protein
Bra025945	AT1G17830	AT1G17830 (E=2e-141) | unknown protein
Bra015921	AT1G74320	AT1G74320 (E=2e-183) | choline kinase, putative
Bra012342	AT1G32870	AT1G32870 (E=2e-143) ANAC13, ANAC013 | ANAC13 (Arabidopsis thaliana NAC domain protein 13); transcription factor
Bra035416	AT1G59900	AT1G59900 (E=2e-202) AT-E1 ALPHA | AT-E1 ALPHA; oxidoreductase, acting on the aldehyde or oxo group of donors, disulfide as acceptor / pyruvate dehydrogenase (acetyl-transferring)
Bra018807	AT1G49660	AT1G49660 (E=8e-130) AtCXE5 | AtCXE5 (Arabidopsis thaliana carboxyesterase 5); carboxylesterase
Bra040667	AT1G49660	AT1G49660 (E=1e-140) AtCXE5 | AtCXE5 (Arabidopsis thaliana carboxyesterase 5); carboxylesterase
Bra015292	AT1G04170	AT1G04170 (E=2e-259) EIF2 GAMMA | EIF2 GAMMA; translation factor, nucleic acid binding / translation initiation factor
Bra032525	AT1G04170	AT1G04170 (E=3e-262) EIF2 GAMMA | EIF2 GAMMA; translation factor, nucleic acid binding / translation initiation factor
Bra031393	AT1G61800	AT1G61800 (E=7e-192) GPT2 | GPT2; antiporter/ glucose-6-phosphate transmembrane transporter
Bra016521	AT1G19170	AT1G19170 (E=7e-241) | glycoside hydrolase family 28 protein / polygalacturonase (pectinase) family protein
Bra018984	AT1G52740	AT1G52740 (E=1e-068) HTA9 | HTA9 (HISTONE H2A PROTEIN 9); DNA binding
Bra034431	AT1G34780	AT1G34780 (E=3e-093) ATAPRL4 | ATAPRL4 (APR-like 4)
Bra023294	AT1G32920	AT1G32920 (E=6e-025) | unknown protein
Bra035505	AT1G32920	AT1G32920 (E=1e-025) | unknown protein
Bra030843	AT1G55670	AT1G55670 (E=2e-065) PSAG | PSAG (PHOTOSYSTEM I SUBUNIT G)
Bra037104	AT1G55670	AT1G55670 (E=6e-060) PSAG | PSAG (PHOTOSYSTEM I SUBUNIT G)
Bra003930	AT1G71310	AT1G71310 (E=2e-076) | unknown protein
Bra016552	AT1G18580	AT1G18580 (E=7e-271) GAUT11 | GAUT11 (Galacturonosyltransferase 11); polygalacturonate 4-alpha-galacturonosyltransferase
Bra028017	AT1G33980	AT1G33980 (E=2e-188) ATUPF3, UPF3 | Smg-4/UPF3 family protein
Bra034457	AT1G33980	AT1G33980 (E=5e-179) ATUPF3, UPF3 | Smg-4/UPF3 family protein
Bra036737	AT1G33980	AT1G33980 (E=4e-155) ATUPF3, UPF3 | Smg-4/UPF3 family protein
Bra035189	AT1G80310	AT1G80310 (E=8e-185) | sulfate transmembrane transporter
Bra035413	AT1G59990	AT1G59990 (E=1e-261) | DEAD/DEAH box helicase, putative (RH22)
Bra003564	AT1G80380	AT1G80380 (E=2e-217) | phosphoribulokinase/uridine kinase-related
Bra008476	AT1G80380	AT1G80380 (E=6e-198) | phosphoribulokinase/uridine kinase-related
Bra021324	AT1G54870	AT1G54870 (E=3e-155) | binding / catalytic/ oxidoreductase
Bra003868	AT1G72820	AT1G72820 (E=1e-149) | mitochondrial substrate carrier family protein
Bra016032	AT1G72820	AT1G72820 (E=2e-144) | mitochondrial substrate carrier family protein
Bra015274	AT1G03870	AT1G03870 (E=1e-083) FLA9 | FLA9 (FASCICLIN-LIKE ARABINOOGALACTAN 9)
Bra033722	AT1G03870	AT1G03870 (E=7e-087) FLA9 | FLA9 (FASCICLIN-LIKE ARABINOOGALACTAN 9)
Bra023236	AT1G32080	AT1G32080 (E=6e-245) | membrane protein, putative
Bra033859	AT1G32080	AT1G32080 (E=1e-228) | membrane protein, putative
Bra030803	AT1G09840	AT1G09840 (E=2e-237) ATSK41 | ATSK41 (SHAGGY-LIKE PROTEIN KINASE 41); ATP binding / protein kinase/ protein serine/threonine kinase
Bra015544	AT1G07010	AT1G07010 (E=4e-176) | calcineurin-like phosphoesterase family protein
Bra032618	AT1G01070	AT1G01070 (E=3e-131) | nodulin MtN21 family protein
Bra033290	AT1G01070	AT1G01070 (E=7e-170) | nodulin MtN21 family protein
Bra033273	AT1G01260	AT1G01260 (E=3e-236) | basic helix-loop-helix (bHLH) family protein
Bra032643	AT1G01610	AT1G01610 (E=2e-249) ATGPAT4, GPAT4 | GPAT4 (GLYCEROL-3-PHOSPHATE ACYLTRANSFERASE 4); 1-acylglycerol-3-phosphate O-acyltransferase/ acyltransferase
Bra033238	AT1G01725	AT1G01725 (E=6e-017) | unknown protein
Bra032667	AT1G02100	AT1G02100 (E=6e-142) | leucine carboxyl methyltransferase family protein
Bra032601	AT1G02450	AT1G02450 (E=3e-026) NIMIN1, NIMIN-1 | NIMIN1 (NIM1-INTERACTING 1); protein binding
Bra041036	AT1G02500	AT1G02500 (E=5e-207) SAM1, SAM-1, MAT1 | SAM1 (S-ADENOSYLMETHIONINE SYNTHETASE 1); methionine adenosyltransferase
Bra032584	AT1G02800	AT1G02800 (E=3e-256) ATCEL2, CEL2 | ATCEL2; cellulase/ hydrolase, hydrolyzing O-glycosyl compounds
Bra030549	AT1G03905	AT1G03905 (E=4e-143) | ABC transporter family protein
Bra015351	AT1G04830	AT1G04830 (E=1e-109) | RabGAP/TBC domain-containing protein
Bra030591	AT1G04830	AT1G04830 (E=1e-163) | RabGAP/TBC domain-containing protein
Bra015437	AT1G05575	AT1G05575 (E=1e-017) | unknown protein
Bra015531	AT1G06800	AT1G06800 (E=4e-257) | lipase class 3 family protein
Bra030675	AT1G07140	AT1G07140 (E=8e-082) SIRANBP | SIRANBP; Ran GTPase binding
Bra031555	AT1G07140	AT1G07140 (E=2e-078) SIRANBP | SIRANBP; Ran GTPase binding
Bra018377	AT1G07370	AT1G07370 (E=2e-144) PCNA1 | PCNA1 (PROLIFERATING CELLULAR NUCLEAR ANTIGEN); DNA binding / DNA polymerase processivity factor/ protein binding
Bra031571	AT1G07370	AT1G07370 (E=5e-142) PCNA1 | PCNA1 (PROLIFERATING CELLULAR NUCLEAR ANTIGEN); DNA binding / DNA polymerase processivity factor/ protein binding
Bra015580	AT1G07440	AT1G07440 (E=9e-131) | tropinone reductase, putative / tropine dehydrogenase, putative
Bra039755	AT1G07440	AT1G07440 (E=1e-112) | tropinone reductase, putative / tropine dehydrogenase, putative
Bra031620	AT1G08250	AT1G08250 (E=9e-158) ADT6 | ADT6 (arogenate dehydratase 6); arogenate dehydratase/ prephenate dehydratase
Bra020014	AT1G09560	AT1G09560 (E=9e-108) GLP5 | GLP5 (GERMIN-LIKE PROTEIN 5); manganese ion binding / nutrient reservoir
Bra030785	AT1G09560	AT1G09560 (E=1e-104) GLP5 | GLP5 (GERMIN-LIKE PROTEIN 5); manganese ion binding / nutrient reservoir
Bra031671	AT1G09560	AT1G09560 (E=2e-105) GLP5 | GLP5 (GERMIN-LIKE PROTEIN 5); manganese ion binding / nutrient reservoir
Bra019961	AT1G10140	AT1G10140 (E=2e-042) | FUNCTIONS IN: molecular_function unknown; INVOLVED IN: biological_process unknown; LOCATED IN: plasma membrane; EXPRESSED IN: 23 plant structures; EXPRESSED DURING: 13 growth stages; CONTAINS InterPro DOMAIN/s: Uncharacterised conserved protein UCP031279 (InterPro:IPR016972); BEST Arabidopsis thaliana protein match is: unknown protein (TAIR:AT1G58420.1); Has 38 Blast hits t…
Bra031702	AT1G10140	AT1G10140 (E=3e-049) | FUNCTIONS IN: molecular_function unknown; INVOLVED IN: biological_process unknown; LOCATED IN: plasma membrane; EXPRESSED IN: 23 plant structures; EXPRESSED DURING: 13 growth stages; CONTAINS InterPro DOMAIN/s: Uncharacterised conserved protein UCP031279 (InterPro:IPR016972); BEST Arabidopsis thaliana protein match is: unknown protein (TAIR:AT1G58420.1); Has 38 Blast hits t…
Bra019955	AT1G10210	AT1G10210 (E=3e-199) ATMPK1, MPK1 | ATMPK1 (MITOGEN-ACTIVATED PROTEIN KINASE 1); MAP kinase/ kinase
Bra018423	AT1G10760	AT1G10760 (E=0.0) SEX1, SOP1, SOP, GWD1, GWD | SEX1 (STARCH EXCESS 1); alpha-glucan, water dikinase
Bra031749	AT1G10760	AT1G10760 (E=0.0) SEX1, SOP1, SOP, GWD1, GWD | SEX1 (STARCH EXCESS 1); alpha-glucan, water dikinase
Bra026974	AT1G12360	AT1G12360 (E=0.0) KEU | KEU (keule); protein transporter
Bra019777	AT1G12610	AT1G12610 (E=5e-082) DDF1 | DDF1 (DWARF AND DELAYED FLOWERING 1); DNA binding / sequence-specific DNA binding / transcription factor
Bra026963	AT1G12610	AT1G12610 (E=3e-091) DDF1 | DDF1 (DWARF AND DELAYED FLOWERING 1); DNA binding / sequence-specific DNA binding / transcription factor
Bra016750	AT1G12850	AT1G12850 (E=6e-149) | phosphoglycerate/bisphosphoglycerate mutase family protein
Bra026207	AT1G14540	AT1G14540 (E=9e-147) | anionic peroxidase, putative
Bra003557	AT1G15430	AT1G15430 (E=3e-065) | FUNCTIONS IN: molecular_function unknown; INVOLVED IN: biological_process unknown; LOCATED IN: cellular_component unknown; EXPRESSED IN: 24 plant structures; EXPRESSED DURING: 15 growth stages; CONTAINS InterPro DOMAIN/s: Protein of unknown function DUF1644 (InterPro:IPR012866); BEST Arabidopsis thaliana protein match is: zinc ion binding (TAIR:AT1G80220.1); Has 144 Blast h…
Bra016658	AT1G15430	AT1G15430 (E=2e-087) | FUNCTIONS IN: molecular_function unknown; INVOLVED IN: biological_process unknown; LOCATED IN: cellular_component unknown; EXPRESSED IN: 24 plant structures; EXPRESSED DURING: 15 growth stages; CONTAINS InterPro DOMAIN/s: Protein of unknown function DUF1644 (InterPro:IPR012866); BEST Arabidopsis thaliana protein match is: zinc ion binding (TAIR:AT1G80220.1); Has 144 Blast h…
Bra026130	AT1G15430	AT1G15430 (E=6e-108) | FUNCTIONS IN: molecular_function unknown; INVOLVED IN: biological_process unknown; LOCATED IN: cellular_component unknown; EXPRESSED IN: 24 plant structures; EXPRESSED DURING: 15 growth stages; CONTAINS InterPro DOMAIN/s: Protein of unknown function DUF1644 (InterPro:IPR012866); BEST Arabidopsis thaliana protein match is: zinc ion binding (TAIR:AT1G80220.1); Has 144 Blast h…
Bra026761	AT1G15430	AT1G15430 (E=1e-099) | FUNCTIONS IN: molecular_function unknown; INVOLVED IN: biological_process unknown; LOCATED IN: cellular_component unknown; EXPRESSED IN: 24 plant structures; EXPRESSED DURING: 15 growth stages; CONTAINS InterPro DOMAIN/s: Protein of unknown function DUF1644 (InterPro:IPR012866); BEST Arabidopsis thaliana protein match is: zinc ion binding (TAIR:AT1G80220.1); Has 144 Blast h…
Bra016644	AT1G16030	AT1G16030 (E=0.0) Hsp70b | Hsp70b (heat shock protein 70B); ATP binding
Bra026084	AT1G16030	AT1G16030 (E=0.0) Hsp70b | Hsp70b (heat shock protein 70B); ATP binding
Bra016604	AT1G17380	AT1G17380 (E=5e-079) JAZ5, TIFY11A | JAZ5 (JASMONATE-ZIM-DOMAIN PROTEIN 5)
Bra025977	AT1G17380	AT1G17380 (E=1e-081) JAZ5, TIFY11A | JAZ5 (JASMONATE-ZIM-DOMAIN PROTEIN 5)
Bra030986	AT1G17380	AT1G17380 (E=1e-039) JAZ5, TIFY11A | JAZ5 (JASMONATE-ZIM-DOMAIN PROTEIN 5)
Bra016602	AT1G17420	AT1G17420 (E=0.0) LOX3 | LOX3; electron carrier/ iron ion binding / lipoxygenase/ metal ion binding / oxidoreductase, acting on single donors with incorporation of molecular oxygen, incorporation of two atoms of oxygen
Bra030988	AT1G17420	AT1G17420 (E=0.0) LOX3 | LOX3; electron carrier/ iron ion binding / lipoxygenase/ metal ion binding / oxidoreductase, acting on single donors with incorporation of molecular oxygen, incorporation of two atoms of oxygen
Bra016593	AT1G17620	AT1G17620 (E=6e-071) | FUNCTIONS IN: molecular_function unknown; INVOLVED IN: biological_process unknown; LOCATED IN: plasma membrane; EXPRESSED IN: 23 plant structures; EXPRESSED DURING: 13 growth stages; CONTAINS InterPro DOMAIN/s: Harpin-induced 1 (InterPro:IPR010847); BEST Arabidopsis thaliana protein match is: unknown protein (TAIR:AT5G11890.1); Has 539 Blast hits to 538 proteins in 22 speci…
Bra025961	AT1G17620	AT1G17620 (E=2e-076) | FUNCTIONS IN: molecular_function unknown; INVOLVED IN: biological_process unknown; LOCATED IN: plasma membrane; EXPRESSED IN: 23 plant structures; EXPRESSED DURING: 13 growth stages; CONTAINS InterPro DOMAIN/s: Harpin-induced 1 (InterPro:IPR010847); BEST Arabidopsis thaliana protein match is: unknown protein (TAIR:AT5G11890.1); Has 539 Blast hits to 538 proteins in 22 speci…
Bra025683	AT1G18740	AT1G18740 (E=2e-176) | unknown protein
Bra031048	AT1G18740	AT1G18740 (E=4e-171) | unknown protein
Bra025698	AT1G18910	AT1G18910 (E=7e-064) | protein binding / zinc ion binding
Bra031056	AT1G18910	AT1G18910 (E=0.0) | protein binding / zinc ion binding
Bra025707	AT1G19020	AT1G19020 (E=1e-026) | unknown protein
Bra031061	AT1G19020	AT1G19020 (E=2e-026) | unknown protein
Bra012184	AT1G19640	AT1G19640 (E=4e-174) JMT | JMT (JASMONIC ACID CARBOXYL METHYLTRANSFERASE); jasmonate O-methyltransferase
Bra016498	AT1G19640	None
Bra025753	AT1G19640	AT1G19640 (E=2e-175) JMT | JMT (JASMONIC ACID CARBOXYL METHYLTRANSFERASE); jasmonate O-methyltransferase
Bra012200	AT1G19970	AT1G19970 (E=6e-116) | ER lumen protein retaining receptor family protein
Bra025786	AT1G19970	AT1G19970 (E=2e-142) | ER lumen protein retaining receptor family protein
Bra005199	AT1G20350	AT1G20350 (E=2e-048) ATTIM17-1 | ATTIM17-1; P-P-bond-hydrolysis-driven protein transmembrane transporter/ protein transporter
Bra016467	AT1G20350	AT1G20350 (E=2e-055) ATTIM17-1 | ATTIM17-1; P-P-bond-hydrolysis-driven protein transmembrane transporter/ protein transporter
Bra016468	AT1G20350	AT1G20350 (E=1e-054) ATTIM17-1 | ATTIM17-1; P-P-bond-hydrolysis-driven protein transmembrane transporter/ protein transporter
Bra016469	AT1G20350	AT1G20350 (E=3e-052) ATTIM17-1 | ATTIM17-1; P-P-bond-hydrolysis-driven protein transmembrane transporter/ protein transporter
Bra030980	AT1G20350	AT1G20350 (E=3e-053) ATTIM17-1 | ATTIM17-1; P-P-bond-hydrolysis-driven protein transmembrane transporter/ protein transporter
Bra012251	AT1G20823	AT1G20823 (E=1e-065) | zinc finger (C3HC4-type RING finger) family protein
Bra016449	AT1G20823	AT1G20823 (E=6e-069) | zinc finger (C3HC4-type RING finger) family protein
Bra017927	AT1G21550	AT1G21550 (E=2e-061) | calcium-binding protein, putative
Bra017939	AT1G21670	AT1G21670 (E=6e-310) | INVOLVED IN: proteolysis; LOCATED IN: cell wall, plant-type cell wall; EXPRESSED IN: 23 plant structures; EXPRESSED DURING: 14 growth stages; CONTAINS InterPro DOMAIN/s: WD40-like Beta Propeller (InterPro:IPR011659), Peptidase S9B, dipeptidylpeptidase IV N-terminal (InterPro:IPR002469), Six-bladed beta-propeller, TolB-like (InterPro:IPR011042); BEST Arabidopsis thaliana pro…
Bra012293	AT1G21750	AT1G21750 (E=7e-241) ATPDIL1-1, ATPDI5, PDI5 | ATPDIL1-1 (PDI-LIKE 1-1); protein disulfide isomerase
Bra016405	AT1G21750	AT1G21750 (E=1e-255) ATPDIL1-1, ATPDI5, PDI5 | ATPDIL1-1 (PDI-LIKE 1-1); protein disulfide isomerase
Bra017948	AT1G21750	AT1G21750 (E=2e-232) ATPDIL1-1, ATPDI5, PDI5 | ATPDIL1-1 (PDI-LIKE 1-1); protein disulfide isomerase
Bra012298	AT1G21910	AT1G21910 (E=2e-063) | AP2 domain-containing transcription factor family protein
Bra016400	AT1G21910	AT1G21910 (E=2e-066) | AP2 domain-containing transcription factor family protein
Bra036022	AT1G21910	AT1G21910 (E=3e-040) | AP2 domain-containing transcription factor family protein
Bra012334	AT1G22550	AT1G22550 (E=1e-237) | proton-dependent oligopeptide transport (POT) family protein
Bra024520	AT1G22550	AT1G22550 (E=2e-258) | proton-dependent oligopeptide transport (POT) family protein
Bra016357	AT1G23190	AT1G23190 (E=0.0) | phosphoglucomutase, cytoplasmic, putative / glucose phosphomutase, putative
Bra024568	AT1G23190	AT1G23190 (E=0.0) | phosphoglucomutase, cytoplasmic, putative / glucose phosphomutase, putative
Bra012390	AT1G23840	AT1G23840 (E=7e-072) | unknown protein
Bra012471	AT1G25550	AT1G25550 (E=4e-085) | myb family transcription factor
Bra012458	AT1G26450	AT1G26450 (E=7e-044) | beta-1,3-glucanase-related
Bra012437	AT1G26850	AT1G26850 (E=0.0) | dehydration-responsive family protein
Bra016293	AT1G26850	AT1G26850 (E=0.0) | dehydration-responsive family protein
Bra024678	AT1G26850	AT1G26850 (E=0.0) | dehydration-responsive family protein
Bra010880	AT1G28370	AT1G28370 (E=4e-040) ERF11, ATERF11 | ERF11 (ERF DOMAIN PROTEIN 11); DNA binding / transcription factor/ transcription repressor
Bra030095	AT1G28370	AT1G28370 (E=3e-033) ERF11, ATERF11 | ERF11 (ERF DOMAIN PROTEIN 11); DNA binding / transcription factor/ transcription repressor
Bra032900	AT1G28370	AT1G28370 (E=1e-029) ERF11, ATERF11 | ERF11 (ERF DOMAIN PROTEIN 11); DNA binding / transcription factor/ transcription repressor
Bra032901	AT1G28370	AT1G28370 (E=5e-039) ERF11, ATERF11 | ERF11 (ERF DOMAIN PROTEIN 11); DNA binding / transcription factor/ transcription repressor
Bra010876	AT1G28400	AT1G28400 (E=2e-068) | unknown protein
Bra032906	AT1G28400	AT1G28400 (E=3e-094) | unknown protein
Bra030102	AT1G28480	AT1G28480 (E=5e-055) GRX480 | GRX480; electron carrier/ protein disulfide oxidoreductase
Bra032911	AT1G28480	AT1G28480 (E=9e-056) GRX480 | GRX480; electron carrier/ protein disulfide oxidoreductase
Bra010842	AT1G29240	AT1G29240 (E=1e-172) | unknown protein
Bra030129	AT1G29240	AT1G29240 (E=4e-105) | unknown protein
Bra014903	AT1G31130	AT1G31130 (E=8e-133) | unknown protein
Bra023161	AT1G31130	AT1G31130 (E=1e-137) | unknown protein
Bra023202	AT1G31770	AT1G31770 (E=0.0) | ABC transporter family protein
Bra033878	AT1G31770	AT1G31770 (E=0.0) | ABC transporter family protein
Bra023210	AT1G31830	AT1G31830 (E=8e-258) | amino acid permease family protein
Bra023278	AT1G32560	AT1G32560 (E=2e-042) | late embryogenesis abundant group 1 domain-containing protein / LEA group 1 domain-containing protein
Bra010210	AT1G33760	AT1G33760 (E=2e-074) | AP2 domain-containing transcription factor, putative
Bra028009	AT1G33760	AT1G33760 (E=3e-068) | AP2 domain-containing transcription factor, putative
Bra014332	AT1G35180	AT1G35180 (E=1e-069) | FUNCTIONS IN: molecular_function unknown; INVOLVED IN: biological_process unknown; LOCATED IN: integral to membrane; CONTAINS InterPro DOMAIN/s: TRAM, LAG1 and CLN8 homology (InterPro:IPR006634); BEST Arabidopsis thaliana protein match is: unknown protein (TAIR:AT1G35170.1); Has 128 Blast hits to 128 proteins in 42 species: Archae - 0; Bacteria - 0; Metazoa - 49; Fungi - 4;…
Bra034429	AT1G35180	AT1G35180 (E=8e-101) | FUNCTIONS IN: molecular_function unknown; INVOLVED IN: biological_process unknown; LOCATED IN: integral to membrane; CONTAINS InterPro DOMAIN/s: TRAM, LAG1 and CLN8 homology (InterPro:IPR006634); BEST Arabidopsis thaliana protein match is: unknown protein (TAIR:AT1G35170.1); Has 128 Blast hits to 128 proteins in 42 species: Archae - 0; Bacteria - 0; Metazoa - 49; Fungi - 4;…
Bra034413	AT1G35580	AT1G35580 (E=2e-302) CINV1 | CINV1 (cytosolic invertase 1); beta-fructofuranosidase
Bra036761	AT1G35580	AT1G35580 (E=0.0) CINV1 | CINV1 (cytosolic invertase 1); beta-fructofuranosidase
Bra040381	AT1G36060	AT1G36060 (E=2e-102) | AP2 domain-containing transcription factor, putative
Bra014012	AT1G43130	AT1G43130 (E=9e-126) LCV2 | LCV2 (LIKE COV 2)
Bra018795	AT1G49820	AT1G49820 (E=1e-228) ATMTK | ATMTK (ARABIDOPSIS THALIANA S-METHYL-5-THIORIBOSE KINASE); S-methyl-5-thioribose kinase
Bra037204	AT1G49860	AT1G49860 (E=7e-110) ATGSTF14 | ATGSTF14; glutathione transferase
Bra018861	AT1G50630	AT1G50630 (E=1e-196) | unknown protein
Bra014297	AT1G51700	AT1G51700 (E=2e-059) ADOF1 | ADOF1; DNA binding / transcription factor
Bra030423	AT1G51700	AT1G51700 (E=5e-047) ADOF1 | ADOF1; DNA binding / transcription factor
Bra031269	AT1G51700	AT1G51700 (E=3e-035) ADOF1 | ADOF1; DNA binding / transcription factor
Bra014305	AT1G51980	AT1G51980 (E=3e-229) | mitochondrial processing peptidase alpha subunit, putative
Bra018939	AT1G51980	AT1G51980 (E=7e-228) | mitochondrial processing peptidase alpha subunit, putative
Bra030405	AT1G51980	AT1G51980 (E=7e-238) | mitochondrial processing peptidase alpha subunit, putative
Bra002818	AT1G52030	AT1G52030 (E=3e-120) MBP2, MBP1.2, F-ATMBP | MBP2 (MYROSINASE-BINDING PROTEIN 2); sugar binding / thioglucosidase binding
Bra013639	AT1G52030	AT1G52030 (E=5e-054) MBP2, MBP1.2, F-ATMBP | MBP2 (MYROSINASE-BINDING PROTEIN 2); sugar binding / thioglucosidase binding
Bra014306	AT1G52030	AT1G52030 (E=6e-089) MBP2, MBP1.2, F-ATMBP | MBP2 (MYROSINASE-BINDING PROTEIN 2); sugar binding / thioglucosidase binding
Bra014308	AT1G52030	AT1G52030 (E=7e-125) MBP2, MBP1.2, F-ATMBP | MBP2 (MYROSINASE-BINDING PROTEIN 2); sugar binding / thioglucosidase binding
Bra014309	AT1G52030	AT1G52030 (E=7e-133) MBP2, MBP1.2, F-ATMBP | MBP2 (MYROSINASE-BINDING PROTEIN 2); sugar binding / thioglucosidase binding
Bra018940	AT1G52030	AT1G52030 (E=1e-120) MBP2, MBP1.2, F-ATMBP | MBP2 (MYROSINASE-BINDING PROTEIN 2); sugar binding / thioglucosidase binding
Bra018941	AT1G52030	AT1G52030 (E=1e-082) MBP2, MBP1.2, F-ATMBP | MBP2 (MYROSINASE-BINDING PROTEIN 2); sugar binding / thioglucosidase binding
Bra030404	AT1G52030	AT1G52030 (E=8e-039) MBP2, MBP1.2, F-ATMBP | MBP2 (MYROSINASE-BINDING PROTEIN 2); sugar binding / thioglucosidase binding
Bra018972	AT1G52560	AT1G52560 (E=7e-067) | 26.5 kDa class I small heat shock protein-like (HSP26.5-P)
Bra018998	AT1G52890	AT1G52890 (E=3e-148) ANAC019 | ANAC019 (Arabidopsis NAC domain containing protein 19); transcription factor
Bra037966	AT1G54130	AT1G54130 (E=0.0) RSH3, AT-RSH3, ATRSH3 | RSH3 (RELA/SPOT HOMOLOG 3); GTP diphosphokinase
Bra030830	AT1G55850	AT1G55850 (E=9e-272) ATCSLE1, CSLE1 | ATCSLE1; cellulose synthase/ transferase, transferring glycosyl groups
Bra037098	AT1G55850	AT1G55850 (E=0.0) ATCSLE1, CSLE1 | ATCSLE1; cellulose synthase/ transferase, transferring glycosyl groups
Bra038168	AT1G56320	AT1G56320 (E=2e-068) | unknown protein
Bra035469	AT1G57990	AT1G57990 (E=1e-167) ATPUP18 | ATPUP18; purine transmembrane transporter
Bra027887	AT1G58080	AT1G58080 (E=7e-198) ATATP-PRT1, HISN1A | ATATP-PRT1 (ATP PHOSPHORIBOSYL TRANSFERASE 1); ATP phosphoribosyltransferase
Bra035466	AT1G58080	AT1G58080 (E=2e-190) ATATP-PRT1, HISN1A | ATATP-PRT1 (ATP PHOSPHORIBOSYL TRANSFERASE 1); ATP phosphoribosyltransferase
Bra027877	AT1G58290	AT1G58290 (E=2e-250) HEMA1 | HEMA1; glutamyl-tRNA reductase
Bra035447	AT1G58290	AT1G58290 (E=1e-242) HEMA1 | HEMA1; glutamyl-tRNA reductase
Bra018453	AT1G59590	AT1G59590 (E=3e-050) ZCF37 | ZCF37
Bra027849	AT1G59590	AT1G59590 (E=2e-066) ZCF37 | ZCF37
Bra035435	AT1G59590	AT1G59590 (E=2e-071) ZCF37 | ZCF37
Bra031513	AT1G60420	AT1G60420 (E=2e-278) | DC1 domain-containing protein
Bra019871	AT1G61340	AT1G61340 (E=6e-021) | F-box family protein
Bra031435	AT1G61340	AT1G61340 (E=2e-064) | F-box family protein
Bra027830	AT1G61580	AT1G61580 (E=3e-065) RPL3B, ARP2 | RPL3B (R-PROTEIN L3 B); structural constituent of ribosome
Bra031423	AT1G61580	AT1G61580 (E=1e-198) RPL3B, ARP2 | RPL3B (R-PROTEIN L3 B); structural constituent of ribosome
Bra038589	AT1G61580	AT1G61580 (E=2e-198) RPL3B, ARP2 | RPL3B (R-PROTEIN L3 B); structural constituent of ribosome
Bra027057	AT1G62300	AT1G62300 (E=2e-253) WRKY6, ATWRKY6 | WRKY6; transcription factor
Bra034482	AT1G62300	AT1G62300 (E=3e-147) WRKY6, ATWRKY6 | WRKY6; transcription factor
Bra027031	AT1G62640	AT1G62640 (E=7e-219) KAS III | KAS III (3-KETOACYL-ACYL CARRIER PROTEIN SYNTHASE III); 3-oxoacyl-[acyl-carrier-protein] synthase/ catalytic/ transferase, transferring acyl groups other than amino-acyl groups
Bra027015	AT1G62800	AT1G62800 (E=1e-190) ASP4 | ASP4 (ASPARTATE AMINOTRANSFERASE 4); catalytic/ pyridoxal phosphate binding / transaminase/ transferase, transferring nitrogenous groups
Bra034522	AT1G62800	AT1G62800 (E=2e-194) ASP4 | ASP4 (ASPARTATE AMINOTRANSFERASE 4); catalytic/ pyridoxal phosphate binding / transaminase/ transferase, transferring nitrogenous groups
Bra036647	AT1G62800	AT1G62800 (E=5e-202) ASP4 | ASP4 (ASPARTATE AMINOTRANSFERASE 4); catalytic/ pyridoxal phosphate binding / transaminase/ transferase, transferring nitrogenous groups
Bra019776	AT1G63000	AT1G63000 (E=4e-162) NRS/ER, UER1 | NRS/ER (NUCLEOTIDE-RHAMNOSE SYNTHASE/EPIMERASE-REDUCTASE); UDP-4-keto-6-deoxy-glucose-3,5-epimerase/ UDP-4-keto-rhamnose-4-keto-reductase/ dTDP-4-dehydrorhamnose 3,5-epimerase/ dTDP-4-dehydrorhamnose reductase
Bra027005	AT1G63000	AT1G63000 (E=2e-164) NRS/ER, UER1 | NRS/ER (NUCLEOTIDE-RHAMNOSE SYNTHASE/EPIMERASE-REDUCTASE); UDP-4-keto-6-deoxy-glucose-3,5-epimerase/ UDP-4-keto-rhamnose-4-keto-reductase/ dTDP-4-dehydrorhamnose 3,5-epimerase/ dTDP-4-dehydrorhamnose reductase
Bra040917	AT1G64500	AT1G64500 (E=6e-167) | glutaredoxin family protein
Bra004107	AT1G64980	AT1G64980 (E=1e-132) | unknown protein
Bra022502	AT1G64980	AT1G64980 (E=7e-128) | unknown protein
Bra039742	AT1G65840	AT1G65840 (E=1e-273) ATPAO4, PAO4 | ATPAO4 (ARABIDOPSIS THALIANA POLYAMINE OXIDASE 4); amine oxidase/ polyamine oxidase
Bra004171	AT1G66500	AT1G66500 (E=3e-051) | zinc finger (C2H2-type) family protein
Bra004090	AT1G67360	AT1G67360 (E=2e-082) | rubber elongation factor (REF) family protein
Bra034002	AT1G67360	AT1G67360 (E=1e-090) | rubber elongation factor (REF) family protein
Bra004010	AT1G68990	AT1G68990 (E=3e-214) | DNA-directed RNA polymerase, mitochondrial (RPOMT)
Bra004354	AT1G68990	AT1G68990 (E=0.0) | DNA-directed RNA polymerase, mitochondrial (RPOMT)
Bra007913	AT1G70420	AT1G70420 (E=2e-080) | unknown protein
Bra016221	AT1G70420	AT1G70420 (E=5e-087) | unknown protein
Bra003944	AT1G70740	AT1G70740 (E=7e-199) | protein kinase family protein
Bra007940	AT1G70740	AT1G70740 (E=4e-208) | protein kinase family protein
Bra016191	AT1G70740	AT1G70740 (E=4e-213) | protein kinase family protein
Bra016148	AT1G71340	AT1G71340 (E=3e-144) | glycerophosphoryl diester phosphodiesterase family protein
Bra003925	AT1G71400	AT1G71400 (E=9e-238) AtRLP12 | AtRLP12 (Receptor Like Protein 12); protein binding
Bra004069	AT1G71400	AT1G71400 (E=9e-197) AtRLP12 | AtRLP12 (Receptor Like Protein 12); protein binding
Bra007978	AT1G71400	AT1G71400 (E=1e-235) AtRLP12 | AtRLP12 (Receptor Like Protein 12); protein binding
Bra014237	AT1G71400	AT1G71400 (E=2e-184) AtRLP12 | AtRLP12 (Receptor Like Protein 12); protein binding
Bra016142	AT1G71400	AT1G71400 (E=4e-222) AtRLP12 | AtRLP12 (Receptor Like Protein 12); protein binding
Bra020979	AT1G71400	AT1G71400 (E=3e-204) AtRLP12 | AtRLP12 (Receptor Like Protein 12); protein binding
Bra025934	AT1G71400	AT1G71400 (E=4e-203) AtRLP12 | AtRLP12 (Receptor Like Protein 12); protein binding
Bra016093	AT1G71980	AT1G71980 (E=1e-165) | protease-associated zinc finger (C3HC4-type RING finger) family protein
Bra003887	AT1G72200	AT1G72200 (E=2e-153) | zinc finger (C3HC4-type RING finger) family protein
Bra008015	AT1G72200	AT1G72200 (E=7e-132) | zinc finger (C3HC4-type RING finger) family protein
Bra008016	AT1G72200	AT1G72200 (E=7e-169) | zinc finger (C3HC4-type RING finger) family protein
Bra008022	AT1G72240	AT1G72240 (E=3e-035) | unknown protein
Bra016077	AT1G72240	AT1G72240 (E=4e-020) | unknown protein
Bra008027	AT1G72300	AT1G72300 (E=0.0) | leucine-rich repeat transmembrane protein kinase, putative
Bra016068	AT1G72300	AT1G72300 (E=0.0) | leucine-rich repeat transmembrane protein kinase, putative
Bra008042	AT1G72700	AT1G72700 (E=0.0) | haloacid dehalogenase-like hydrolase family protein
Bra016040	AT1G72700	AT1G72700 (E=0.0) | haloacid dehalogenase-like hydrolase family protein
Bra008071	AT1G73120	AT1G73120 (E=6e-042) | unknown protein
Bra016016	AT1G73120	AT1G73120 (E=5e-049) | unknown protein
Bra003842	AT1G73500	AT1G73500 (E=2e-148) ATMKK9, MKK9 | MKK9 (MAP KINASE KINASE 9); MAP kinase kinase/ kinase/ protein kinase activator
Bra008099	AT1G73500	AT1G73500 (E=2e-131) ATMKK9, MKK9 | MKK9 (MAP KINASE KINASE 9); MAP kinase kinase/ kinase/ protein kinase activator
Bra008101	AT1G73540	AT1G73540 (E=3e-071) atnudt21 | atnudt21 (Arabidopsis thaliana Nudix hydrolase homolog 21); hydrolase
Bra015986	AT1G73540	AT1G73540 (E=4e-068) atnudt21 | atnudt21 (Arabidopsis thaliana Nudix hydrolase homolog 21); hydrolase
Bra008157	AT1G74590	AT1G74590 (E=2e-100) ATGSTU10, GSTU10 | GSTU10 (GLUTATHIONE S-TRANSFERASE TAU 10); glutathione transferase
Bra015901	AT1G74590	AT1G74590 (E=3e-103) ATGSTU10, GSTU10 | GSTU10 (GLUTATHIONE S-TRANSFERASE TAU 10); glutathione transferase
Bra003790	AT1G74680	AT1G74680 (E=4e-231) | exostosin family protein
Bra003772	AT1G75080	AT1G75080 (E=2e-143) BZR1 | BZR1 (BRASSINAZOLE-RESISTANT 1); DNA binding / transcription regulator/ transcription repressor
Bra015868	AT1G75080	AT1G75080 (E=2e-126) BZR1 | BZR1 (BRASSINAZOLE-RESISTANT 1); DNA binding / transcription regulator/ transcription repressor
Bra003760	AT1G75230	AT1G75230 (E=6e-115) | HhH-GPD base excision DNA repair family protein
Bra008191	AT1G75380	AT1G75380 (E=1e-156) | wound-responsive protein-related
Bra015796	AT1G76040	AT1G76040 (E=3e-255) CPK29 | CPK29; ATP binding / calcium ion binding / calmodulin-dependent protein kinase/ kinase/ protein kinase/ protein serine/threonine kinase/ protein tyrosine kinase
Bra015789	AT1G76090	AT1G76090 (E=9e-194) SMT3 | SMT3 (STEROL METHYLTRANSFERASE 3); S-adenosylmethionine-dependent methyltransferase/ sterol 24-C-methyltransferase
Bra003720	AT1G76410	AT1G76410 (E=2e-061) ATL8 | ATL8; protein binding / zinc ion binding
Bra008257	AT1G76410	AT1G76410 (E=5e-055) ATL8 | ATL8; protein binding / zinc ion binding
Bra015751	AT1G76410	AT1G76410 (E=6e-048) ATL8 | ATL8; protein binding / zinc ion binding
Bra015734	AT1G76550	AT1G76550 (E=0.0) | pyrophosphate--fructose-6-phosphate 1-phosphotransferase alpha subunit, putative / pyrophosphate-dependent 6-phosphofructose-1-kinase, putative
Bra003714	AT1G76600	AT1G76600 (E=3e-072) | unknown protein
Bra008267	AT1G76600	AT1G76600 (E=2e-075) | unknown protein
Bra003712	AT1G76650	AT1G76650 (E=8e-078) CML38 | calcium-binding EF hand family protein
Bra015727	AT1G76650	AT1G76650 (E=3e-076) CML38 | calcium-binding EF hand family protein
Bra003707	AT1G76790	AT1G76790 (E=7e-151) | O-methyltransferase family 2 protein
Bra015719	AT1G76790	AT1G76790 (E=6e-159) | O-methyltransferase family 2 protein
Bra003678	AT1G77590	AT1G77590 (E=0.0) LACS9 | LACS9 (LONG CHAIN ACYL-COA SYNTHETASE 9); long-chain-fatty-acid-CoA ligase
Bra015660	AT1G77640	AT1G77640 (E=7e-069) | AP2 domain-containing transcription factor, putative
Bra003674	AT1G77690	AT1G77690 (E=1e-251) LAX3 | LAX3 (LIKE AUX1 3); amino acid transmembrane transporter/ auxin influx transmembrane transporter/ transporter
Bra008325	AT1G77690	AT1G77690 (E=5e-256) LAX3 | LAX3 (LIKE AUX1 3); amino acid transmembrane transporter/ auxin influx transmembrane transporter/ transporter
Bra017453	AT1G79850	AT1G79850 (E=7e-043) RPS17, CS17, PRPS17 | RPS17 (RIBOSOMAL PROTEIN S17); structural constituent of ribosome
Bra003562	AT1G80360	AT1G80360 (E=6e-197) | aminotransferase class I and II family protein
Bra008478	AT1G80360	AT1G80360 (E=6e-179) | aminotransferase class I and II family protein
Bra035187	AT1G80360	AT1G80360 (E=5e-187) | aminotransferase class I and II family protein
Bra035183	AT1G80440	AT1G80440 (E=1e-171) | kelch repeat-containing F-box family protein
Bra000832	AT1G80960	AT1G80960 (E=3e-138) | F-box protein-related
Bra015352	AT1G80960	AT1G80960 (E=2e-126) | F-box protein-related
Bra015557	AT1G80960	AT1G80960 (E=4e-069) | F-box protein-related
Bra022330	AT1G80960	AT1G80960 (E=3e-141) | F-box protein-related
Bra000005	AT2G37550	AT2G37550 (E=2e-159) ASP1, AGD7 | AGD7; ARF GTPase activator/ DNA binding / zinc ion binding
Bra017179	AT2G37550	AT2G37550 (E=2e-141) ASP1, AGD7 | AGD7; ARF GTPase activator/ DNA binding / zinc ion binding
Bra026910	AT2G37550	AT2G37550 (E=1e-058) ASP1, AGD7 | AGD7; ARF GTPase activator/ DNA binding / zinc ion binding
Bra000052	AT2G38310	AT2G38310 (E=2e-101) | unknown protein
Bra005115	AT2G38310	AT2G38310 (E=9e-079) | unknown protein
Bra017125	AT2G38310	AT2G38310 (E=2e-096) | unknown protein
Bra000096	AT2G38800	AT2G38800 (E=7e-091) | calmodulin-binding protein-related
Bra005077	AT2G38800	AT2G38800 (E=3e-092) | calmodulin-binding protein-related
Bra004940	AT2G45820	AT2G45820 (E=6e-059) | DNA-binding protein, putative
Bra039311	AT2G45820	AT2G45820 (E=8e-061) | DNA-binding protein, putative
Bra018379	AT2G29550	AT2G29550 (E=7e-242) TUB7 | TUB7; structural constituent of cytoskeleton
Bra039987	AT2G29550	AT2G29550 (E=2e-240) TUB7 | TUB7; structural constituent of cytoskeleton
Bra024484	AT2G17980	AT2G17980 (E=8e-162) ATSLY1 | ATSLY1; protein transporter
Bra004781	AT2G43750	AT2G43750 (E=1e-187) OASB, ACS1, CPACS1, ATCS-B | OASB (O-ACETYLSERINE (THIOL) LYASE B); cysteine synthase
Bra037682	AT2G43750	AT2G43750 (E=6e-180) OASB, ACS1, CPACS1, ATCS-B | OASB (O-ACETYLSERINE (THIOL) LYASE B); cysteine synthase
Bra006375	AT2G20790	AT2G20790 (E=9e-280) | protein binding
Bra007761	AT2G26300	AT2G26300 (E=2e-198) GPA1, GP ALPHA 1, ATGPA1 | GP ALPHA 1 (G PROTEIN ALPHA SUBUNIT 1); GTP binding / GTPase/ channel regulator/ signal transducer
Bra000578	AT2G26560	AT2G26560 (E=1e-207) PLP2, PLA IIA, PLA2A | PLA2A (PHOSPHOLIPASE A 2A); lipase/ nutrient reservoir
Bra017207	AT2G37110	AT2G37110 (E=6e-112) | unknown protein
Bra023098	AT2G37110	AT2G37110 (E=3e-129) | unknown protein
Bra037196	AT2G10940	AT2G10940 (E=2e-033) | protease inhibitor/seed storage/lipid transfer protein (LTP) family protein
Bra037234	AT2G18170	AT2G18170 (E=9e-200) ATMPK7, MPK7 | ATMPK7 (ARABIDOPSIS THALIANA MAP KINASE 7); MAP kinase/ kinase
Bra039629	AT2G18170	AT2G18170 (E=2e-199) ATMPK7, MPK7 | ATMPK7 (ARABIDOPSIS THALIANA MAP KINASE 7); MAP kinase/ kinase
Bra031184	AT2G21380	AT2G21380 (E=0.0) | kinesin motor protein-related
Bra025481	AT2G38860	AT2G38860 (E=1e-190) YLS5 | YLS5
Bra007844	AT2G24500	AT2G24500 (E=2e-155) FZF | FZF; transcription factor
Bra011270	AT2G24500	AT2G24500 (E=3e-134) FZF | FZF; transcription factor
Bra000315	AT2G43620	AT2G43620 (E=8e-128) | chitinase, putative
Bra004772	AT2G43620	AT2G43620 (E=8e-120) | chitinase, putative
Bra021642	AT2G30550	AT2G30550 (E=7e-244) | lipase class 3 family protein
Bra000421	AT2G46370	AT2G46370 (E=1e-304) JAR1, FIN219 | JAR1 (JASMONATE RESISTANT 1); ATP binding / adenylyltransferase/ catalytic/ jasmonate-amino synthetase
Bra004543	AT2G46370	AT2G46370 (E=3e-304) JAR1, FIN219 | JAR1 (JASMONATE RESISTANT 1); ATP binding / adenylyltransferase/ catalytic/ jasmonate-amino synthetase
Bra039284	AT2G46370	AT2G46370 (E=1e-298) JAR1, FIN219 | JAR1 (JASMONATE RESISTANT 1); ATP binding / adenylyltransferase/ catalytic/ jasmonate-amino synthetase
Bra013161	AT2G06050	AT2G06050 (E=2e-204) OPR3 | OPR3 (OPDA-REDUCTASE 3); 12-oxophytodienoate reductase
Bra004450	AT2G47510	AT2G47510 (E=2e-129) FUM1 | FUM1 (FUMARASE 1); catalytic/ fumarate hydratase
Bra011576	AT2G16720	AT2G16720 (E=1e-083) MYB7, ATMYB7, ATY49 | MYB7 (MYB DOMAIN PROTEIN 7); DNA binding / transcription factor
Bra013055	AT2G16720	AT2G16720 (E=1e-087) MYB7, ATMYB7, ATY49 | MYB7 (MYB DOMAIN PROTEIN 7); DNA binding / transcription factor
Bra030234	AT2G22470	AT2G22470 (E=2e-017) AGP2, ATAGP2 | AGP2 (ARABINOGALACTAN PROTEIN 2)
Bra000460	AT2G47730	AT2G47730 (E=1e-102) ATGSTF8, ATGSTF5, GST6, GSTF8 | ATGSTF8 (ARABIDOPSIS THALIANA GLUTATHIONE S-TRANSFERASE PHI 8); glutathione binding / glutathione transferase
Bra004434	AT2G47730	AT2G47730 (E=7e-090) ATGSTF8, ATGSTF5, GST6, GSTF8 | ATGSTF8 (ARABIDOPSIS THALIANA GLUTATHIONE S-TRANSFERASE PHI 8); glutathione binding / glutathione transferase
Bra004651	AT2G41810	AT2G41810 (E=8e-198) | FUNCTIONS IN: molecular_function unknown; INVOLVED IN: biological_process unknown; LOCATED IN: endomembrane system; EXPRESSED IN: root; CONTAINS InterPro DOMAIN/s: Protein of unknown function DUF642 (InterPro:IPR006946), Galactose-binding like (InterPro:IPR008979); BEST Arabidopsis thaliana protein match is: unknown protein (TAIR:AT2G41800.1); Has 161 Blast hits to 157 prot…
Bra004759	AT2G43400	AT2G43400 (E=0.0) ETFQO | ETFQO (electron-transfer flavoprotein:ubiquinone oxidoreductase); catalytic/ electron carrier/ electron-transferring-flavoprotein dehydrogenase
Bra017277	AT2G35940	AT2G35940 (E=6e-297) BLH1 | BLH1 (BEL1-LIKE HOMEODOMAIN 1); DNA binding / protein heterodimerization/ protein homodimerization/ transcription factor
Bra023045	AT2G35940	AT2G35940 (E=1e-164) BLH1 | BLH1 (BEL1-LIKE HOMEODOMAIN 1); DNA binding / protein heterodimerization/ protein homodimerization/ transcription factor
Bra005487	AT2G33540	AT2G33540 (E=0.0) CPL3, ATCPL3 | CPL3 (C-TERMINAL DOMAIN PHOSPHATASE-LIKE 3); CTD phosphatase/ phosphoprotein phosphatase
Bra013204	AT2G04520	AT2G04520 (E=1e-066) | eukaryotic translation initiation factor 1A, putative / eIF-1A, putative / eIF-4C, putative
Bra035390	AT2G04520	AT2G04520 (E=2e-062) | eukaryotic translation initiation factor 1A, putative / eIF-1A, putative / eIF-4C, putative
Bra000212	AT2G40900	AT2G40900 (E=1e-147) | nodulin MtN21 family protein
Bra004592	AT2G40900	AT2G40900 (E=7e-139) | nodulin MtN21 family protein
Bra016963	AT2G40900	AT2G40900 (E=2e-145) | nodulin MtN21 family protein
Bra000211	AT2G40890	AT2G40890 (E=2e-286) CYP98A3 | CYP98A3 (cytochrome P450, family 98, subfamily A, polypeptide 3); monooxygenase/ p-coumarate 3-hydroxylase
Bra004591	AT2G40890	AT2G40890 (E=3e-260) CYP98A3 | CYP98A3 (cytochrome P450, family 98, subfamily A, polypeptide 3); monooxygenase/ p-coumarate 3-hydroxylase
Bra005572	AT2G32210	AT2G32210 (E=3e-026) | unknown protein
Bra007856	AT2G24420	AT2G24420 (E=3e-151) | DNA repair ATPase-related
Bra032096	AT2G24420	AT2G24420 (E=2e-140) | DNA repair ATPase-related
Bra000393	AT2G45660	AT2G45660 (E=6e-092) AGL20, SOC1 | AGL20 (AGAMOUS-LIKE 20); transcription factor
Bra004928	AT2G45660	AT2G45660 (E=6e-082) AGL20, SOC1 | AGL20 (AGAMOUS-LIKE 20); transcription factor
Bra039324	AT2G45660	AT2G45660 (E=9e-083) AGL20, SOC1 | AGL20 (AGAMOUS-LIKE 20); transcription factor
Bra000210	AT2G40880	AT2G40880 (E=2e-041) FL3-27, ATCYSA | ATCYSA (CYSTATIN A); cysteine-type endopeptidase inhibitor
Bra016965	AT2G40880	AT2G40880 (E=4e-044) FL3-27, ATCYSA | ATCYSA (CYSTATIN A); cysteine-type endopeptidase inhibitor
Bra005315	AT2G35680	AT2G35680 (E=9e-147) | dual specificity protein phosphatase family protein
Bra017303	AT2G35680	AT2G35680 (E=5e-146) | dual specificity protein phosphatase family protein
Bra023024	AT2G35680	AT2G35680 (E=2e-082) | dual specificity protein phosphatase family protein
Bra000184	AT2G40330	AT2G40330 (E=4e-096) | Bet v I allergen family protein
Bra004967	AT2G40330	AT2G40330 (E=7e-085) | Bet v I allergen family protein
Bra017012	AT2G40330	AT2G40330 (E=9e-090) | Bet v I allergen family protein
Bra013183	AT2G05100	AT2G05100 (E=2e-140) LHCB2.1, LHCB2 | LHCB2.1; chlorophyll binding
Bra024457	AT2G18750	AT2G18750 (E=2e-295) | calmodulin-binding protein
Bra038552	AT2G18750	AT2G18750 (E=4e-300) | calmodulin-binding protein
Bra000065	AT2G38480	AT2G38480 (E=7e-061) | integral membrane protein, putative
Bra017116	AT2G38480	AT2G38480 (E=2e-069) | integral membrane protein, putative
Bra018251	AT2G31360	AT2G31360 (E=6e-159) ADS2 | ADS2 (16:0Delta9 Arabidopsis desaturase 2); oxidoreductase
Bra021736	AT2G31360	AT2G31360 (E=5e-158) ADS2 | ADS2 (16:0Delta9 Arabidopsis desaturase 2); oxidoreductase
Bra005418	AT2G34520	AT2G34520 (E=2e-049) RPS14 | RPS14 (mitochondrial ribosomal protein S14); structural constituent of ribosome
Bra021918	AT2G34520	AT2G34520 (E=1e-048) RPS14 | RPS14 (mitochondrial ribosomal protein S14); structural constituent of ribosome
Bra030238	AT2G22430	AT2G22430 (E=3e-102) ATHB6 | ATHB6; DNA binding / protein binding / sequence-specific DNA binding / transcription activator/ transcription factor
Bra038523	AT2G22430	AT2G22430 (E=1e-116) ATHB6 | ATHB6; DNA binding / protein binding / sequence-specific DNA binding / transcription activator/ transcription factor
Bra004806	AT2G44120	AT2G44120 (E=1e-119) | 60S ribosomal protein L7 (RPL7C)
Bra037665	AT2G44120	AT2G44120 (E=6e-120) | 60S ribosomal protein L7 (RPL7C)
Bra031168	AT2G21180	AT2G21180 (E=9e-036) | unknown protein
Bra018383	AT2G29500	AT2G29500 (E=1e-063) | 17.6 kDa class I small heat shock protein (HSP17.6B-CI)
Bra018384	AT2G29500	AT2G29500 (E=3e-053) | 17.6 kDa class I small heat shock protein (HSP17.6B-CI)
Bra028392	AT2G29080	AT2G29080 (E=0.0) ftsh3 | ftsh3 (FtsH protease 3); ATP-dependent peptidase/ ATPase
Bra035651	AT2G29080	AT2G29080 (E=0.0) ftsh3 | ftsh3 (FtsH protease 3); ATP-dependent peptidase/ ATPase
Bra000544	AT2G26530	AT2G26530 (E=1e-070) AR781 | AR781
Bra004694	AT2G42450	AT2G42450 (E=5e-248) | lipase class 3 family protein
Bra021872	AT2G33730	AT2G33730 (E=8e-275) | DEAD box RNA helicase, putative
Bra013136	AT2G13790	AT2G13790 (E=2e-182) ATSERK4, SERK4, BKK1 | SERK4 (SOMATIC EMBRYOGENESIS RECEPTOR-LIKE KINASE 4); protein binding / protein kinase/ transmembrane receptor protein serine/threonine kinase
Bra032128	AT2G13790	AT2G13790 (E=5e-153) ATSERK4, SERK4, BKK1 | SERK4 (SOMATIC EMBRYOGENESIS RECEPTOR-LIKE KINASE 4); protein binding / protein kinase/ transmembrane receptor protein serine/threonine kinase
Bra041056	AT2G13790	AT2G13790 (E=7e-185) ATSERK4, SERK4, BKK1 | SERK4 (SOMATIC EMBRYOGENESIS RECEPTOR-LIKE KINASE 4); protein binding / protein kinase/ transmembrane receptor protein serine/threonine kinase
Bra005126	AT2G38280	AT2G38280 (E=0.0) FAC1, ATAMPD | FAC1 (EMBRYONIC FACTOR1); AMP deaminase
Bra017131	AT2G38280	AT2G38280 (E=0.0) FAC1, ATAMPD | FAC1 (EMBRYONIC FACTOR1); AMP deaminase
Bra030323	AT2G21070	AT2G21070 (E=7e-119) FIO1 | FIO1 (FIONA1); methyltransferase
Bra018313	AT2G30470	AT2G30470 (E=1e-313) HSI2, VAL1 | HSI2 (HIGH-LEVEL EXPRESSION OF SUGAR-INDUCIBLE GENE 2); transcription factor/ transcription repressor
Bra021635	AT2G30470	AT2G30470 (E=3e-301) HSI2, VAL1 | HSI2 (HIGH-LEVEL EXPRESSION OF SUGAR-INDUCIBLE GENE 2); transcription factor/ transcription repressor
Bra022801	AT2G30470	AT2G30470 (E=0.0) HSI2, VAL1 | HSI2 (HIGH-LEVEL EXPRESSION OF SUGAR-INDUCIBLE GENE 2); transcription factor/ transcription repressor
Bra038829	AT2G18900	AT2G18900 (E=0.0) | transducin family protein / WD-40 repeat family protein
Bra022816	AT2G30870	AT2G30870 (E=5e-116) ATGSTF10, ERD13, ATGSTF4, GSTF10 | GSTF10 (HALIANA GLUTATHIONE S-TRANSFERASE PHI 10); copper ion binding / glutathione binding / glutathione transferase
Bra005501	AT2G33380	AT2G33380 (E=3e-114) RD20 | RD20 (RESPONSIVE TO DESSICATION 20); calcium ion binding
Bra021847	AT2G33380	AT2G33380 (E=4e-109) RD20 | RD20 (RESPONSIVE TO DESSICATION 20); calcium ion binding
Bra022936	AT2G33380	AT2G33380 (E=1e-112) RD20 | RD20 (RESPONSIVE TO DESSICATION 20); calcium ion binding
Bra000371	AT2G40360	AT2G40360 (E=0.0) | transducin family protein / WD-40 repeat family protein
Bra004892	AT2G40360	AT2G40360 (E=0.0) | transducin family protein / WD-40 repeat family protein
Bra018346	AT2G30020	AT1G07160 (E=2e-118) | protein phosphatase 2C, putative / PP2C, putative
Bra022772	AT2G30020	AT2G30020 (E=2e-142) | protein phosphatase 2C, putative / PP2C, putative
Bra025601	AT2G22980	AT2G22980 (E=9e-131) SCPL13 | serine-type carboxypeptidase
Bra000150	AT2G39800	AT2G39800 (E=0.0) P5CS1, ATP5CS | P5CS1 (DELTA1-PYRROLINE-5-CARBOXYLATE SYNTHASE 1); delta1-pyrroline-5-carboxylate synthetase
Bra005012	AT2G39800	AT2G39800 (E=0.0) P5CS1, ATP5CS | P5CS1 (DELTA1-PYRROLINE-5-CARBOXYLATE SYNTHASE 1); delta1-pyrroline-5-carboxylate synthetase
Bra017051	AT2G39800	AT2G39800 (E=0.0) P5CS1, ATP5CS | P5CS1 (DELTA1-PYRROLINE-5-CARBOXYLATE SYNTHASE 1); delta1-pyrroline-5-carboxylate synthetase
Bra004768	AT2G43510	AT2G43510 (E=2e-034) ATTI1 | ATTI1; serine-type endopeptidase inhibitor
Bra014534	AT2G43510	AT2G43510 (E=5e-008) ATTI1 | ATTI1; serine-type endopeptidase inhibitor
Bra037705	AT2G43510	AT2G43510 (E=4e-026) ATTI1 | ATTI1; serine-type endopeptidase inhibitor
Bra016344	AT2G47170	AT1G70490 (E=2e-101) ATARFA1D, ARFA1D | ARFA1D; GTP binding / phospholipase activator/ protein binding
Bra000419	AT2G46330	AT2G46330 (E=1e-031) AGP16, ATAGP16 | AGP16 (ARABINOGALACTAN PROTEIN 16)
Bra004546	AT2G46330	AT2G46330 (E=2e-031) AGP16, ATAGP16 | AGP16 (ARABINOGALACTAN PROTEIN 16)
Bra000178	AT2G40220	AT2G40220 (E=1e-082) ABI4, SUN6, SIS5, ISI3, GIN6, SAN5 | ABI4 (ABA INSENSITIVE 4); DNA binding / transcription factor
Bra004978	AT2G40220	AT2G40220 (E=4e-078) ABI4, SUN6, SIS5, ISI3, GIN6, SAN5 | ABI4 (ABA INSENSITIVE 4); DNA binding / transcription factor
Bra018311	AT2G30490	AT2G30490 (E=3e-256) ATC4H, C4H, CYP73A5 | C4H (CINNAMATE-4-HYDROXYLASE); trans-cinnamate 4-monooxygenase
Bra021636	AT2G30490	AT2G30490 (E=5e-231) ATC4H, C4H, CYP73A5 | C4H (CINNAMATE-4-HYDROXYLASE); trans-cinnamate 4-monooxygenase
Bra021637	AT2G30490	AT2G30490 (E=2e-256) ATC4H, C4H, CYP73A5 | C4H (CINNAMATE-4-HYDROXYLASE); trans-cinnamate 4-monooxygenase
Bra022802	AT2G30490	AT2G30490 (E=7e-243) ATC4H, C4H, CYP73A5 | C4H (CINNAMATE-4-HYDROXYLASE); trans-cinnamate 4-monooxygenase
Bra022803	AT2G30490	AT2G30490 (E=5e-255) ATC4H, C4H, CYP73A5 | C4H (CINNAMATE-4-HYDROXYLASE); trans-cinnamate 4-monooxygenase
Bra017210	AT2G37040	AT2G37040 (E=0.0) pal1, ATPAL1 | pal1 (Phe ammonia lyase 1); phenylalanine ammonia-lyase
Bra000132	AT2G39420	AT2G39420 (E=5e-166) | esterase/lipase/thioesterase family protein
Bra017076	AT2G39420	AT2G39420 (E=1e-168) | esterase/lipase/thioesterase family protein
Bra011655	AT2G17870	AT2G17870 (E=4e-039) | cold-shock DNA-binding family protein
Bra012034	AT2G27100	AT2G27100 (E=2e-245) SE | SE (SERRATE); DNA binding / transcription factor
Bra034322	AT2G27100	AT2G27100 (E=2e-249) SE | SE (SERRATE); DNA binding / transcription factor
Bra024812	AT2G02710	AT2G02710 (E=4e-107) PLP, PLPB | PLPB (PAS/LOV PROTEIN B); signal transducer/ two-component sensor
Bra012006	AT2G27690	AT2G27690 (E=2e-238) CYP94C1 | CYP94C1; fatty acid (omega-1)-hydroxylase/ oxygen binding
Bra005287	AT2G36270	AT2G36270 (E=5e-133) ABI5, GIA1 | ABI5 (ABA INSENSITIVE 5); DNA binding / transcription activator/ transcription factor
Bra017251	AT2G36270	AT2G36270 (E=3e-070) ABI5, GIA1 | ABI5 (ABA INSENSITIVE 5); DNA binding / transcription activator/ transcription factor
Bra007795	AT2G25520	AT2G25520 (E=4e-170) | phosphate translocator-related
Bra034256	AT2G25520	AT2G25520 (E=3e-162) | phosphate translocator-related
Bra013148	AT2G13360	AT2G13360 (E=3e-217) AGT, AGT1 | AGT (ALANINE:GLYOXYLATE AMINOTRANSFERASE); alanine-glyoxylate transaminase/ serine-glyoxylate transaminase/ serine-pyruvate transaminase
Bra037207	AT2G13360	AT2G13360 (E=1e-217) AGT, AGT1 | AGT (ALANINE:GLYOXYLATE AMINOTRANSFERASE); alanine-glyoxylate transaminase/ serine-glyoxylate transaminase/ serine-pyruvate transaminase
Bra021670	AT2G25450	AT2G25450 (E=3e-155) | 2-oxoglutarate-dependent dioxygenase, putative
Bra021671	AT2G25450	AT2G25450 (E=2e-154) | 2-oxoglutarate-dependent dioxygenase, putative
Bra022920	AT2G25450	AT2G25450 (E=4e-121) | 2-oxoglutarate-dependent dioxygenase, putative
Bra039029	AT2G19900	AT2G19900 (E=1e-314) ATNADP-ME1 | ATNADP-ME1 (NADP-malic enzyme 1); malate dehydrogenase (oxaloacetate-decarboxylating) (NADP+)/ malic enzyme/ oxidoreductase, acting on NADH or NADPH, NAD or NADP as acceptor
Bra037240	AT2G18050	AT2G18050 (E=5e-027) HIS1-3 | HIS1-3 (HISTONE H1-3); DNA binding / nucleosomal DNA binding
Bra030254	AT2G22230	AT2G22230 (E=1e-088) | beta-hydroxyacyl-ACP dehydratase, putative
Bra038539	AT2G22230	AT2G22230 (E=2e-086) | beta-hydroxyacyl-ACP dehydratase, putative
Bra015174	AT2G05940	AT2G05940 (E=1e-225) | protein kinase, putative
Bra017364	AT2G03760	AT2G03760 (E=5e-161) ST, ATST1, RAR047, ST1 | ST; brassinosteroid sulfotransferase/ sulfotransferase
Bra017368	AT2G03760	AT2G03760 (E=8e-151) ST, ATST1, RAR047, ST1 | ST; brassinosteroid sulfotransferase/ sulfotransferase
Bra017369	AT2G03760	AT2G03760 (E=7e-061) ST, ATST1, RAR047, ST1 | ST; brassinosteroid sulfotransferase/ sulfotransferase
Bra017370	AT2G03760	AT2G03760 (E=2e-165) ST, ATST1, RAR047, ST1 | ST; brassinosteroid sulfotransferase/ sulfotransferase
Bra017371	AT2G03760	AT2G03760 (E=7e-069) ST, ATST1, RAR047, ST1 | ST; brassinosteroid sulfotransferase/ sulfotransferase
Bra017372	AT2G03760	AT2G03760 (E=9e-064) ST, ATST1, RAR047, ST1 | ST; brassinosteroid sulfotransferase/ sulfotransferase
Bra026535	AT2G03760	AT2G03760 (E=8e-136) ST, ATST1, RAR047, ST1 | ST; brassinosteroid sulfotransferase/ sulfotransferase
Bra026536	AT2G03760	AT2G03760 (E=1e-073) ST, ATST1, RAR047, ST1 | ST; brassinosteroid sulfotransferase/ sulfotransferase
Bra026538	AT2G03760	AT2G03760 (E=8e-042) ST, ATST1, RAR047, ST1 | ST; brassinosteroid sulfotransferase/ sulfotransferase
Bra002011	AT2G16950	AT2G16950 (E=0.0) TRN1, ATTRN1 | TRN1 (TRANSPORTIN 1); protein transporter
Bra010184	AT2G16950	AT2G16950 (E=3e-066) TRN1, ATTRN1 | TRN1 (TRANSPORTIN 1); protein transporter
Bra013038	AT2G16950	AT2G16950 (E=0.0) TRN1, ATTRN1 | TRN1 (TRANSPORTIN 1); protein transporter
Bra037286	AT2G16950	AT2G16950 (E=0.0) TRN1, ATTRN1 | TRN1 (TRANSPORTIN 1); protein transporter
Bra005131	AT2G38170	AT2G38170 (E=7e-194) CAX1, ATCAX1, RCI4 | CAX1 (cation exchanger 1); calcium ion transmembrane transporter/ calcium:cation antiporter/ calcium:hydrogen antiporter
Bra017134	AT2G38170	AT2G38170 (E=1e-188) CAX1, ATCAX1, RCI4 | CAX1 (cation exchanger 1); calcium ion transmembrane transporter/ calcium:cation antiporter/ calcium:hydrogen antiporter
Bra036701	AT2G19800	AT2G19800 (E=1e-169) MIOX2 | MIOX2 (MYO-INOSITOL OXYGENASE 2); inositol oxygenase
Bra039021	AT2G19800	AT2G19800 (E=4e-175) MIOX2 | MIOX2 (MYO-INOSITOL OXYGENASE 2); inositol oxygenase
Bra000480	AT2G28840	AT2G28840 (E=3e-182) | ankyrin repeat family protein
Bra011923	AT2G28840	AT2G28840 (E=2e-211) | ankyrin repeat family protein
Bra035664	AT2G28840	AT2G28840 (E=4e-174) | ankyrin repeat family protein
Bra004474	AT2G47180	AT2G47180 (E=2e-180) AtGolS1 | AtGolS1 (Arabidopsis thaliana galactinol synthase 1); transferase, transferring glycosyl groups / transferase, transferring hexosyl groups
Bra021388	AT2G47180	AT2G47180 (E=2e-181) AtGolS1 | AtGolS1 (Arabidopsis thaliana galactinol synthase 1); transferase, transferring glycosyl groups / transferase, transferring hexosyl groups
Bra013058	AT2G16700	AT2G16700 (E=4e-073) ADF5, ATADF5 | ADF5 (ACTIN DEPOLYMERIZING FACTOR 5); actin binding
Bra004915	AT2G45470	AT2G45470 (E=2e-155) FLA8, AGP8 | FLA8 (FASCICLIN-LIKE ARABINOGALACTAN PROTEIN 8)
Bra039335	AT2G45470	AT2G45470 (E=3e-134) FLA8, AGP8 | FLA8 (FASCICLIN-LIKE ARABINOGALACTAN PROTEIN 8)
Bra005144	AT2G38000	AT2G38000 (E=1e-201) | chaperone protein dnaJ-related
Bra017063	AT2G39570	AT2G39570 (E=3e-203) | ACT domain-containing protein
Bra005547	AT2G32900	AT2G32900 (E=5e-186) ATZW10 | ATZW10
Bra022921	AT2G32900	AT2G32900 (E=8e-202) ATZW10 | ATZW10
Bra030220	AT2G22660	AT2G22660 (E=2e-300) | FUNCTIONS IN: molecular_function unknown; INVOLVED IN: biological_process unknown; LOCATED IN: plasma membrane; EXPRESSED IN: 24 plant structures; EXPRESSED DURING: 13 growth stages; CONTAINS InterPro DOMAIN/s: Protein of unknown function DUF1399 (InterPro:IPR009836); BEST Arabidopsis thaliana protein match is: glycine-rich protein (TAIR:AT4G37900.1); Has 14843 Blast hits t…
Bra016889	AT2G42220	AT2G42220 (E=2e-108) | rhodanese-like domain-containing protein
Bra000149	AT2G39770	AT2G39770 (E=5e-201) CYT1, VTC1, SOZ1, EMB101, GMP1 | CYT1 (CYTOKINESIS DEFECTIVE 1); mannose-1-phosphate guanylyltransferase/ nucleotidyltransferase
Bra005014	AT2G39770	AT2G39770 (E=3e-194) CYT1, VTC1, SOZ1, EMB101, GMP1 | CYT1 (CYTOKINESIS DEFECTIVE 1); mannose-1-phosphate guanylyltransferase/ nucleotidyltransferase
Bra017052	AT2G39770	AT2G39770 (E=9e-202) CYT1, VTC1, SOZ1, EMB101, GMP1 | CYT1 (CYTOKINESIS DEFECTIVE 1); mannose-1-phosphate guanylyltransferase/ nucleotidyltransferase
Bra021677	AT2G30920	AT2G30920 (E=4e-072) ATCOQ3, EMB3002, COQ3 | ATCOQ3 (ARABDIOPSIS THALIANA COENZYME Q 3); hexaprenyldihydroxybenzoate methyltransferase/ polyprenyldihydroxybenzoate methyltransferase
Bra005394	AT2G34770	AT2G34770 (E=1e-126) FAH1 | FAH1 (FATTY ACID HYDROXYLASE 1); catalytic/ fatty acid alpha-hydroxylase
Bra022990	AT2G34770	AT2G34770 (E=2e-122) FAH1 | FAH1 (FATTY ACID HYDROXYLASE 1); catalytic/ fatty acid alpha-hydroxylase
Bra017445	AT2G01540	AT2G01540 (E=1e-092) | C2 domain-containing protein
Bra024877	AT2G01540	AT2G01540 (E=1e-095) | C2 domain-containing protein
Bra026650	AT2G01540	AT2G01540 (E=3e-098) | C2 domain-containing protein
Bra000326	AT2G43790	AT2G43790 (E=5e-219) ATMPK6, MPK6, MAPK6 | ATMPK6 (ARABIDOPSIS THALIANA MAP KINASE 6); MAP kinase/ kinase
Bra004784	AT2G43790	AT2G43790 (E=1e-220) ATMPK6, MPK6, MAPK6 | ATMPK6 (ARABIDOPSIS THALIANA MAP KINASE 6); MAP kinase/ kinase
Bra007475	AT2G43790	AT2G43790 (E=9e-129) ATMPK6, MPK6, MAPK6 | ATMPK6 (ARABIDOPSIS THALIANA MAP KINASE 6); MAP kinase/ kinase
Bra007476	AT2G43790	AT2G43790 (E=3e-128) ATMPK6, MPK6, MAPK6 | ATMPK6 (ARABIDOPSIS THALIANA MAP KINASE 6); MAP kinase/ kinase
Bra014527	AT2G43790	AT2G43790 (E=2e-133) ATMPK6, MPK6, MAPK6 | ATMPK6 (ARABIDOPSIS THALIANA MAP KINASE 6); MAP kinase/ kinase
Bra014528	AT2G43790	AT2G43790 (E=9e-137) ATMPK6, MPK6, MAPK6 | ATMPK6 (ARABIDOPSIS THALIANA MAP KINASE 6); MAP kinase/ kinase
Bra023072	AT2G36530	AT2G36530 (E=9e-250) LOS2 | LOS2; copper ion binding / phosphopyruvate hydratase
Bra018249	AT2G31380	AT2G31380 (E=3e-125) STH | STH; protein domain specific binding / transcription factor/ zinc ion binding
Bra021734	AT2G31380	AT2G31380 (E=4e-115) STH | STH; protein domain specific binding / transcription factor/ zinc ion binding
Bra032441	AT2G31380	AT2G31380 (E=3e-086) STH | STH; protein domain specific binding / transcription factor/ zinc ion binding
Bra024782	AT2G03260	AT2G03260 (E=0.0) | EXS family protein / ERD1/XPR1/SYG1 family protein
Bra024783	AT2G03260	AT2G03260 (E=0.0) | EXS family protein / ERD1/XPR1/SYG1 family protein
Bra024469	AT2G18400	AT2G18400 (E=8e-048) | ribosomal protein L6 family protein
Bra039612	AT2G18400	AT2G18400 (E=3e-047) | ribosomal protein L6 family protein
Bra007816	AT2G25140	AT2G25140 (E=0.0) HSP98.7, CLPB-M, CLPB4 | CLPB4 (CASEIN LYTIC PROTEINASE B4); ATP binding / ATPase/ nucleoside-triphosphatase/ nucleotide binding / protein binding
Bra005546	AT2G32920	AT2G32920 (E=1e-206) ATPDIL2-3, PDI9, ATPDI9 | ATPDIL2-3 (PDI-LIKE 2-3); protein disulfide isomerase
Bra000124	AT2G39210	AT2G39210 (E=3e-292) | nodulin family protein
Bra005059	AT2G39210	AT2G39210 (E=7e-272) | nodulin family protein
Bra017085	AT2G39210	AT2G39210 (E=5e-288) | nodulin family protein
Bra017455	AT2G01340	AT2G01340 (E=6e-081) | unknown protein
Bra024890	AT2G01340	AT2G01340 (E=1e-089) | unknown protein
Bra026672	AT2G01340	AT2G01340 (E=4e-090) | unknown protein
Bra022956	AT2G33830	AT2G33830 (E=5e-058) | dormancy/auxin associated family protein
Bra004743	AT2G43090	AT2G43090 (E=4e-113) | aconitase C-terminal domain-containing protein
Bra004953	AT2G45980	AT2G45980 (E=3e-055) | unknown protein
Bra039300	AT2G45980	AT2G45980 (E=3e-070) | unknown protein
Bra016860	AT2G42760	AT2G42760 (E=4e-048) | unknown protein
Bra032299	AT2G42760	AT2G42760 (E=2e-007) | unknown protein
Bra000584	AT2G21050	AT2G21050 (E=2e-259) | amino acid permease, putative
Bra031158	AT2G21050	AT2G21050 (E=2e-262) | amino acid permease, putative
Bra001619	AT2G16005	AT2G16005 (E=6e-018) | MD-2-related lipid recognition domain-containing protein / ML domain-containing protein
Bra001622	AT2G16005	AT2G16005 (E=6e-016) | MD-2-related lipid recognition domain-containing protein / ML domain-containing protein
Bra001623	AT2G16005	AT2G16005 (E=8e-025) | MD-2-related lipid recognition domain-containing protein / ML domain-containing protein
Bra021156	AT2G16005	AT2G16005 (E=3e-019) | MD-2-related lipid recognition domain-containing protein / ML domain-containing protein
Bra005378	AT2G34930	AT2G34930 (E=0.0) | disease resistance family protein
Bra022997	AT2G34930	AT2G34930 (E=0.0) | disease resistance family protein
Bra024140	AT2G19570	AT2G19570 (E=3e-068) CDA1, AT-CDA1, DESZ | CDA1 (CYTIDINE DEAMINASE 1); cytidine deaminase
Bra039004	AT2G19570	AT2G19570 (E=2e-132) CDA1, AT-CDA1, DESZ | CDA1 (CYTIDINE DEAMINASE 1); cytidine deaminase
Bra000122	AT2G39200	AT2G39200 (E=4e-200) MLO12, ATMLO12 | MLO12 (MILDEW RESISTANCE LOCUS O 12); calmodulin binding
Bra031090	AT2G19590	AT2G19590 (E=8e-159) ACO1 | ACO1 (ACC OXIDASE 1); 1-aminocyclopropane-1-carboxylate oxidase
Bra039006	AT2G19590	AT2G19590 (E=3e-075) ACO1 | ACO1 (ACC OXIDASE 1); 1-aminocyclopropane-1-carboxylate oxidase
Bra011959	AT2G28320	AT2G28320 (E=0.0) | pleckstrin homology (PH) domain-containing protein / lipid-binding START domain-containing protein
Bra004550	AT2G46270	AT2G46270 (E=5e-143) GBF3 | GBF3 (G-BOX BINDING FACTOR 3); sequence-specific DNA binding / transcription factor
Bra013105	AT2G15480	AT2G15480 (E=8e-239) UGT73B5 | UGT73B5 (UDP-glucosyl transferase 73B5); UDP-glucosyltransferase/ UDP-glycosyltransferase/ quercetin 3-O-glucosyltransferase/ transferase, transferring glycosyl groups
Bra015219	AT2G15480	AT2G15480 (E=1e-241) UGT73B5 | UGT73B5 (UDP-glucosyl transferase 73B5); UDP-glucosyltransferase/ UDP-glycosyltransferase/ quercetin 3-O-glucosyltransferase/ transferase, transferring glycosyl groups
Bra016424	AT2G15480	AT2G15480 (E=1e-215) UGT73B5 | UGT73B5 (UDP-glucosyl transferase 73B5); UDP-glucosyltransferase/ UDP-glycosyltransferase/ quercetin 3-O-glucosyltransferase/ transferase, transferring glycosyl groups
Bra004950	AT2G45960	AT2G45960 (E=1e-161) PIP1B, TMP-A, ATHH2, PIP1;2 | PIP1B (NAMED PLASMA MEMBRANE INTRINSIC PROTEIN 1B); water channel
Bra000401	AT2G45740	AT2G45740 (E=4e-120) PEX11D | PEX11D
Bra004932	AT2G45740	AT2G45740 (E=5e-122) PEX11D | PEX11D
Bra039320	AT2G45740	AT2G45740 (E=1e-125) PEX11D | PEX11D
Bra007859	AT2G24360	AT2G24360 (E=2e-176) | serine/threonine/tyrosine kinase, putative
Bra007860	AT2G24360	AT2G24360 (E=8e-208) | serine/threonine/tyrosine kinase, putative
Bra032102	AT2G24360	AT2G24360 (E=4e-191) | serine/threonine/tyrosine kinase, putative
Bra036700	AT2G19830	AT2G19830 (E=7e-082) SNF7.2, VPS32 | SNF7.2
Bra039023	AT2G19830	AT2G19830 (E=2e-074) SNF7.2, VPS32 | SNF7.2
Bra005641	AT2G31790	AT2G31790 (E=3e-216) | UDP-glucoronosyl/UDP-glucosyl transferase family protein
Bra021743	AT2G31790	AT2G31790 (E=3e-223) | UDP-glucoronosyl/UDP-glucosyl transferase family protein
Bra004720	AT2G42790	AT2G42790 (E=4e-271) CSY3 | CSY3 (citrate synthase 3); citrate (SI)-synthase
Bra004829	AT2G44410	AT2G44410 (E=9e-105) | protein binding / zinc ion binding
Bra028193	AT2G17280	AT2G17280 (E=4e-131) | phosphoglycerate/bisphosphoglycerate mutase family protein
Bra000377	AT2G45180	AT2G45180 (E=3e-041) | protease inhibitor/seed storage/lipid transfer protein (LTP) family protein
Bra005373	AT2G35020	AT2G35020 (E=8e-245) | UTP--glucose-1-phosphate uridylyltransferase family protein
Bra000487	AT2G28550	AT2G28550 (E=2e-131) RAP2.7, TOE1 | RAP2.7 (RELATED TO AP2.7); DNA binding / transcription factor
Bra011939	AT2G28550	AT2G28550 (E=9e-179) RAP2.7, TOE1 | RAP2.7 (RELATED TO AP2.7); DNA binding / transcription factor
Bra012180	AT2G19390	AT2G19390 (E=0.0) | unknown protein
Bra038997	AT2G19390	AT2G19390 (E=0.0) | unknown protein
Bra004430	AT2G47770	AT2G47770 (E=7e-058) | benzodiazepine receptor-related
Bra021442	AT2G47770	AT2G47770 (E=4e-088) | benzodiazepine receptor-related
Bra016944	AT2G41260	AT2G41260 (E=6e-007) M17, ATM17 | M17
Bra007766	AT2G26250	AT2G26250 (E=2e-290) FDH, KCS10 | KCS10 (3-KETOACYL-COA SYNTHASE 10); acyltransferase/ catalytic/ transferase, transferring acyl groups other than amino-acyl groups
Bra005090	AT2G38670	AT2G38670 (E=2e-184) PECT1 | PECT1 (PHOSPHORYLETHANOLAMINE CYTIDYLYLTRANSFERASE 1); ethanolamine-phosphate cytidylyltransferase
Bra010000	AT2G38670	AT2G38670 (E=7e-052) PECT1 | PECT1 (PHOSPHORYLETHANOLAMINE CYTIDYLYLTRANSFERASE 1); ethanolamine-phosphate cytidylyltransferase
Bra017108	AT2G38670	AT2G38670 (E=9e-201) PECT1 | PECT1 (PHOSPHORYLETHANOLAMINE CYTIDYLYLTRANSFERASE 1); ethanolamine-phosphate cytidylyltransferase
Bra000060	AT2G38400	AT2G38400 (E=4e-257) AGT3 | AGT3 (ALANINE:GLYOXYLATE AMINOTRANSFERASE 3); alanine-glyoxylate transaminase/ catalytic/ pyridoxal phosphate binding / transaminase
Bra005111	AT2G38400	AT2G38400 (E=8e-236) AGT3 | AGT3 (ALANINE:GLYOXYLATE AMINOTRANSFERASE 3); alanine-glyoxylate transaminase/ catalytic/ pyridoxal phosphate binding / transaminase
Bra017119	AT2G38400	AT2G38400 (E=3e-236) AGT3 | AGT3 (ALANINE:GLYOXYLATE AMINOTRANSFERASE 3); alanine-glyoxylate transaminase/ catalytic/ pyridoxal phosphate binding / transaminase
Bra018325	AT2G30250	AT2G30250 (E=8e-153) WRKY25, ATWRKY25 | WRKY25; transcription factor
Bra021623	AT2G30250	AT2G30250 (E=9e-141) WRKY25, ATWRKY25 | WRKY25; transcription factor
Bra022786	AT2G30250	AT2G30250 (E=3e-172) WRKY25, ATWRKY25 | WRKY25; transcription factor
Bra001953	AT2G15970	AT2G15970 (E=2e-070) COR413-PM1, WCOR413, WCOR413-LIKE, ATCOR413-PM1, FL3-5A3 | COR413-PM1
Bra013087	AT2G15970	AT2G15970 (E=7e-084) COR413-PM1, WCOR413, WCOR413-LIKE, ATCOR413-PM1, FL3-5A3 | COR413-PM1
Bra038533	AT2G22310	AT2G22310 (E=3e-185) ATUBP4, UBP4 | ATUBP4 (ARABIDOPSIS THALIANA UBIQUITIN-SPECIFIC PROTEASE 4); ubiquitin-specific protease
Bra032182	AT2G23070	AT2G23070 (E=1e-185) | casein kinase II alpha chain, putative
Bra039942	AT2G23070	AT2G23070 (E=8e-197) | casein kinase II alpha chain, putative
Bra017113	AT2G38530	AT2G38530 (E=2e-048) LTP2, LP2 | LTP2 (LIPID TRANSFER PROTEIN 2); lipid binding
Bra013164	AT2G06850	AT2G06850 (E=1e-173) EXGT-A1, EXT | EXGT-A1 (ENDOXYLOGLUCAN TRANSFERASE); hydrolase, acting on glycosyl bonds / xyloglucan:xyloglucosyl transferase
Bra000534	AT2G26800	AT2G26800 (E=1e-200) | hydroxymethylglutaryl-CoA lyase, putative / 3-hydroxy-3-methylglutarate-CoA lyase, putative / HMG-CoA lyase, putative
Bra012042	AT2G26800	AT2G26800 (E=4e-148) | hydroxymethylglutaryl-CoA lyase, putative / 3-hydroxy-3-methylglutarate-CoA lyase, putative / HMG-CoA lyase, putative
Bra005420	AT2G34500	AT2G34500 (E=2e-226) CYP710A1 | CYP710A1 (cytochrome P450, family 710, subfamily A, polypeptide 1); C-22 sterol desaturase/ oxygen binding
Bra021916	AT2G34500	AT2G34500 (E=8e-223) CYP710A1 | CYP710A1 (cytochrome P450, family 710, subfamily A, polypeptide 1); C-22 sterol desaturase/ oxygen binding
Bra017049	AT2G39810	AT2G39810 (E=3e-313) HOS1 | HOS1; ubiquitin-protein ligase
Bra002058	AT2G17410	AT2G17410 (E=5e-255) | ARID/BRIGHT DNA-binding domain-containing protein
Bra012021	AT2G27420	AT2G27420 (E=2e-136) | cysteine proteinase, putative
Bra019592	AT2G27420	AT2G27420 (E=4e-146) | cysteine proteinase, putative
Bra029946	AT2G27420	AT2G27420 (E=5e-135) | cysteine proteinase, putative
Bra000111	AT2G39010	AT2G39010 (E=3e-149) PIP2E, PIP2;6 | PIP2E (PLASMA MEMBRANE INTRINSIC PROTEIN 2E); water channel
Bra014340	AT2G01140	AT2G01140 (E=4e-212) | fructose-bisphosphate aldolase, putative
Bra005640	AT2G31810	AT2G31810 (E=7e-138) | acetolactate synthase small subunit, putative
Bra021745	AT2G31810	AT2G31810 (E=3e-227) | acetolactate synthase small subunit, putative
Bra022867	AT2G31810	AT2G31810 (E=2e-131) | acetolactate synthase small subunit, putative
Bra011954	AT2G28370	AT2G28370 (E=3e-065) | FUNCTIONS IN: molecular_function unknown; INVOLVED IN: biological_process unknown; LOCATED IN: plasma membrane; EXPRESSED IN: 23 plant structures; EXPRESSED DURING: 15 growth stages; CONTAINS InterPro DOMAIN/s: Uncharacterised protein family UPF0497, trans-membrane plant (InterPro:IPR006702); BEST Arabidopsis thaliana protein match is: integral membrane protein, putative (T…
Bra035705	AT2G28370	AT2G28370 (E=7e-083) | FUNCTIONS IN: molecular_function unknown; INVOLVED IN: biological_process unknown; LOCATED IN: plasma membrane; EXPRESSED IN: 23 plant structures; EXPRESSED DURING: 15 growth stages; CONTAINS InterPro DOMAIN/s: Uncharacterised protein family UPF0497, trans-membrane plant (InterPro:IPR006702); BEST Arabidopsis thaliana protein match is: integral membrane protein, putative (T…
Bra007843	AT2G24540	AT2G24540 (E=2e-172) AFR | AFR (ATTENUATED FAR-RED RESPONSE)
Bra024795	AT2G02990	AT2G02990 (E=2e-104) RNS1, ATRNS1 | RNS1 (RIBONUCLEASE 1); endoribonuclease/ ribonuclease
Bra026570	AT2G02990	AT2G02990 (E=1e-114) RNS1, ATRNS1 | RNS1 (RIBONUCLEASE 1); endoribonuclease/ ribonuclease
Bra000272	AT2G42680	AT2G42680 (E=1e-070) MBF1A, ATMBF1A | MBF1A (MULTIPROTEIN BRIDGING FACTOR 1A); DNA binding / transcription coactivator
Bra004725	AT2G42680	AT2G42680 (E=2e-069) MBF1A, ATMBF1A | MBF1A (MULTIPROTEIN BRIDGING FACTOR 1A); DNA binding / transcription coactivator
Bra005233	AT2G36900	AT2G36900 (E=2e-100) MEMB11, ATMEMB11 | MEMB11 (MEMBRIN 11); SNAP receptor
Bra000493	AT2G28470	AT2G28470 (E=0.0) BGAL8 | BGAL8 (beta-galactosidase 8); beta-galactosidase/ catalytic/ cation binding / sugar binding
Bra011946	AT2G28470	AT2G28470 (E=0.0) BGAL8 | BGAL8 (beta-galactosidase 8); beta-galactosidase/ catalytic/ cation binding / sugar binding
Bra007321	AT2G41620	AT2G41620 (E=0.0) | nucleoporin interacting component family protein
Bra016924	AT2G41620	AT2G41620 (E=0.0) | nucleoporin interacting component family protein
Bra015765	AT2G33040	AT2G33040 (E=8e-040) | ATP synthase gamma chain, mitochondrial (ATPC)
Bra021826	AT2G33040	AT2G33040 (E=1e-167) | ATP synthase gamma chain, mitochondrial (ATPC)
Bra022908	AT2G33040	AT2G33040 (E=2e-172) | ATP synthase gamma chain, mitochondrial (ATPC)
Bra004444	AT2G47590	AT2G47590 (E=7e-207) PHR2 | PHR2 (photolyase/blue-light receptor 2); DNA photolyase
Bra023102	AT2G37170	AT2G37170 (E=9e-140) PIP2B, PIP2;2 | PIP2B (PLASMA MEMBRANE INTRINSIC PROTEIN 2); water channel
Bra023103	AT2G37170	AT2G37170 (E=5e-140) PIP2B, PIP2;2 | PIP2B (PLASMA MEMBRANE INTRINSIC PROTEIN 2); water channel
Bra013100	AT2G15690	AT2G15690 (E=1e-197) | pentatricopeptide (PPR) repeat-containing protein
Bra000143	AT2G39720	AT2G39720 (E=3e-121) RHC2A | RHC2A; protein binding / zinc ion binding
Bra005020	AT2G39720	AT2G39720 (E=7e-079) RHC2A | RHC2A; protein binding / zinc ion binding
Bra004504	AT2G46820	AT2G46820 (E=6e-050) PTAC8, TMP14, PSAP, PSI-P | PSI-P (PHOTOSYSTEM I P SUBUNIT); DNA binding
Bra040482	AT2G46820	AT2G46820 (E=9e-049) PTAC8, TMP14, PSAP, PSI-P | PSI-P (PHOTOSYSTEM I P SUBUNIT); DNA binding
Bra032173	AT2G23340	AT2G23340 (E=1e-065) | AP2 domain-containing transcription factor, putative
Bra005504	AT2G33340	AT2G33340 (E=3e-286) | nucleotide binding / ubiquitin-protein ligase
Bra004633	AT2G41640	AT2G41640 (E=1e-239) | transferase, transferring glycosyl groups
Bra000144	AT2G39730	AT2G39730 (E=1e-261) RCA | RCA (RUBISCO ACTIVASE); ADP binding / ATP binding / enzyme regulator/ ribulose-1,5-bisphosphate carboxylase/oxygenase activator
Bra005019	AT2G39730	AT2G39730 (E=2e-259) RCA | RCA (RUBISCO ACTIVASE); ADP binding / ATP binding / enzyme regulator/ ribulose-1,5-bisphosphate carboxylase/oxygenase activator
Bra017055	AT2G39730	AT2G39730 (E=2e-239) RCA | RCA (RUBISCO ACTIVASE); ADP binding / ATP binding / enzyme regulator/ ribulose-1,5-bisphosphate carboxylase/oxygenase activator
Bra011976	AT2G28120	AT2G28120 (E=6e-299) | nodulin family protein
Bra034390	AT2G28120	AT2G28120 (E=1e-295) | nodulin family protein
Bra005163	AT2G37760	AT2G37760 (E=5e-140) | aldo/keto reductase family protein
Bra004532	AT2G46510	AT2G46510 (E=3e-110) ATAIB | ATAIB (ABA-INDUCIBLE BHLH-TYPE TRANSCRIPTION FACTOR); DNA binding / transcription factor
Bra039279	AT2G46510	AT2G46510 (E=1e-094) ATAIB | ATAIB (ABA-INDUCIBLE BHLH-TYPE TRANSCRIPTION FACTOR); DNA binding / transcription factor
Bra000526	AT2G27080	AT2G27080 (E=7e-112) | harpin-induced protein-related / HIN1-related / harpin-responsive protein-related
Bra034321	AT2G27080	AT2G27080 (E=8e-119) | harpin-induced protein-related / HIN1-related / harpin-responsive protein-related
Bra017287	AT2G35840	AT2G35840 (E=7e-230) | sucrose-phosphatase 1 (SPP1)
Bra023033	AT2G35840	AT2G35840 (E=2e-221) | sucrose-phosphatase 1 (SPP1)
Bra038850	AT2G19270	AT2G19270 (E=3e-073) | FUNCTIONS IN: molecular_function unknown; INVOLVED IN: biological_process unknown; LOCATED IN: cellular_component unknown; EXPRESSED IN: 22 plant structures; EXPRESSED DURING: 15 growth stages; CONTAINS InterPro DOMAIN/s: Mitotic checkpoint protein PRCC, C-terminal (InterPro:IPR018800); Has 1029 Blast hits to 488 proteins in 117 species: Archae - 0; Bacteria - 14; Metazoa -…
Bra012167	AT2G19160	AT2G19160 (E=1e-201) | unknown protein
Bra036729	AT2G19160	AT2G19160 (E=7e-201) | unknown protein
Bra038843	AT2G19160	AT2G19160 (E=1e-199) | unknown protein
Bra000472	AT2G29700	AT2G29700 (E=8e-077) ATPH1 | ATPH1 (ARABIDOPSIS THALIANA PLECKSTRIN HOMOLOGUE 1); phosphoinositide binding
Bra018365	AT2G29700	AT2G29700 (E=1e-079) ATPH1 | ATPH1 (ARABIDOPSIS THALIANA PLECKSTRIN HOMOLOGUE 1); phosphoinositide binding
Bra000279	AT2G42890	AT2G42890 (E=1e-228) AML2 | AML2 (ARABIDOPSIS-MEI2-LIKE 2); RNA binding / nucleic acid binding / nucleotide binding
Bra004728	AT2G42890	AT2G42890 (E=8e-167) AML2 | AML2 (ARABIDOPSIS-MEI2-LIKE 2); RNA binding / nucleic acid binding / nucleotide binding
Bra021673	AT2G30860	AT2G30860 (E=9e-112) ATGSTF9, GLUTTR, ATGSTF7 | ATGSTF9 (GLUTATHIONE S-TRANSFERASE PHI 9); copper ion binding / glutathione binding / glutathione peroxidase/ glutathione transferase
Bra022815	AT2G30860	AT2G30860 (E=6e-113) ATGSTF9, GLUTTR, ATGSTF7 | ATGSTF9 (GLUTATHIONE S-TRANSFERASE PHI 9); copper ion binding / glutathione binding / glutathione peroxidase/ glutathione transferase
Bra005756	AT2G37340	AT2G37340 (E=4e-024) RSZ33 | RSZ33; nucleic acid binding / nucleotide binding / zinc ion binding
Bra023114	AT2G37340	AT2G37340 (E=5e-121) RSZ33, ATRSZ33 | RSZ33; nucleic acid binding / nucleotide binding / zinc ion binding
Bra029777	AT2G37340	AT2G37340 (E=2e-059) RSZ33, ATRSZ33 | RSZ33; nucleic acid binding / nucleotide binding / zinc ion binding
Bra007820	AT2G25070	AT2G25070 (E=2e-176) | protein phosphatase 2C, putative / PP2C, putative
Bra032043	AT2G25070	AT2G25070 (E=2e-174) | protein phosphatase 2C, putative / PP2C, putative
Bra007818	AT2G25110	AT2G25110 (E=3e-106) SDF2 | SDF2 (STROMAL CELL-DERIVED FACTOR 2-LIKE PROTEIN PRECURSOR)
Bra032038	AT2G25110	AT2G25110 (E=3e-122) SDF2 | SDF2 (STROMAL CELL-DERIVED FACTOR 2-LIKE PROTEIN PRECURSOR)
Bra000158	AT2G40000	AT2G40000 (E=2e-191) HSPRO2, ATHSPRO2 | HSPRO2 (ARABIDOPSIS ORTHOLOG OF SUGAR BEET HS1 PRO-1 2)
Bra004994	AT2G40000	AT2G40000 (E=7e-177) HSPRO2, ATHSPRO2 | HSPRO2 (ARABIDOPSIS ORTHOLOG OF SUGAR BEET HS1 PRO-1 2)
Bra017040	AT2G40000	AT2G40000 (E=2e-191) HSPRO2, ATHSPRO2 | HSPRO2 (ARABIDOPSIS ORTHOLOG OF SUGAR BEET HS1 PRO-1 2)
Bra004873	AT2G44840	AT2G44840 (E=3e-086) ATERF13, EREBP, ERF13 | ERF13 (ETHYLENE-RESPONSIVE ELEMENT BINDING FACTOR 13); DNA binding / transcription factor
Bra032665	AT2G44840	AT2G44840 (E=6e-021) ATERF13, EREBP, ERF13 | ERF13 (ETHYLENE-RESPONSIVE ELEMENT BINDING FACTOR 13); DNA binding / transcription factor
Bra037630	AT2G44840	AT2G44840 (E=4e-077) ATERF13, EREBP, ERF13 | ERF13 (ETHYLENE-RESPONSIVE ELEMENT BINDING FACTOR 13); DNA binding / transcription factor
Bra005232	AT2G36930	AT2G36930 (E=3e-054) | zinc finger (C2H2 type) family protein
Bra023088	AT2G36930	AT2G36930 (E=3e-054) | zinc finger (C2H2 type) family protein
Bra025140	AT2G03890	AT2G03890 (E=1e-298) | phosphatidylinositol 3- and 4-kinase family protein
Bra004960	AT2G46080	AT2G46080 (E=1e-144) | INVOLVED IN: biological_process unknown; EXPRESSED IN: 23 plant structures; EXPRESSED DURING: 13 growth stages; BEST Arabidopsis thaliana protein match is: BPS1 (BYPASS 1) (TAIR:AT1G01550.2); Has 94 Blast hits to 83 proteins in 14 species: Archae - 0; Bacteria - 2; Metazoa - 1; Fungi - 0; Plants - 91; Viruses - 0; Other Eukaryotes - 0 (source: NCBI BLink).
Bra039291	AT2G46080	AT2G46080 (E=2e-155) | INVOLVED IN: biological_process unknown; EXPRESSED IN: 23 plant structures; EXPRESSED DURING: 13 growth stages; BEST Arabidopsis thaliana protein match is: BPS1 (BYPASS 1) (TAIR:AT1G01550.2); Has 94 Blast hits to 83 proteins in 14 species: Archae - 0; Bacteria - 2; Metazoa - 1; Fungi - 0; Plants - 91; Viruses - 0; Other Eukaryotes - 0 (source: NCBI BLink).
Bra005575	AT2G32240	AT2G32240 (E=2e-208) | FUNCTIONS IN: molecular_function unknown; INVOLVED IN: response to cadmium ion; LOCATED IN: plasma membrane; EXPRESSED IN: 25 plant structures; EXPRESSED DURING: 13 growth stages; CONTAINS InterPro DOMAIN/s: Prefoldin (InterPro:IPR009053); BEST Arabidopsis thaliana protein match is: unknown protein (TAIR:AT1G05320.3); Has 221693 Blast hits to 95553 proteins in 2574 species:…
Bra022880	AT2G32240	AT2G32240 (E=6e-091) | FUNCTIONS IN: molecular_function unknown; INVOLVED IN: response to cadmium ion; LOCATED IN: plasma membrane; EXPRESSED IN: 25 plant structures; EXPRESSED DURING: 13 growth stages; CONTAINS InterPro DOMAIN/s: Prefoldin (InterPro:IPR009053); BEST Arabidopsis thaliana protein match is: unknown protein (TAIR:AT1G05320.3); Has 221693 Blast hits to 95553 proteins in 2574 species:…
Bra000586	AT2G20960	AT2G20960 (E=1e-158) pEARLI4 | pEARLI4
Bra031153	AT2G20960	AT2G20960 (E=3e-176) pEARLI4 | pEARLI4
Bra000457	AT2G47650	AT2G47650 (E=2e-220) UXS4 | UXS4 (UDP-XYLOSE SYNTHASE 4); UDP-glucuronate decarboxylase/ catalytic
Bra036702	AT2G19790	AT2G19790 (E=1e-079) | clathrin adaptor complex small chain family protein
Bra039020	AT2G19790	AT2G19790 (E=5e-080) | clathrin adaptor complex small chain family protein
Bra000503	AT2G27600	AT2G27600 (E=1e-236) SKD1, VPS4 | SKD1 (SUPPRESSOR OF K+ TRANSPORT GROWTH DEFECT1); ATP binding / nucleoside-triphosphatase/ nucleotide binding
Bra012009	AT2G27600	AT2G27600 (E=2e-222) SKD1, VPS4 | SKD1 (SUPPRESSOR OF K+ TRANSPORT GROWTH DEFECT1); ATP binding / nucleoside-triphosphatase/ nucleotide binding
Bra018640	AT2G27600	AT2G27600 (E=1e-227) SKD1, VPS4 | SKD1 (SUPPRESSOR OF K+ TRANSPORT GROWTH DEFECT1); ATP binding / nucleoside-triphosphatase/ nucleotide binding
Bra037670	AT2G44050	AT2G44050 (E=8e-097) COS1 | COS1 (COI1 SUPPRESSOR1); 6,7-dimethyl-8-ribityllumazine synthase
Bra017219	AT2G36880	AT2G36880 (E=3e-218) MAT3 | MAT3 (methionine adenosyltransferase 3); copper ion binding / methionine adenosyltransferase
Bra023084	AT2G36880	AT2G36880 (E=4e-220) MAT3 | MAT3 (methionine adenosyltransferase 3); copper ion binding / methionine adenosyltransferase
Bra030253	AT2G22240	AT2G22240 (E=4e-289) ATMIPS2, MIPS2 | MIPS2 (MYO-INOSITOL-1-PHOSTPATE SYNTHASE 2); binding / catalytic/ inositol-3-phosphate synthase
Bra038538	AT2G22240	AT2G22240 (E=2e-291) ATMIPS2, MIPS2 | MIPS2 (MYO-INOSITOL-1-PHOSTPATE SYNTHASE 2); binding / catalytic/ inositol-3-phosphate synthase
Bra000011	AT2G37630	AT2G37630 (E=8e-081) ATPHAN, AS1, ATMYB91, MYB91 | AS1 (ASYMMETRIC LEAVES 1); DNA binding / protein homodimerization/ transcription factor
Bra005177	AT2G37630	AT2G37630 (E=1e-161) ATPHAN, AS1, ATMYB91, MYB91 | AS1 (ASYMMETRIC LEAVES 1); DNA binding / protein homodimerization/ transcription factor
Bra002028	AT2G17200	AT2G17200 (E=1e-203) | ubiquitin family protein
Bra009657	AT2G17200	AT2G17200 (E=6e-206) | ubiquitin family protein
Bra037281	AT2G17200	AT2G17200 (E=4e-207) | ubiquitin family protein
Bra000364	AT2G44790	AT2G44790 (E=2e-032) UCC2 | UCC2 (UCLACYANIN 2); copper ion binding / electron carrier
Bra004866	AT2G44790	AT2G44790 (E=2e-049) UCC2 | UCC2 (UCLACYANIN 2); copper ion binding / electron carrier
Bra037634	AT2G44790	AT2G44790 (E=4e-049) UCC2 | UCC2 (UCLACYANIN 2); copper ion binding / electron carrier
Bra015227	AT2G15620	AT2G15620 (E=8e-313) NIR1, NIR, ATHNIR | NIR1 (NITRITE REDUCTASE 1); ferredoxin-nitrate reductase/ nitrite reductase (NO-forming)
Bra000321	AT2G43710	AT2G43710 (E=3e-216) SSI2, FAB2 | SSI2; acyl-[acyl-carrier-protein] desaturase/ stearoyl-CoA 9-desaturase
Bra004778	AT2G43710	AT2G43710 (E=9e-214) SSI2, FAB2 | SSI2; acyl-[acyl-carrier-protein] desaturase/ stearoyl-CoA 9-desaturase
Bra024478	AT2G18160	AT2G18160 (E=1e-041) ATBZIP2, GBF5 | ATBZIP2 (ARABIDOPSIS THALIANA BASIC LEUCINE-ZIPPER 2); DNA binding / protein heterodimerization/ transcription factor
Bra037235	AT2G18160	AT2G18160 (E=6e-062) ATBZIP2, GBF5 | ATBZIP2 (ARABIDOPSIS THALIANA BASIC LEUCINE-ZIPPER 2); DNA binding / protein heterodimerization/ transcription factor
Bra039631	AT2G18160	AT2G18160 (E=1e-065) ATBZIP2, GBF5 | ATBZIP2 (ARABIDOPSIS THALIANA BASIC LEUCINE-ZIPPER 2); DNA binding / protein heterodimerization/ transcription factor
Bra004996	AT2G39980	AT2G39980 (E=6e-221) | transferase family protein
Bra014955	AT2G26230	AT2G26230 (E=4e-149) | uricase / urate oxidase / nodulin 35, putative
Bra013145	AT2G13540	AT2G13540 (E=0.0) ENS, ABH1, CBP80, ATCBP80 | ABH1 (ABA HYPERSENSITIVE 1); RNA cap binding
Bra037209	AT2G13540	AT2G13540 (E=1e-038) ENS, ABH1, CBP80, ATCBP80 | ABH1 (ABA HYPERSENSITIVE 1); RNA cap binding
Bra013043	AT2G16890	AT2G16890 (E=2e-192) | UDP-glucoronosyl/UDP-glucosyl transferase family protein
Bra004473	AT2G47190	AT2G47190 (E=3e-135) ATMYB2, MYB2 | MYB2 (MYB DOMAIN PROTEIN 2); DNA binding / calmodulin binding / transcription activator/ transcription factor
Bra021389	AT2G47190	AT2G47190 (E=5e-135) ATMYB2, MYB2 | MYB2 (MYB DOMAIN PROTEIN 2); DNA binding / calmodulin binding / transcription activator/ transcription factor
Bra018286	AT2G30970	AT2G30970 (E=2e-219) ASP1 | ASP1 (ASPARTATE AMINOTRANSFERASE 1); L-aspartate:2-oxoglutarate aminotransferase
Bra021682	AT2G30970	AT2G30970 (E=1e-231) ASP1 | ASP1 (ASPARTATE AMINOTRANSFERASE 1); L-aspartate:2-oxoglutarate aminotransferase
Bra012168	AT2G19180	AT2G19180 (E=7e-059) | unknown protein
Bra036727	AT2G19180	AT2G19180 (E=3e-051) | unknown protein
Bra038846	AT2G19180	AT2G19180 (E=6e-018) | unknown protein
Bra014459	AT2G45570	AT2G45570 (E=6e-071) CYP76C2 | CYP76C2; electron carrier/ heme binding / iron ion binding / monooxygenase/ oxygen binding
Bra014461	AT2G45570	AT2G45570 (E=6e-168) CYP76C2 | CYP76C2; electron carrier/ heme binding / iron ion binding / monooxygenase/ oxygen binding
Bra014462	AT2G45570	AT2G45570 (E=4e-159) CYP76C2 | CYP76C2; electron carrier/ heme binding / iron ion binding / monooxygenase/ oxygen binding
Bra039327	AT2G45570	AT2G45550 (E=6e-204) CYP76C4 | CYP76C4; electron carrier/ heme binding / iron ion binding / monooxygenase/ oxygen binding
Bra039328	AT2G45570	AT2G45570 (E=1e-231) CYP76C2 | CYP76C2; electron carrier/ heme binding / iron ion binding / monooxygenase/ oxygen binding
Bra039329	AT2G45570	AT2G45570 (E=2e-197) CYP76C2 | CYP76C2; electron carrier/ heme binding / iron ion binding / monooxygenase/ oxygen binding
Bra013118	AT2G14835	AT2G14835 (E=5e-159) | zinc finger (C3HC4-type RING finger) family protein
Bra039822	AT2G14835	AT2G14835 (E=5e-184) | zinc finger (C3HC4-type RING finger) family protein
Bra004587	AT2G40800	AT2G40800 (E=1e-155) | FUNCTIONS IN: molecular_function unknown; INVOLVED IN: biological_process unknown; LOCATED IN: mitochondrion; EXPRESSED IN: 19 plant structures; EXPRESSED DURING: 11 growth stages; CONTAINS InterPro DOMAIN/s: Mitochondrial import inner membrane translocase, subunit Tim21 (InterPro:IPR013261); BEST Arabidopsis thaliana protein match is: unknown protein (TAIR:AT3G56430.1); Ha…
Bra007246	AT2G40800	AT2G40800 (E=8e-148) | FUNCTIONS IN: molecular_function unknown; INVOLVED IN: biological_process unknown; LOCATED IN: mitochondrion; EXPRESSED IN: 19 plant structures; EXPRESSED DURING: 11 growth stages; CONTAINS InterPro DOMAIN/s: Mitochondrial import inner membrane translocase, subunit Tim21 (InterPro:IPR013261); BEST Arabidopsis thaliana protein match is: unknown protein (TAIR:AT3G56430.1); Ha…
Bra005632	AT2G32020	AT2G32020 (E=2e-089) | GCN5-related N-acetyltransferase (GNAT) family protein
Bra021770	AT2G32020	AT2G32020 (E=3e-090) | GCN5-related N-acetyltransferase (GNAT) family protein
Bra035690	AT2G28570	AT2G28570 (E=3e-024) | unknown protein
Bra005245	AT2G36780	AT2G36780 (E=3e-241) | UDP-glucoronosyl/UDP-glucosyl transferase family protein
Bra026553	AT2G03350	AT2G03350 (E=5e-089) | unknown protein
Bra004963	AT2G40410	AT2G40410 (E=6e-157) | Ca(2+)-dependent nuclease, putative
Bra005566	AT2G32700	AT2G32700 (E=2e-149) LUH | WD-40 repeat family protein
Bra022896	AT2G32700	AT2G32700 (E=0.0) LUH | WD-40 repeat family protein
Bra032118	AT2G24200	AT2G24200 (E=3e-256) | cytosol aminopeptidase
Bra039237	AT2G24200	AT2G24200 (E=8e-245) | cytosol aminopeptidase
Bra000217	AT2G41190	AT2G41190 (E=2e-248) | amino acid transporter family protein
Bra004605	AT2G41190	AT2G41190 (E=9e-257) | amino acid transporter family protein
Bra016949	AT2G41190	AT2G41190 (E=4e-248) | amino acid transporter family protein
Bra007819	AT2G25080	AT2G25080 (E=9e-111) ATGPX1 | ATGPX1 (GLUTATHIONE PEROXIDASE 1); glutathione peroxidase
Bra034309	AT2G26740	AT2G26740 (E=3e-161) ATSEH | ATSEH (Arabidopsis thaliana soluble epoxide hydrolase); epoxide hydrolase
Bra000113	AT2G39040	AT2G39040 (E=4e-146) | peroxidase, putative
Bra005514	AT2G33210	AT2G33210 (E=3e-154) HSP60-2 | HSP60-2 (HEAT SHOCK PROTEIN 60-2); ATP binding
Bra021836	AT2G33210	AT2G33210 (E=1e-086) HSP60-2 | HSP60-2 (HEAT SHOCK PROTEIN 60-2); ATP binding
Bra022931	AT2G33210	AT2G33210 (E=2e-156) HSP60-2 | HSP60-2 (HEAT SHOCK PROTEIN 60-2); ATP binding
Bra005238	AT2G36870	AT2G36870 (E=7e-165) | xyloglucan:xyloglucosyl transferase, putative / xyloglucan endotransglycosylase, putative / endo-xyloglucan transferase, putative
Bra017220	AT2G36870	AT2G36870 (E=1e-159) | xyloglucan:xyloglucosyl transferase, putative / xyloglucan endotransglycosylase, putative / endo-xyloglucan transferase, putative
Bra000263	AT2G42530	AT2G42530 (E=7e-048) COR15B | COR15B (COLD REGULATED 15B)
Bra000265	AT2G42530	AT2G42530 (E=4e-046) COR15B | COR15B (COLD REGULATED 15B)
Bra030231	AT2G22500	AT2G22500 (E=2e-127) UCP5, ATPUMP5, DIC1 | UCP5 (UNCOUPLING PROTEIN 5); binding
Bra038517	AT2G22500	AT2G22500 (E=2e-136) UCP5, ATPUMP5, DIC1 | UCP5 (UNCOUPLING PROTEIN 5); binding
Bra000325	AT2G43780	AT2G43780 (E=6e-028) | unknown protein
Bra018334	AT2G30140	AT2G30140 (E=2e-094) | UDP-glucoronosyl/UDP-glucosyl transferase family protein
Bra022781	AT2G30140	AT2G30140 (E=2e-195) | UDP-glucoronosyl/UDP-glucosyl transferase family protein
Bra025612	AT2G04690	AT2G04690 (E=8e-083) | cellular repressor of E1A-stimulated genes (CREG) family
Bra005241	AT2G36800	AT2G36800 (E=7e-240) DOGT1, UGT73C5 | DOGT1 (DON-GLUCOSYLTRANSFERASE 1); UDP-glycosyltransferase/ cis-zeatin O-beta-D-glucosyltransferase/ glucosyltransferase/ quercetin 4'-O-glucosyltransferase/ quercetin 7-O-glucosyltransferase/ trans-zeatin O-beta-D-glucosyltransferase/ transferase, transf
Bra005242	AT2G36800	AT2G36800 (E=5e-244) DOGT1, UGT73C5 | DOGT1 (DON-GLUCOSYLTRANSFERASE 1); UDP-glycosyltransferase/ cis-zeatin O-beta-D-glucosyltransferase/ glucosyltransferase/ quercetin 4'-O-glucosyltransferase/ quercetin 7-O-glucosyltransferase/ trans-zeatin O-beta-D-glucosyltransferase/ transferase, transf
Bra023079	AT2G36800	AT2G36800 (E=1e-209) DOGT1, UGT73C5 | DOGT1 (DON-GLUCOSYLTRANSFERASE 1); UDP-glycosyltransferase/ cis-zeatin O-beta-D-glucosyltransferase/ glucosyltransferase/ quercetin 4'-O-glucosyltransferase/ quercetin 7-O-glucosyltransferase/ trans-zeatin O-beta-D-glucosyltransferase/ transferase, transf
Bra023081	AT2G36800	AT2G36800 (E=9e-246) DOGT1, UGT73C5 | DOGT1 (DON-GLUCOSYLTRANSFERASE 1); UDP-glycosyltransferase/ cis-zeatin O-beta-D-glucosyltransferase/ glucosyltransferase/ quercetin 4'-O-glucosyltransferase/ quercetin 7-O-glucosyltransferase/ trans-zeatin O-beta-D-glucosyltransferase/ transferase, transf
Bra013211	AT2G04240	AT2G04240 (E=1e-063) XERICO | XERICO; protein binding / zinc ion binding
Bra000517	AT2G27310	AT2G27310 (E=4e-118) | F-box family protein
Bra034346	AT2G27310	AT2G27310 (E=4e-117) | F-box family protein
Bra035533	AT2G06520	AT2G06520 (E=3e-017) PSBX | PSBX (photosystem II subunit X)
Bra035535	AT2G06520	AT2G06520 (E=4e-018) PSBX | PSBX (photosystem II subunit X)
Bra017439	AT2G01600	AT2G01600 (E=3e-260) | epsin N-terminal homology (ENTH) domain-containing protein
Bra024871	AT2G01600	AT2G01600 (E=3e-262) | epsin N-terminal homology (ENTH) domain-containing protein
Bra026647	AT2G01600	AT2G01600 (E=6e-247) | epsin N-terminal homology (ENTH) domain-containing protein
Bra031205	AT2G21620	AT2G21620 (E=1e-082) RD2 | RD2
Bra004715	AT2G42840	AT2G42840 (E=4e-047) PDF1 | PDF1 (PROTODERMAL FACTOR 1)
Bra016855	AT2G42840	AT2G42840 (E=1e-048) PDF1 | PDF1 (PROTODERMAL FACTOR 1)
Bra000090	AT2G38750	AT2G38750 (E=9e-152) ANNAT4 | ANNAT4 (ANNEXIN ARABIDOPSIS 4); calcium ion binding / calcium-dependent phospholipid binding
Bra017103	AT2G38750	AT2G38750 (E=1e-143) ANNAT4 | ANNAT4 (ANNEXIN ARABIDOPSIS 4); calcium ion binding / calcium-dependent phospholipid binding
Bra005183	AT2G37570	AT2G37570 (E=9e-251) SLT1 | SLT1 (sodium- and lithium-tolerant 1)
Bra031157	AT2G20990	AT2G20990 (E=2e-304) SYTA, NTMC2TYPE1.1, ATSYTA, NTMC2T1.1, SYT1 | SYTA (SYNAPTOTAGMIN A)
Bra004449	AT2G40940	AT2G40940 (E=0.0) ERS1, ERS | ERS1 (ETHYLENE RESPONSE SENSOR 1); ethylene binding / protein histidine kinase/ receptor
Bra000417	AT2G46260	AT2G46260 (E=1e-269) | BTB/POZ domain-containing protein
Bra013158	AT2G11520	AT2G11520 (E=1e-209) CRCK3 | CRCK3; ATP binding / kinase/ protein kinase/ protein serine/threonine kinase
Bra037197	AT2G11520	AT2G11520 (E=2e-225) CRCK3 | CRCK3; ATP binding / kinase/ protein kinase/ protein serine/threonine kinase
Bra005492	AT2G33480	AT2G33480 (E=3e-080) ANAC041 | ANAC041 (Arabidopsis NAC domain containing protein 41); transcription factor
Bra021856	AT2G33480	AT2G33480 (E=8e-082) ANAC041 | ANAC041 (Arabidopsis NAC domain containing protein 41); transcription factor
Bra004507	AT2G46790	AT2G46790 (E=1e-085) APRR9, PRR9, TL1 | APRR9 (ARABIDOPSIS PSEUDO-RESPONSE REGULATOR 9); protein binding / transcription regulator/ two-component response regulator
Bra040484	AT2G46790	AT2G46790 (E=2e-152) APRR9, PRR9, TL1 | APRR9 (ARABIDOPSIS PSEUDO-RESPONSE REGULATOR 9); protein binding / transcription regulator/ two-component response regulator
Bra000528	AT2G27050	AT2G27050 (E=5e-246) EIL1 | EIL1 (ETHYLENE-INSENSITIVE3-LIKE 1); transcription factor/ transcription regulator
Bra014281	AT2G27050	AT2G27050 (E=8e-024) EIL1 | EIL1 (ETHYLENE-INSENSITIVE3-LIKE 1); transcription factor/ transcription regulator
Bra005522	AT2G33150	AT2G33150 (E=2e-228) PKT3, PED1, KAT2 | PKT3 (PEROXISOMAL 3-KETOACYL-COA THIOLASE 3); acetyl-CoA C-acyltransferase
Bra022927	AT2G33150	AT2G33150 (E=9e-232) PKT3, PED1, KAT2 | PKT3 (PEROXISOMAL 3-KETOACYL-COA THIOLASE 3); acetyl-CoA C-acyltransferase
Bra030586	AT2G33150	AT1G04710 (E=8e-193) KAT1, PKT4 | PKT4 (PEROXISOMAL 3-KETOACYL-COA THIOLASE 4); acetyl-CoA C-acyltransferase/ catalytic
Bra034315	AT2G26980	AT2G26980 (E=2e-251) CIPK3 | CIPK3 (CBL-INTERACTING PROTEIN KINASE 3); kinase/ protein kinase/ protein serine/threonine kinase
Bra000395	AT2G45680	AT2G45680 (E=9e-099) | TCP family transcription factor, putative
Bra004929	AT2G45680	AT2G45680 (E=6e-098) | TCP family transcription factor, putative
Bra035703	AT2G28400	AT2G28400 (E=2e-058) | unknown protein
Bra034364	AT2G27730	AT2G27730 (E=3e-024) | unknown protein
Bra000570	AT2G24150	AT2G24150 (E=9e-143) HHP3 | HHP3 (heptahelical protein 3); receptor
Bra039234	AT2G24150	AT2G24150 (E=1e-139) HHP3 | HHP3 (heptahelical protein 3); receptor
Bra032061	AT2G24790	AT2G24790 (E=3e-108) COL3, ATCOL3 | COL3 (CONSTANS-LIKE 3); protein binding / transcription factor/ zinc ion binding
Bra000310	AT2G43570	AT2G43570 (E=5e-106) | chitinase, putative
Bra004771	AT2G43570	AT2G43570 (E=2e-110) | chitinase, putative
Bra020746	AT2G21320	AT2G21320 (E=1e-025) | zinc finger (B-box type) family protein
Bra031180	AT2G21320	AT2G21320 (E=2e-091) | zinc finger (B-box type) family protein
Bra018319	AT2G30360	AT2G30360 (E=4e-166) CIPK11, PKS5, SIP4, SNRK3.22 | SIP4 (SOS3-INTERACTING PROTEIN 4); kinase/ protein kinase
Bra022794	AT2G30360	AT2G30360 (E=4e-168) CIPK11, PKS5, SIP4, SNRK3.22 | SIP4 (SOS3-INTERACTING PROTEIN 4); kinase/ protein kinase
Bra000247	AT2G41960	AT2G41960 (E=6e-185) | unknown protein
Bra004662	AT2G41960	AT2G41960 (E=0.0) | unknown protein
Bra004663	AT2G41960	AT2G41960 (E=4e-231) | unknown protein
Bra034254	AT2G25490	AT2G25490 (E=5e-294) EBF1, FBL6 | EBF1 (EIN3-BINDING F BOX PROTEIN 1); protein binding / ubiquitin-protein ligase
Bra004417	AT2G48070	AT2G48070 (E=3e-070) RPH1 | RPH1 (RESISTANCE TO PHYTOPHTHORA 1)
Bra021740	AT2G31750	AT2G31750 (E=3e-247) UGT74D1 | UGT74D1 (UDP-glucosyl transferase 74D1); UDP-glycosyltransferase/ abscisic acid glucosyltransferase/ transferase, transferring glycosyl groups / transferase, transferring hexosyl groups
Bra022864	AT2G31750	AT2G31750 (E=4e-232) UGT74D1 | UGT74D1 (UDP-glucosyl transferase 74D1); UDP-glycosyltransferase/ abscisic acid glucosyltransferase/ transferase, transferring glycosyl groups / transferase, transferring hexosyl groups
Bra031143	AT2G20860	AT2G20860 (E=6e-172) LIP1 | LIP1 (LIPOIC ACID SYNTHASE 1); lipoic acid synthase
Bra000284	AT2G43020	AT2G43020 (E=2e-246) ATPAO2 | ATPAO2 (Polyamine oxidase 2); amine oxidase/ electron carrier/ oxidoreductase
Bra004737	AT2G43020	AT2G43020 (E=7e-280) ATPAO2 | ATPAO2 (Polyamine oxidase 2); amine oxidase/ electron carrier/ oxidoreductase
Bra000165	AT2G40080	AT2G40080 (E=1e-045) ELF4 | ELF4 (EARLY FLOWERING 4)
Bra004991	AT2G40080	AT2G40080 (E=9e-046) ELF4 | ELF4 (EARLY FLOWERING 4)
Bra004795	AT2G43970	AT2G43970 (E=7e-137) | La domain-containing protein
Bra000474	AT2G29450	AT2G29450 (E=7e-115) ATGSTU5, ATGSTU1, AT103-1A | ATGSTU5 (ARABIDOPSIS THALIANA GLUTATHIONE S-TRANSFERASE TAU 5); glutathione binding / glutathione transferase
Bra018386	AT2G29450	AT2G29450 (E=3e-112) ATGSTU5, ATGSTU1, AT103-1A | ATGSTU5 (ARABIDOPSIS THALIANA GLUTATHIONE S-TRANSFERASE TAU 5); glutathione binding / glutathione transferase
Bra017430	AT2G01980	AT2G01980 (E=0.0) SOS1, ATSOS1, ATNHX7 | SOS1 (SALT OVERLY SENSITIVE 1); sodium:hydrogen antiporter
Bra000194	AT2G40610	AT2G40610 (E=2e-137) ATEXPA8, EXP8, ATEXP8, ATHEXP ALPHA 1.11 | ATEXPA8 (ARABIDOPSIS THALIANA EXPANSIN A8)
Bra016981	AT2G40610	AT2G40610 (E=5e-124) ATEXPA8, EXP8, ATEXP8, ATHEXP ALPHA 1.11 | ATEXPA8 (ARABIDOPSIS THALIANA EXPANSIN A8)
Bra040330	AT2G44990	AT2G44990 (E=2e-310) CCD7, MAX3, ATCCD7 | CCD7 (CAROTENOID CLEAVAGE DIOXYGENASE 7); 9-cis-epoxycarotenoid dioxygenase
Bra000427	AT2G46500	AT2G46500 (E=6e-176) | phosphatidylinositol 3- and 4-kinase family protein / ubiquitin family protein
Bra033320	AT2G46500	AT2G46500 (E=2e-031) | phosphatidylinositol 3- and 4-kinase family protein / ubiquitin family protein
Bra039280	AT2G46500	AT2G46500 (E=1e-156) | phosphatidylinositol 3- and 4-kinase family protein / ubiquitin family protein
Bra017252	AT2G36250	AT2G36250 (E=2e-208) FTSZ2-1, ATFTSZ2-1 | FTSZ2-1; protein binding / structural molecule
Bra007800	AT2G25430	AT2G25430 (E=7e-185) | epsin N-terminal homology (ENTH) domain-containing protein
Bra034252	AT2G25430	AT2G25430 (E=9e-271) | epsin N-terminal homology (ENTH) domain-containing protein
Bra005153	AT2G37870	AT2G37870 (E=3e-059) | protease inhibitor/seed storage/lipid transfer protein (LTP) family protein
Bra018344	AT2G30040	AT2G30040 (E=8e-101) MAPKKK14 | MAPKKK14; ATP binding / kinase/ protein kinase/ protein serine/threonine kinase
Bra000064	AT2G38470	AT2G38470 (E=4e-154) WRKY33, ATWRKY33 | WRKY33; transcription factor
Bra005104	AT2G38470	AT2G38470 (E=3e-093) WRKY33, ATWRKY33 | WRKY33; transcription factor
Bra017117	AT2G38470	AT2G38470 (E=1e-091) WRKY33, ATWRKY33 | WRKY33; transcription factor
Bra000214	AT2G41110	AT2G27030 (E=1e-081) CAM5 | CAM5 (CALMODULIN 5); calcium ion binding
Bra007269	AT2G41110	AT2G27030 (E=7e-081) CAM5 | CAM5 (CALMODULIN 5); calcium ion binding
Bra027848	AT2G41110	AT2G27030 (E=3e-013) CAM5 | CAM5 (CALMODULIN 5); calcium ion binding
Bra024477	AT2G18193	AT2G18193 (E=7e-238) | AAA-type ATPase family protein
Bra037232	AT2G18193	AT2G18193 (E=2e-128) | AAA-type ATPase family protein
Bra032166	AT2G23460	AT2G23460 (E=0.0) XLG1, ATXLG1 | XLG1 (EXTRA-LARGE G-PROTEIN 1); guanyl nucleotide binding / signal transducer
Bra000357	AT2G44640	AT2G44640 (E=7e-192) | FUNCTIONS IN: molecular_function unknown; INVOLVED IN: biological_process unknown; LOCATED IN: mitochondrion, chloroplast, plasma membrane, plastid, chloroplast envelope; EXPRESSED IN: 23 plant structures; EXPRESSED DURING: 13 growth stages; BEST Arabidopsis thaliana protein match is: PDE320 (PIGMENT DEFECTIVE 320) (TAIR:AT3G06960.1); Has 25 Blast hits to 24 proteins in 8 s…
Bra004852	AT2G44640	AT2G44640 (E=2e-192) | FUNCTIONS IN: molecular_function unknown; INVOLVED IN: biological_process unknown; LOCATED IN: mitochondrion, chloroplast, plasma membrane, plastid, chloroplast envelope; EXPRESSED IN: 23 plant structures; EXPRESSED DURING: 13 growth stages; BEST Arabidopsis thaliana protein match is: PDE320 (PIGMENT DEFECTIVE 320) (TAIR:AT3G06960.1); Has 25 Blast hits to 24 proteins in 8 s…
Bra018267	AT2G31180	AT2G31180 (E=2e-107) ATMYB14, MYB14AT, MYB14 | MYB14 (MYB DOMAIN PROTEIN 14); DNA binding / transcription factor
Bra021708	AT2G31180	AT2G31180 (E=3e-123) ATMYB14, MYB14AT, MYB14 | MYB14 (MYB DOMAIN PROTEIN 14); DNA binding / transcription factor
Bra022831	AT2G31180	AT2G31180 (E=3e-095) ATMYB14, MYB14AT, MYB14 | MYB14 (MYB DOMAIN PROTEIN 14); DNA binding / transcription factor
Bra024895	AT2G01250	AT2G01250 (E=2e-120) | 60S ribosomal protein L7 (RPL7B)
Bra005523	AT2G33120	AT2G33120 (E=3e-112) SAR1, VAMP722, ATVAMP722 | SAR1 (SYNAPTOBREVIN-RELATED PROTEIN 1)
Bra021828	AT2G33120	AT2G33120 (E=1e-099) SAR1, VAMP722, ATVAMP722 | SAR1 (SYNAPTOBREVIN-RELATED PROTEIN 1)
Bra022926	AT2G33120	AT2G33120 (E=1e-111) SAR1, VAMP722, ATVAMP722 | SAR1 (SYNAPTOBREVIN-RELATED PROTEIN 1)
Bra039277	AT2G46540	AT2G46540 (E=1e-027) | unknown protein
Bra030303	AT2G21330	AT2G21330 (E=9e-201) | fructose-bisphosphate aldolase, putative
Bra031181	AT2G21330	AT2G21330 (E=7e-209) | fructose-bisphosphate aldolase, putative
Bra035669	AT2G28800	AT2G28800 (E=3e-180) ALB3, ABL3 | ALB3 (ALBINO 3); P-P-bond-hydrolysis-driven protein transmembrane transporter
Bra038548	AT2G18700	AT2G18700 (E=0.0) ATTPS11, TPS11, ATTPSB | ATTPS11; transferase, transferring glycosyl groups
Bra000359	AT2G44680	AT2G44680 (E=5e-125) CKB4 | CKB4 (CASEIN KINASE II BETA SUBUNIT 4); protein serine/threonine kinase
Bra039229	AT2G24100	AT2G24100 (E=8e-166) | unknown protein
Bra019554	AT2G43290	AT2G43290 (E=1e-080) MSS3 | MSS3 (multicopy suppressors of snf4 deficiency in yeast 3); calcium ion binding
Bra033420	AT2G36170	AT5G03240 (E=8e-030) UBQ3
Bra005438	AT2G34300	AT2G34300 (E=0.0) | dehydration-responsive protein-related
Bra004611	AT2G41280	AT2G41280 (E=2e-012) M10, ATM10 | M10
Bra004612	AT2G41280	AT2G41280 (E=2e-009) M10, ATM10 | M10
Bra018280	AT2G31070	AT2G31070 (E=1e-109) TCP10 | TCP10 (TCP DOMAIN PROTEIN 10); transcription factor
Bra004804	AT2G44090	AT2G44090 (E=5e-272) | FUNCTIONS IN: molecular_function unknown; INVOLVED IN: biological_process unknown; LOCATED IN: cellular_component unknown; EXPRESSED IN: 23 plant structures; EXPRESSED DURING: 15 growth stages; CONTAINS InterPro DOMAIN/s: Ankyrin (InterPro:IPR002110); BEST Arabidopsis thaliana protein match is: unknown protein (TAIR:AT3G59910.1); Has 61 Blast hits to 61 proteins in 14 speci…
Bra021863	AT2G33590	AT2G33590 (E=7e-131) | cinnamoyl-CoA reductase family
Bra000458	AT2G47710	AT2G47710 (E=3e-084) | universal stress protein (USP) family protein
Bra004435	AT2G47710	AT2G47710 (E=1e-079) | universal stress protein (USP) family protein
Bra021440	AT2G47710	AT2G47710 (E=6e-079) | universal stress protein (USP) family protein
Bra013141	AT2G13610	AT2G13610 (E=3e-163) | ABC transporter family protein
Bra004954	AT2G45990	AT2G45990 (E=2e-136) | unknown protein
Bra005312	AT2G35710	AT2G35710 (E=2e-261) | glycogenin glucosyltransferase (glycogenin)-related
Bra017301	AT2G35710	AT2G35710 (E=1e-256) | glycogenin glucosyltransferase (glycogenin)-related
Bra026613	AT2G02160	AT2G02160 (E=2e-173) | zinc finger (CCCH-type) family protein
Bra004718	AT2G42810	AT2G42810 (E=1e-269) PAPP5, PP5 | PP5.2 (PROTEIN PHOSPHATASE 5.2); phosphoprotein phosphatase/ protein binding / protein serine/threonine phosphatase
Bra006495	AT2G42810	AT2G42810 (E=3e-120) PAPP5, PP5 | PP5.2 (PROTEIN PHOSPHATASE 5.2); phosphoprotein phosphatase/ protein binding / protein serine/threonine phosphatase
Bra016856	AT2G42810	AT2G42810 (E=2e-291) PP5, PP5.2 | PP5.2 (PROTEIN PHOSPHATASE 5.2); phosphoprotein phosphatase/ protein binding / protein serine/threonine phosphatase
Bra004958	AT2G46060	AT2G46060 (E=0.0) | transmembrane protein-related
Bra039293	AT2G46060	AT2G46060 (E=1e-188) | transmembrane protein-related
Bra017222	AT2G36830	AT2G36830 (E=4e-127) GAMMA-TIP, TIP1;1, GAMMA-TIP1 | GAMMA-TIP (GAMMA TONOPLAST INTRINSIC PROTEIN); water channel
Bra039946	AT2G23120	AT2G23120 (E=1e-009) | FUNCTIONS IN: molecular_function unknown; INVOLVED IN: biological_process unknown; LOCATED IN: plasma membrane; EXPRESSED IN: 23 plant structures; EXPRESSED DURING: 14 growth stages; CONTAINS InterPro DOMAIN/s: Late embryogenesis abundant protein 18 (InterPro:IPR018930); BEST Arabidopsis thaliana protein match is: unknown protein (TAIR:AT2G23110.1); Has 25 Blast hits to 25 …
Bra004676	AT2G42230	AT2G42230 (E=3e-207) | tubulin-specific chaperone C-related
Bra005231	AT2G36950	AT2G36950 (E=3e-106) | heavy-metal-associated domain-containing protein
Bra017215	AT2G36950	AT2G36950 (E=3e-104) | heavy-metal-associated domain-containing protein
Bra000157	AT2G39990	AT2G39990 (E=7e-141) EIF2 | EIF2; translation initiation factor
Bra004995	AT2G39990	AT2G39990 (E=7e-133) EIF2 | EIF2; translation initiation factor
Bra004409	AT2G48150	AT2G48150 (E=6e-090) ATGPX4 | ATGPX4 (GLUTATHIONE PEROXIDASE 4); glutathione peroxidase
Bra024861	AT2G01720	AT2G01720 (E=8e-238) | ribophorin I family protein
Bra026638	AT2G01720	AT2G01720 (E=2e-231) | ribophorin I family protein
Bra004875	AT2G44920	AT2G44920 (E=2e-089) | thylakoid lumenal 15 kDa protein, chloroplast
Bra000476	AT2G29340	AT2G29340 (E=2e-124) | short-chain dehydrogenase/reductase (SDR) family protein
Bra039514	AT2G29340	AT2G29340 (E=8e-125) | short-chain dehydrogenase/reductase (SDR) family protein
Bra039971	AT2G29340	AT2G29340 (E=1e-126) | short-chain dehydrogenase/reductase (SDR) family protein
Bra001974	AT2G16280	AT2G16280 (E=4e-272) KCS9 | KCS9 (3-KETOACYL-COA SYNTHASE 9); acyltransferase/ catalytic/ transferase, transferring acyl groups other than amino-acyl groups
Bra016903	AT2G41900	AT2G41900 (E=6e-281) | zinc finger (CCCH-type) family protein
Bra017292	AT2G35790	AT2G35790 (E=2e-086) | unknown protein
Bra023029	AT2G35790	AT2G35790 (E=6e-097) | unknown protein
Bra039982	AT2G29460	AT2G29460 (E=4e-106) ATGSTU4, GST22 | ATGSTU4 (ARABIDOPSIS THALIANA GLUTATHIONE S-TRANSFERASE TAU 4); glutathione transferase
Bra000068	AT2G38540	AT2G38540 (E=1e-033) LP1, LTP1, ATLTP1 | LP1; calmodulin binding
Bra005099	AT2G38540	AT2G38540 (E=1e-044) LP1, LTP1, ATLTP1 | LP1; calmodulin binding
Bra017112	AT2G38540	AT2G38540 (E=2e-049) LP1, LTP1, ATLTP1 | LP1; calmodulin binding
Bra000230	AT2G41530	AT2G41530 (E=1e-152) ATSFGH, SFGH | SFGH (S-FORMYLGLUTATHIONE HYDROLASE); S-formylglutathione hydrolase/ hydrolase, acting on ester bonds
Bra004627	AT2G41530	AT2G41530 (E=2e-158) ATSFGH, SFGH | SFGH (S-FORMYLGLUTATHIONE HYDROLASE); S-formylglutathione hydrolase/ hydrolase, acting on ester bonds
Bra016934	AT2G41430	AT2G41430 (E=9e-067) ERD15, LSR1, CID1 | ERD15 (EARLY RESPONSIVE TO DEHYDRATION 15); protein binding
Bra000037	AT2G38040	AT2G38040 (E=0.0) CAC3 | CAC3; acetyl-CoA carboxylase
Bra005141	AT2G38040	AT2G38040 (E=1e-303) CAC3 | CAC3; acetyl-CoA carboxylase
Bra000573	AT2G23150	AT2G23150 (E=3e-268) NRAMP3, ATNRAMP3 | NRAMP3 (NATURAL RESISTANCE-ASSOCIATED MACROPHAGE PROTEIN 3); inorganic anion transmembrane transporter/ manganese ion transmembrane transporter/ metal ion transmembrane transporter
Bra039185	AT2G23150	AT2G23150 (E=6e-240) NRAMP3, ATNRAMP3 | NRAMP3 (NATURAL RESISTANCE-ASSOCIATED MACROPHAGE PROTEIN 3); inorganic anion transmembrane transporter/ manganese ion transmembrane transporter/ metal ion transmembrane transporter
Bra000196	AT2G40630	AT2G40630 (E=5e-073) | FUNCTIONS IN: molecular_function unknown; INVOLVED IN: biological_process unknown; LOCATED IN: chloroplast; EXPRESSED IN: 23 plant structures; EXPRESSED DURING: 13 growth stages; CONTAINS InterPro DOMAIN/s: Uncharacterised conserved protein UCP030365 (InterPro:IPR016953); BEST Arabidopsis thaliana protein match is: unknown protein (TAIR:AT5G05240.1); Has 101 Blast hits to 9…
Bra004516	AT2G46680	AT2G46680 (E=9e-091) ATHB-7, ATHB7 | ATHB-7 (ARABIDOPSIS THALIANA HOMEOBOX 7); transcription activator/ transcription factor
Bra039265	AT2G46680	AT2G46680 (E=4e-062) ATHB-7, ATHB7 | ATHB-7 (ARABIDOPSIS THALIANA HOMEOBOX 7); transcription activator/ transcription factor
Bra005291	AT2G36220	AT2G36220 (E=6e-066) | unknown protein
Bra017253	AT2G36220	AT2G36220 (E=4e-063) | unknown protein
Bra018232	AT2G31570	AT2G31570 (E=1e-091) ATGPX2 | ATGPX2 (GLUTATHIONE PEROXIDASE 2); glutathione peroxidase
Bra022853	AT2G31570	AT2G31570 (E=2e-089) ATGPX2 | ATGPX2 (GLUTATHIONE PEROXIDASE 2); glutathione peroxidase
Bra004805	AT2G44100	AT2G44100 (E=2e-252) ATGDI1, AT-GDI1 | ATGDI1 (ARABIDOPSIS THALIANA GUANOSINE NUCLEOTIDE DIPHOSPHATE DISSOCIATION INHIBITOR 1); RAB GDP-dissociation inhibitor
Bra016926	AT2G41560	AT2G41560 (E=0.0) ACA4 | ACA4 (AUTO-INHIBITED CA(2+)-ATPASE, ISOFORM 4); calcium-transporting ATPase/ calmodulin binding
Bra029705	AT2G29360	AT2G29150 (E=2e-020) | tropinone reductase, putative / tropine dehydrogenase, putative
Bra037657	AT2G44350	AT2G44350 (E=3e-249) ATCS, CSY4 | ATCS; ATP binding / ATP citrate synthase/ citrate (SI)-synthase
Bra017142	AT2G38050	AT2G38050 (E=1e-096) DET2, DWF6, ATDET2 | DET2 (DE-ETIOLATED 2); sterol 5-alpha reductase
Bra021652	AT2G30590	AT2G30590 (E=1e-073) WRKY21 | WRKY21; calmodulin binding / transcription factor
Bra022808	AT2G30590	AT2G30590 (E=1e-076) WRKY21 | WRKY21; calmodulin binding / transcription factor
Bra034264	AT2G25625	AT2G25625 (E=1e-034) | unknown protein
Bra031166	AT2G21160	AT2G21160 (E=3e-101) | translocon-associated protein alpha (TRAP alpha) family protein
Bra026649	AT2G01590	AT2G01590 (E=3e-053) CRR3 | CRR3 (CHLORORESPIRATORY REDUCTION 3)
Bra005336	AT2G35510	AT2G35510 (E=4e-111) SRO1 | SRO1 (SIMILAR TO RCD ONE 1); NAD+ ADP-ribosyltransferase
Bra017317	AT2G35510	AT2G35510 (E=8e-126) SRO1 | SRO1 (SIMILAR TO RCD ONE 1); NAD+ ADP-ribosyltransferase
Bra033139	AT2G35510	AT2G35510 (E=1e-017) SRO1 | SRO1 (SIMILAR TO RCD ONE 1); NAD+ ADP-ribosyltransferase
Bra030284	AT2G21660	AT2G21660 (E=5e-040) ATGRP7, CCR2, GR-RBP7, GRP7 | CCR2 (COLD, CIRCADIAN RHYTHM, AND RNA BINDING 2); RNA binding / double-stranded DNA binding / single-stranded DNA binding
Bra031210	AT2G21660	AT2G21660 (E=5e-042) ATGRP7, CCR2, GR-RBP7, GRP7 | CCR2 (COLD, CIRCADIAN RHYTHM, AND RNA BINDING 2); RNA binding / double-stranded DNA binding / single-stranded DNA binding
Bra000098	AT2G38820	AT2G38820 (E=3e-114) | unknown protein
Bra017099	AT2G38820	AT2G38820 (E=2e-101) | unknown protein
Bra017421	AT2G02130	AT2G02130 (E=9e-039) PDF2.3, LCR68 | LCR68 (LOW-MOLECULAR-WEIGHT CYSTEINE-RICH 68); peptidase inhibitor
Bra016264	AT2G02760	AT1G14400 (E=5e-085) UBC1, ATUBC1 | UBC1 (UBIQUITIN CARRIER PROTEIN 1); ubiquitin-protein ligase
Bra017410	AT2G02760	AT2G02760 (E=7e-079) ATUBC2, UBC2 | ATUBC2 (UBIQUITING-CONJUGATING ENZYME 2); ubiquitin-protein ligase
Bra024808	AT2G02760	AT2G02760 (E=2e-079) ATUBC2, UBC2 | ATUBC2 (UBIQUITING-CONJUGATING ENZYME 2); ubiquitin-protein ligase
Bra026582	AT2G02760	AT2G02760 (E=2e-079) ATUBC2, UBC2 | ATUBC2 (UBIQUITING-CONJUGATING ENZYME 2); ubiquitin-protein ligase
Bra000031	AT2G37970	AT2G37970 (E=2e-051) SOUL-1 | SOUL-1; binding
Bra017146	AT2G37970	AT2G37970 (E=8e-056) SOUL-1 | SOUL-1; binding
Bra004883	AT2G45010	AT2G45010 (E=6e-132) | unknown protein
Bra003505	AT2G34250	AT2G34250 (E=4e-196) | protein transport protein sec61, putative
Bra005441	AT2G34250	AT2G34250 (E=1e-270) | protein transport protein sec61, putative
Bra021898	AT2G34250	AT2G34250 (E=1e-268) | protein transport protein sec61, putative
Bra004498	AT2G46900	AT2G46900 (E=3e-217) | FUNCTIONS IN: molecular_function unknown; INVOLVED IN: biological_process unknown; LOCATED IN: cellular_component unknown; EXPRESSED IN: 24 plant structures; EXPRESSED DURING: 15 growth stages; CONTAINS InterPro DOMAIN/s: Basic helix-loop-helix, Nulp1-type (InterPro:IPR006994); Has 3014 Blast hits to 2357 proteins in 239 species: Archae - 2; Bacteria - 96; Metazoa - 1166; F…
Bra000053	AT2G38320	AT2G38320 (E=3e-210) | unknown protein
Bra017124	AT2G38320	AT2G38320 (E=6e-210) | unknown protein
Bra024776	AT2G03390	AT2G03390 (E=1e-162) | uvrB/uvrC motif-containing protein
Bra032174	AT2G23320	AT2G23320 (E=6e-120) WRKY15 | WRKY15; calmodulin binding / transcription factor
Bra036498	AT2G20740	AT2G20740 (E=2e-100) | FUNCTIONS IN: molecular_function unknown; INVOLVED IN: biological_process unknown; LOCATED IN: endomembrane system, integral to membrane; EXPRESSED IN: 23 plant structures; EXPRESSED DURING: 15 growth stages; CONTAINS InterPro DOMAIN/s: Tetraspanin (InterPro:IPR018499); BEST Arabidopsis thaliana protein match is: unknown protein (TAIR:AT2G20230.1); Has 91 Blast hits to 91 p…
Bra034394	AT2G28190	AT2G28190 (E=7e-082) CSD2, CZSOD2 | CSD2 (COPPER/ZINC SUPEROXIDE DISMUTASE 2); superoxide dismutase
Bra000045	AT2G38240	AT2G38240 (E=5e-176) | oxidoreductase, 2OG-Fe(II) oxygenase family protein
Bra017132	AT2G38240	AT2G38240 (E=1e-177) | oxidoreductase, 2OG-Fe(II) oxygenase family protein
Bra016956	AT2G41010	AT2G41010 (E=3e-071) ATCAMBP25 | ATCAMBP25 (ARABIDOPSIS THALIANA CALMODULIN (CAM)-BINDING PROTEIN OF 25 KDA); calmodulin binding
Bra000436	AT2G46970	AT2G46970 (E=2e-150) PIL1 | PIL1 (PHYTOCHROME INTERACTING FACTOR 3-LIKE 1); transcription factor
Bra004489	AT2G46970	AT2G46970 (E=8e-106) PIL1 | PIL1 (PHYTOCHROME INTERACTING FACTOR 3-LIKE 1); transcription factor
Bra016961	AT2G40930	AT2G40930 (E=0.0) UBP5, ATUBP5, PDE323 | UBP5 (UBIQUITIN-SPECIFIC PROTEASE 5); ubiquitin-specific protease
Bra036490	AT2G20610	AT2G20610 (E=1e-231) SUR1, HLS3, RTY, ALF1, RTY1 | SUR1 (SUPERROOT 1); S-alkylthiohydroximate lyase/ carbon-sulfur lyase/ transaminase
Bra005923	AT2G17360	AT2G17360 (E=3e-133) | 40S ribosomal protein S4 (RPS4A)
Bra020369	AT2G17360	AT2G17360 (E=1e-129) | 40S ribosomal protein S4 (RPS4A)
Bra028708	AT2G17360	AT2G17360 (E=7e-136) | 40S ribosomal protein S4 (RPS4A)
Bra011932	AT2G28690	AT2G28690 (E=6e-103) | unknown protein
Bra031146	AT2G20880	AT2G20880 (E=6e-072) | AP2 domain-containing transcription factor, putative
Bra002096	AT2G17840	AT2G17840 (E=1e-194) ERD7 | ERD7 (EARLY-RESPONSIVE TO DEHYDRATION 7)
Bra040870	AT2G17840	AT2G17840 (E=9e-189) ERD7 | ERD7 (EARLY-RESPONSIVE TO DEHYDRATION 7)
Bra022905	AT2G32800	AT2G32800 (E=0.0) AP4.3A | AP4.3A; ATP binding / protein kinase/ protein serine/threonine kinase/ protein tyrosine kinase
Bra004503	AT2G46830	AT2G46830 (E=2e-117) CCA1 | CCA1 (CIRCADIAN CLOCK ASSOCIATED 1); DNA binding / transcription activator/ transcription factor/ transcription repressor
Bra005190	AT2G37500	AT2G37500 (E=8e-231) | arginine biosynthesis protein ArgJ family
Bra017182	AT2G37500	AT2G37500 (E=3e-233) | arginine biosynthesis protein ArgJ family
Bra013124	AT2G14610	AT2G14610 (E=1e-065) PR1, PR 1, ATPR1 | PR1 (PATHOGENESIS-RELATED GENE 1)
Bra009653	AT2G17290	AT2G17290 (E=1e-297) CPK6, ATCDPK3 | CPK6 (CALCIUM-DEPENDENT PROTEIN KINASE 6); ATP binding / calcium ion binding / calmodulin-dependent protein kinase/ kinase/ protein kinase/ protein serine/threonine kinase
Bra033557	AT2G17290	AT2G17290 (E=3e-250) CPK6, ATCDPK3 | CPK6 (CALCIUM-DEPENDENT PROTEIN KINASE 6); ATP binding / calcium ion binding / calmodulin-dependent protein kinase/ kinase/ protein kinase/ protein serine/threonine kinase
Bra037277	AT2G17290	AT2G17290 (E=5e-296) CPK6, ATCDPK3 | CPK6 (CALCIUM-DEPENDENT PROTEIN KINASE 6); ATP binding / calcium ion binding / calmodulin-dependent protein kinase/ kinase/ protein kinase/ protein serine/threonine kinase
Bra030299	AT2G21430	AT2G21430 (E=1e-183) | cysteine proteinase A494, putative / thiol protease, putative
Bra031189	AT2G21430	AT2G21430 (E=6e-143) | cysteine proteinase A494, putative / thiol protease, putative
Bra025482	AT2G38870	AT2G38870 (E=2e-023) | protease inhibitor, putative
Bra004657	AT2G41870	AT2G41870 (E=9e-084) | remorin family protein
Bra037731	AT2G43150	AT2G43150 (E=1e-008) | proline-rich extensin-like family protein
Bra024869	AT2G01610	AT2G01610 (E=2e-029) | invertase/pectin methylesterase inhibitor family protein
Bra026627	AT2G01880	AT2G01880 (E=3e-165) PAP7, ATPAP7 | PAP7 (PURPLE ACID PHOSPHATASE 7); acid phosphatase/ protein serine/threonine phosphatase
Bra024790	AT2G03090	AT2G03090 (E=1e-135) ATEXPA15, EXP15, ATEXP15, ATHEXP ALPHA 1.3 | ATEXPA15 (ARABIDOPSIS THALIANA EXPANSIN A15)
Bra026569	AT2G03090	AT2G03090 (E=7e-137) ATEXPA15, EXP15, ATEXP15, ATHEXP ALPHA 1.3 | ATEXPA15 (ARABIDOPSIS THALIANA EXPANSIN A15)
Bra017396	AT2G03200	AT2G03200 (E=9e-205) | aspartyl protease family protein
Bra024787	AT2G03200	AT2G03200 (E=4e-213) | aspartyl protease family protein
Bra013210	AT2G04350	AT2G04350 (E=0.0) | long-chain-fatty-acid--CoA ligase family protein / long-chain acyl-CoA synthetase family protein (LACS8)
Bra015169	AT2G05830	AT2G05830 (E=3e-179) | eukaryotic translation initiation factor 2B family protein / eIF-2B family protein
Bra013135	AT2G13820	AT2G13820 (E=5e-053) | protease inhibitor/seed storage/lipid transfer protein (LTP) family protein
Bra040719	AT2G14210	AT2G14210 (E=2e-059) ANR1, AGL44 | AGL44 (AGAMOUS-LIKE 44); DNA binding / transcription factor
Bra013113	AT2G15020	AT2G15020 (E=6e-256) | unknown protein
Bra002068	AT2G17500	AT2G17500 (E=5e-209) | auxin efflux carrier family protein
Bra037268	AT2G17500	AT2G17500 (E=1e-208) | auxin efflux carrier family protein
Bra037260	AT2G17680	AT2G17680 (E=5e-127) | unknown protein
Bra037238	AT2G18090	AT2G18090 (E=9e-162) | PHD finger family protein / SWIB complex BAF60b domain-containing protein / GYF domain-containing protein
Bra031127	AT2G20560	AT2G20560 (E=1e-158) | DNAJ heat shock family protein
Bra031179	AT2G21300	AT2G21300 (E=2e-304) | kinesin motor family protein
Bra031183	AT2G21370	AT2G21370 (E=1e-226) | xylulose kinase, putative
Bra010674	AT2G21390	AT2G21390 (E=0.0) | coatomer protein complex, subunit alpha, putative
Bra031186	AT2G21390	AT2G21390 (E=3e-250) | coatomer protein complex, subunit alpha, putative
Bra033629	AT2G21390	AT2G21390 (E=0.0) | coatomer protein complex, subunit alpha, putative
Bra030290	AT2G21600	AT2G21600 (E=2e-089) ATRER1B | ATRER1B
Bra030255	AT2G22200	AT2G22200 (E=3e-081) | AP2 domain-containing transcription factor
Bra030246	AT2G22330	AT2G22330 (E=2e-288) CYP79B3 | CYP79B3; electron carrier/ heme binding / iron ion binding / monooxygenase/ oxygen binding
Bra030207	AT2G22770	AT2G22770 (E=2e-114) NAI1 | NAI1; DNA binding / transcription factor
Bra039927	AT2G22770	AT2G22770 (E=7e-126) NAI1 | NAI1; DNA binding / transcription factor
Bra030204	AT2G22780	AT2G22780 (E=1e-187) PMDH1 | PMDH1 (PEROXISOMAL NAD-MALATE DEHYDROGENASE 1); L-malate dehydrogenase/ binding / catalytic/ malate dehydrogenase/ oxidoreductase/ oxidoreductase, acting on the CH-OH group of donors, NAD or NADP as acceptor
Bra000574	AT2G23090	AT2G23090 (E=3e-038) | unknown protein
Bra039943	AT2G23090	AT2G23090 (E=7e-039) | unknown protein
Bra032137	AT2G23910	AT2G23910 (E=1e-155) | cinnamoyl-CoA reductase-related
Bra032122	AT2G24090	AT2G24090 (E=2e-044) | ribosomal protein L35 family protein
Bra039227	AT2G24090	AT2G24090 (E=6e-048) | ribosomal protein L35 family protein
Bra032084	AT2G24570	AT2G24570 (E=5e-117) WRKY17, ATWRKY17 | WRKY17; calmodulin binding / transcription factor
Bra032143	AT2G24600	AT2G24600 (E=2e-096) | ankyrin repeat family protein
Bra007834	AT2G24762	AT2G24762 (E=3e-041) AtGDU4 | AtGDU4 (Arabidopsis thaliana GLUTAMINE DUMPER 4)
Bra022847	AT2G25735	AT2G25735 (E=9e-030) | unknown protein
Bra034295	AT2G26190	AT2G26190 (E=2e-233) | calmodulin-binding family protein
Bra012052	AT2G26690	AT2G26690 (E=5e-231) | nitrate transporter (NTP2)
Bra000508	AT2G27500	AT2G27500 (E=4e-195) | glycosyl hydrolase family 17 protein
Bra012015	AT2G27500	AT2G27500 (E=6e-192) | glycosyl hydrolase family 17 protein
Bra011994	AT2G27830	AT2G27830 (E=1e-081) | FUNCTIONS IN: molecular_function unknown; EXPRESSED IN: 22 plant structures; EXPRESSED DURING: 13 growth stages; BEST Arabidopsis thaliana protein match is: pentatricopeptide (PPR) repeat-containing protein (TAIR:AT4G22760.1); Has 68 Blast hits to 68 proteins in 11 species: Archae - 0; Bacteria - 0; Metazoa - 0; Fungi - 0; Plants - 68; Viruses - 0; Other Eukaryotes - 0 (sou…
Bra040930	AT2G28940	AT2G28940 (E=8e-136) | protein kinase family protein
Bra040931	AT2G28940	AT2G28940 (E=2e-045) | protein kinase family protein
Bra005870	AT2G30750	AT2G30750 (E=2e-080) CYP71A12 | CYP71A12 (cytochrome P450, family 71, subfamily A, polypeptide 12); electron carrier/ heme binding / iron ion binding / monooxygenase/ oxygen binding
Bra018248	AT2G31390	AT2G31390 (E=3e-176) | pfkB-type carbohydrate kinase family protein
Bra022839	AT2G31390	AT2G31390 (E=3e-173) | pfkB-type carbohydrate kinase family protein
Bra021771	AT2G32030	AT2G32030 (E=1e-087) | GCN5-related N-acetyltransferase (GNAT) family protein
Bra005564	AT2G32720	AT2G32720 (E=7e-062) B5 #4, ATCB5-B, CB5-B | CB5-B (CYTOCHROME B5 ISOFORM B); heme binding
Bra021809	AT2G32720	AT2G32720 (E=6e-062) B5 #4, ATCB5-B, CB5-B | CB5-B (CYTOCHROME B5 ISOFORM B); heme binding
Bra022898	AT2G32720	AT2G32720 (E=5e-059) B5 #4, ATCB5-B, CB5-B | CB5-B (CYTOCHROME B5 ISOFORM B); heme binding
Bra005453	AT2G34090	AT2G34090 (E=4e-218) MEE18 | MEE18 (maternal effect embryo arrest 18)
Bra005436	AT2G34340	AT2G34340 (E=3e-035) | unknown protein
Bra021903	AT2G34340	AT2G34340 (E=6e-023) | unknown protein
Bra005354	AT2G35290	AT2G35290 (E=6e-052) | unknown protein
Bra017323	AT2G35290	AT2G35290 (E=1e-053) | unknown protein
Bra023031	AT2G35800	AT2G35800 (E=6e-303) | mitochondrial substrate carrier family protein
Bra005309	AT2G35930	AT2G35930 (E=9e-184) PUB23 | PUB23 (PLANT U-BOX 23); ubiquitin-protein ligase
Bra017278	AT2G35930	AT2G35930 (E=2e-205) PUB23 | PUB23 (PLANT U-BOX 23); ubiquitin-protein ligase
Bra023044	AT2G35930	AT2G35930 (E=9e-198) PUB23 | PUB23 (PLANT U-BOX 23); ubiquitin-protein ligase
Bra017272	AT2G35980	AT2G35980 (E=6e-104) YLS9, NHL10, ATNHL10 | YLS9 (YELLOW-LEAF-SPECIFIC GENE 9)
Bra005243	AT2G36770	AT2G36770 (E=4e-209) | UDP-glucoronosyl/UDP-glucosyl transferase family protein
Bra023080	AT2G36770	AT2G36770 (E=4e-119) | UDP-glucoronosyl/UDP-glucosyl transferase family protein
Bra017216	AT2G36910	AT2G36910 (E=0.0) ATPGP1, PGP1, ABCB1 | ABCB1 (ATP BINDING CASSETTE SUBFAMILY B1); ATPase, coupled to transmembrane movement of substances / auxin efflux transmembrane transporter/ calmodulin binding
Bra023087	AT2G36910	AT2G36910 (E=0.0) ATPGP1, PGP1, ABCB1 | ABCB1 (ATP BINDING CASSETTE SUBFAMILY B1); ATPase, coupled to transmembrane movement of substances / auxin efflux transmembrane transporter/ calmodulin binding
Bra005197	AT2G37430	AT2G37430 (E=8e-074) | zinc finger (C2H2 type) family protein (ZAT11)
Bra017188	AT2G37430	AT2G37430 (E=2e-077) | zinc finger (C2H2 type) family protein (ZAT11)
Bra030981	AT2G37430	AT2G37430 (E=2e-079) | zinc finger (C2H2 type) family protein (ZAT11)
Bra000025	AT2G37880	AT2G37880 (E=2e-093) | unknown protein
Bra017152	AT2G37880	AT2G37880 (E=2e-097) | unknown protein
Bra000091	AT2G38760	AT2G38760 (E=3e-150) ANNAT3 | ANNAT3 (ANNEXIN ARABIDOPSIS 3); calcium ion binding / calcium-dependent phospholipid binding
Bra017102	AT2G38760	AT2G38760 (E=6e-154) ANNAT3 | ANNAT3 (ANNEXIN ARABIDOPSIS 3); calcium ion binding / calcium-dependent phospholipid binding
Bra005062	AT2G39110	AT2G39110 (E=5e-164) | protein kinase, putative
Bra017090	AT2G39110	AT2G39110 (E=3e-187) | protein kinase, putative
Bra005025	AT2G39700	AT2G39700 (E=1e-146) ATEXPA4, ATEXP4, ATHEXP ALPHA 1.6 | ATEXPA4 (ARABIDOPSIS THALIANA EXPANSIN A4)
Bra017056	AT2G39725	AT2G39725 (E=4e-035) | complex 1 family protein / LVR family protein
Bra000219	AT2G41210	AT2G41210 (E=0.0) PIP5K5 | PIP5K5 (PHOSPHATIDYLINOSITOL- 4-PHOSPHATE 5-KINASE 5); 1-phosphatidylinositol-4-phosphate 5-kinase
Bra004606	AT2G41210	AT2G41210 (E=0.0) PIP5K5 | PIP5K5 (PHOSPHATIDYLINOSITOL- 4-PHOSPHATE 5-KINASE 5); 1-phosphatidylinositol-4-phosphate 5-kinase
Bra004620	AT2G41410	AT2G41410 (E=4e-066) | calmodulin, putative
Bra004628	AT2G41540	AT2G41540 (E=3e-255) GPDHC1 | GPDHC1; NAD or NADH binding / glycerol-3-phosphate dehydrogenase (NAD+)
Bra029669	AT2G41540	AT2G41540 (E=3e-204) GPDHC1 | GPDHC1; NAD or NADH binding / glycerol-3-phosphate dehydrogenase (NAD+)
Bra000233	AT2G41660	AT2G41660 (E=6e-118) MIZ1 | MIZ1 (mizu-kussei 1)
Bra004634	AT2G41660	AT2G41660 (E=3e-072) MIZ1 | MIZ1 (mizu-kussei 1)
Bra004637	AT2G41660	AT2G41660 (E=9e-112) MIZ1 | MIZ1 (mizu-kussei 1)
Bra016922	AT2G41660	AT2G41660 (E=6e-103) MIZ1 | MIZ1 (mizu-kussei 1)
Bra000282	AT2G43000	AT2G43000 (E=9e-137) anac042 | anac042 (Arabidopsis NAC domain containing protein 42); transcription factor
Bra004736	AT2G43000	AT2G43000 (E=2e-134) anac042 | anac042 (Arabidopsis NAC domain containing protein 42); transcription factor
Bra037743	AT2G43000	AT2G43000 (E=8e-125) anac042 | anac042 (Arabidopsis NAC domain containing protein 42); transcription factor
Bra014082	AT2G43670	AT2G43670 (E=7e-035) | glycosyl hydrolase family protein 17
Bra037692	AT2G43670	AT2G43670 (E=2e-018) | glycosyl hydrolase family protein 17
Bra000339	AT2G44060	AT2G44060 (E=9e-153) | late embryogenesis abundant family protein / LEA family protein
[truncated: 3,228 more rows]
