# Supplementary material for: Transcriptomic and epigenomic analyses revealed that polycomb repressive complex 2 regulates not only developmental but also stress responsive metabolism in Brassica rapa
Source: Front Plant Sci. 2023 Feb 20;14:1079218. doi: 10.3389/fpls.2023.1079218 (PMC9986605; doi:10.3389/fpls.2023.1079218)
Supplement: Supplementary Figure 13 — Verification of H3K27me3-unmarked BrPP2A and H3K27me3-marked BrFUS3 in B. rapa. (A) IGV genome browser visualization showing the transcript levels of BrPP2A (Bra012474) between R-o-18 and brclf mutant. Transcription of BrPP2A was not affected in brclf in comparison to level of R-o-18. Three biological replicates from RNA-seq read counts were indicated with black color (R-o-18) and brown color (brclf). (B) IGV genome browser visualization showing the enriched level of H3K27me3 at the genomic locus of BrPP2A (Bra012474) in either leaf or flower tissue in comparison to input DNA. Upper diagram presents a primer location used for ChIP-qPCR analysis. A housekeeping reference gene, BrPP2A was not enriched with H3K27me3. ChIP-seq read intensity of Y-axis is indicated with a bracket on the left upper part of each track. (C) Result of ChIP-qPCR on H3K27me3 enrichment between R-o-18 and brclf mutant at BrFUS3 (Bra032953) genomic locus. Genomic region of BrFUS3 was enriched with H3K27me3 in comparison to input DNA. Upper diagram presents a primer location used for ChIP-qPCR analysis. One-way ANOVA analysis with Tukey’s post-hoc test was applied to determine statistical significance (p < 0.05). [file DataSheet_2.zip › Supplementary Table S6 301 stress genes found in the list of up_brclf.xlsx]

## Sheet: Sheet1
301 Stress related genes found in the list of "upregulated genes in brclf"
name	description
Bra015402	AT1G05240 (E=2e-131) | peroxidase, putative
Bra015403	AT1G05240 (E=2e-116) | peroxidase, putative
Bra030606	AT1G05240 (E=1e-128) | peroxidase, putative
Bra032476	AT1G05240 (E=6e-119) | peroxidase, putative
Bra032477	AT1G05240 (E=3e-133) | peroxidase, putative
Bra030107	AT1G28580 (E=1e-150) | GDSL-motif lipase, putative
Bra010994	AT1G25440 (E=8e-125) | zinc finger (B-box type) family protein
Bra030386	AT1G52400 (E=4e-268) BGL1, BGLU18 | BGLU18 (BETA GLUCOSIDASE 18); catalytic/ cation binding / hydrolase, hydrolyzing O-glycosyl compounds
Bra003850	AT1G73260 (E=5e-079) | trypsin and protease inhibitor family protein / Kunitz family protein
Bra008084	AT1G73260 (E=4e-038) | trypsin and protease inhibitor family protein / Kunitz family protein
Bra027959	AT1G08930 (E=5e-166) ERD6 | ERD6 (EARLY RESPONSE TO DEHYDRATION 6); carbohydrate transmembrane transporter/ sugar transmembrane transporter/ sugar:hydrogen symporter
Bra005347	AT1G32470 (E=3e-075) | glycine cleavage system H protein, mitochondrial, putative
Bra003690	AT1G77120 (E=3e-178) ADH1, ADH, ATADH, ATADH1 | ADH1 (ALCOHOL DEHYDROGENASE 1); alcohol dehydrogenase
Bra015693	AT1G77120 (E=1e-200) ADH1, ADH, ATADH, ATADH1 | ADH1 (ALCOHOL DEHYDROGENASE 1); alcohol dehydrogenase
Bra026022	AT1G16850 (E=1e-033) | unknown protein
Bra003670	AT1G77760 (E=0.0) NIA1, GNR1, NR1 | NIA1 (NITRATE REDUCTASE 1); nitrate reductase
Bra032311	AT1G48370 (E=3e-011) YSL8 | YSL8 (YELLOW STRIPE LIKE 8); oligopeptide transporter
Bra003874	AT1G72610 (E=6e-094) GLP1, ATGER1, GER1 | GER1 (GERMIN-LIKE PROTEIN 1); oxalate oxidase
Bra016382	AT1G22370 (E=5e-230) AtUGT85A5 | AtUGT85A5 (UDP-glucosyl transferase 85A5); glucuronosyltransferase/ transferase, transferring glycosyl groups
Bra030402	AT1G52000 (E=3e-112) | jacalin lectin family protein
Bra026646	AT1G14890 (E=4e-046) | enzyme inhibitor/ pectinesterase/ pectinesterase inhibitor
Bra023122	AT1G30700 (E=2e-265) | FAD-binding domain-containing protein
Bra003636	AT1G78820 (E=4e-226) | curculin-like (mannose-binding) lectin family protein / PAN domain-containing protein
Bra003820	AT1G74020 (E=9e-110) SS2 | SS2 (STRICTOSIDINE SYNTHASE 2); strictosidine synthase
Bra004326	AT1G68620 (E=4e-136) | hydrolase
Bra037965	AT1G54120 (E=6e-043) | unknown protein
Bra007991	AT1G71880 (E=2e-219) SUC1, ATSUC1 | SUC1 (Sucrose-proton symporter 1); carbohydrate transmembrane transporter/ sucrose:hydrogen symporter/ sugar:hydrogen symporter
Bra025681	AT1G18710 (E=6e-029) AtMYB47 | AtMYB47 (myb domain protein 47); DNA binding / transcription factor
Bra010724	AT1G73490 (E=1e-024) | RNA recognition motif (RRM)-containing protein
Bra007886	AT1G69870 (E=1e-275) | proton-dependent oligopeptide transport (POT) family protein
Bra036650	AT1G62710 (E=6e-247) BETA-VPE, BETAVPE | BETA-VPE (BETA VACUOLAR PROCESSING ENZYME); cysteine-type endopeptidase
Bra030526	AT1G03220 (E=4e-104) | extracellular dermal glycoprotein, putative / EDGP, putative
Bra035070	AT1G78850 (E=4e-247) | curculin-like (mannose-binding) lectin family protein
Bra004035	AT1G68520 (E=2e-175) | zinc finger (B-box type) family protein
Bra033251	AT1G01600 (E=1e-280) CYP86A4 | CYP86A4; fatty acid (omega-1)-hydroxylase/ oxygen binding
Bra018463	AT1G10070 (E=2e-184) ATBCAT-2 | ATBCAT-2 (ARABIDOPSIS THALIANA BRANCHED-CHAIN AMINO ACID TRANSAMINASE 2); branched-chain-amino-acid transaminase/ catalytic
Bra026693	AT1G17020 (E=5e-173) SRG1, ATSRG1 | SRG1 (SENESCENCE-RELATED GENE 1); oxidoreductase, acting on diphenols and related substances as donors, oxygen as acceptor / oxidoreductase, acting on paired donors, with incorporation or reduction of molecular oxygen, 2-oxoglutarate as one donor, and inc
Bra032894	AT1G28330 (E=1e-045) DRM1, DYL1 | DYL1 (DORMANCY-ASSOCIATED PROTEIN-LIKE 1)
Bra003840	AT1G73600 (E=7e-281) | methyltransferase/ phosphoethanolamine N-methyltransferase
Bra003836	AT1G58270 (E=1e-062) ZW9 | ZW9
Bra003837	AT1G58270 (E=2e-111) ZW9 | ZW9
Bra007858	AT1G72370 (E=3e-132) P40, AP40, RP40, RPSAA | P40; structural constituent of ribosome
Bra025832	AT1G20620 (E=3e-299) CAT3, SEN2, ATCAT3 | CAT3 (CATALASE 3); catalase
Bra031793	AT1G78860 (E=7e-234) | curculin-like (mannose-binding) lectin family protein
Bra014374	AT1G54010 (E=5e-182) | myrosinase-associated protein, putative
Bra030507	AT1G02660 (E=2e-130) | lipase class 3 family protein
Bra032591	AT1G02660 (E=2e-252) | lipase class 3 family protein
Bra016033	AT1G72790 (E=3e-043) | hydroxyproline-rich glycoprotein family protein
Bra016840	AT1G11310 (E=3e-224) MLO2, ATMLO2, PMR2 | MLO2 (MILDEW RESISTANCE LOCUS O 2); calmodulin binding
Bra039755	AT1G07440 (E=1e-112) | tropinone reductase, putative / tropine dehydrogenase, putative
Bra030785	AT1G09560 (E=1e-104) GLP5 | GLP5 (GERMIN-LIKE PROTEIN 5); manganese ion binding / nutrient reservoir
Bra031061	AT1G19020 (E=2e-026) | unknown protein
Bra010876	AT1G28400 (E=2e-068) | unknown protein
Bra030102	AT1G28480 (E=5e-055) GRX480 | GRX480; electron carrier/ protein disulfide oxidoreductase
Bra037204	AT1G49860 (E=7e-110) ATGSTF14 | ATGSTF14; glutathione transferase
Bra038168	AT1G56320 (E=2e-068) | unknown protein
Bra034522	AT1G62800 (E=2e-194) ASP4 | ASP4 (ASPARTATE AMINOTRANSFERASE 4); catalytic/ pyridoxal phosphate binding / transaminase/ transferase, transferring nitrogenous groups
Bra003925	AT1G71400 (E=9e-238) AtRLP12 | AtRLP12 (Receptor Like Protein 12); protein binding
Bra004069	AT1G71400 (E=9e-197) AtRLP12 | AtRLP12 (Receptor Like Protein 12); protein binding
Bra003720	AT1G76410 (E=2e-061) ATL8 | ATL8; protein binding / zinc ion binding
Bra035183	AT1G80440 (E=1e-171) | kelch repeat-containing F-box family protein
Bra000578	AT2G26560 (E=1e-207) PLP2, PLA IIA, PLA2A | PLA2A (PHOSPHOLIPASE A 2A); lipase/ nutrient reservoir
Bra000393	AT2G45660 (E=6e-092) AGL20, SOC1 | AGL20 (AGAMOUS-LIKE 20); transcription factor
Bra004928	AT2G45660 (E=6e-082) AGL20, SOC1 | AGL20 (AGAMOUS-LIKE 20); transcription factor
Bra039324	AT2G45660 (E=9e-083) AGL20, SOC1 | AGL20 (AGAMOUS-LIKE 20); transcription factor
Bra004892	AT2G40360 (E=0.0) | transducin family protein / WD-40 repeat family protein
Bra005287	AT2G36270 (E=5e-133) ABI5, GIA1 | ABI5 (ABA INSENSITIVE 5); DNA binding / transcription activator/ transcription factor
Bra017368	AT2G03760 (E=8e-151) ST, ATST1, RAR047, ST1 | ST; brassinosteroid sulfotransferase/ sulfotransferase
Bra017445	AT2G01540 (E=1e-092) | C2 domain-containing protein
Bra014527	AT2G43790 (E=2e-133) ATMPK6, MPK6, MAPK6 | ATMPK6 (ARABIDOPSIS THALIANA MAP KINASE 6); MAP kinase/ kinase
Bra014528	AT2G43790 (E=9e-137) ATMPK6, MPK6, MAPK6 | ATMPK6 (ARABIDOPSIS THALIANA MAP KINASE 6); MAP kinase/ kinase
Bra022956	AT2G33830 (E=5e-058) | dormancy/auxin associated family protein
Bra001622	AT2G16005 (E=6e-016) | MD-2-related lipid recognition domain-containing protein / ML domain-containing protein
Bra039006	AT2G19590 (E=3e-075) ACO1 | ACO1 (ACC OXIDASE 1); 1-aminocyclopropane-1-carboxylate oxidase
Bra013105	AT2G15480 (E=8e-239) UGT73B5 | UGT73B5 (UDP-glucosyl transferase 73B5); UDP-glucosyltransferase/ UDP-glycosyltransferase/ quercetin 3-O-glucosyltransferase/ transferase, transferring glycosyl groups
Bra015219	AT2G15480 (E=1e-241) UGT73B5 | UGT73B5 (UDP-glucosyl transferase 73B5); UDP-glucosyltransferase/ UDP-glycosyltransferase/ quercetin 3-O-glucosyltransferase/ transferase, transferring glycosyl groups
Bra021442	AT2G47770 (E=4e-088) | benzodiazepine receptor-related
Bra016944	AT2G41260 (E=6e-007) M17, ATM17 | M17
Bra005420	AT2G34500 (E=2e-226) CYP710A1 | CYP710A1 (cytochrome P450, family 710, subfamily A, polypeptide 1); C-22 sterol desaturase/ oxygen binding
Bra004994	AT2G40000 (E=7e-177) HSPRO2, ATHSPRO2 | HSPRO2 (ARABIDOPSIS ORTHOLOG OF SUGAR BEET HS1 PRO-1 2)
Bra014459	AT2G45570 (E=6e-071) CYP76C2 | CYP76C2; electron carrier/ heme binding / iron ion binding / monooxygenase/ oxygen binding
Bra014461	AT2G45570 (E=6e-168) CYP76C2 | CYP76C2; electron carrier/ heme binding / iron ion binding / monooxygenase/ oxygen binding
Bra005245	AT2G36780 (E=3e-241) | UDP-glucoronosyl/UDP-glucosyl transferase family protein
Bra000113	AT2G39040 (E=4e-146) | peroxidase, putative
Bra022781	AT2G30140 (E=2e-195) | UDP-glucoronosyl/UDP-glucosyl transferase family protein
Bra004771	AT2G43570 (E=2e-110) | chitinase, putative
Bra004991	AT2G40080 (E=9e-046) ELF4 | ELF4 (EARLY FLOWERING 4)
Bra000194	AT2G40610 (E=2e-137) ATEXPA8, EXP8, ATEXP8, ATHEXP ALPHA 1.11 | ATEXPA8 (ARABIDOPSIS THALIANA EXPANSIN A8)
Bra022831	AT2G31180 (E=3e-095) ATMYB14, MYB14AT, MYB14 | MYB14 (MYB DOMAIN PROTEIN 14); DNA binding / transcription factor
Bra004611	AT2G41280 (E=2e-012) M10, ATM10 | M10
Bra005231	AT2G36950 (E=3e-106) | heavy-metal-associated domain-containing protein
Bra039265	AT2G46680 (E=4e-062) ATHB-7, ATHB7 | ATHB-7 (ARABIDOPSIS THALIANA HOMEOBOX 7); transcription activator/ transcription factor
Bra005336	AT2G35510 (E=4e-111) SRO1 | SRO1 (SIMILAR TO RCD ONE 1); NAD+ ADP-ribosyltransferase
Bra025482	AT2G38870 (E=2e-023) | protease inhibitor, putative
Bra040719	AT2G14210 (E=2e-059) ANR1, AGL44 | AGL44 (AGAMOUS-LIKE 44); DNA binding / transcription factor
Bra017272	AT2G35980 (E=6e-104) YLS9, NHL10, ATNHL10 | YLS9 (YELLOW-LEAF-SPECIFIC GENE 9)
Bra005243	AT2G36770 (E=4e-209) | UDP-glucoronosyl/UDP-glucosyl transferase family protein
Bra004736	AT2G43000 (E=2e-134) anac042 | anac042 (Arabidopsis NAC domain containing protein 42); transcription factor
Bra018160	AT3G47340 (E=0.0) ASN1, DIN6, AT-ASN1 | ASN1 (GLUTAMINE-DEPENDENT ASPARAGINE SYNTHASE 1); asparagine synthase (glutamine-hydrolyzing)
Bra023816	AT3G22620 (E=5e-062) | protease inhibitor/seed storage/lipid transfer protein (LTP) family protein
Bra018065	AT3G48360 (E=5e-163) BT2, ATBT2 | BT2 (BTB AND TAZ DOMAIN PROTEIN 2); protein binding / transcription factor/ transcription regulator
Bra001264	AT3G07650 (E=2e-152) COL9 | COL9 (CONSTANS-LIKE 9); transcription factor/ zinc ion binding
Bra027319	AT3G14690 (E=2e-246) CYP72A15 | CYP72A15; electron carrier/ heme binding / iron ion binding / monooxygenase/ oxygen binding
Bra033913	AT3G22830 (E=1e-140) AT-HSFA6B, HSFA6B | AT-HSFA6B; DNA binding / transcription factor
Bra039646	AT3G28220 (E=2e-070) | meprin and TRAF homology domain-containing protein / MATH domain-containing protein
Bra001941	AT3G24310 (E=4e-099) MYB305, ATMYB71 | MYB305 (myb domain protein 305); DNA binding / transcription factor
Bra028932	AT3G44300 (E=8e-166) NIT2 | NIT2 (nitrilase 2); indole-3-acetonitrile nitrilase/ indole-3-acetonitrile nitrile hydratase/ nitrilase
Bra025351	AT3G28740 (E=1e-188) CYP81D1 | CYP81D1; electron carrier/ heme binding / iron ion binding / monooxygenase/ oxygen binding
Bra039047	AT3G28740 (E=2e-225) CYP81D1 | CYP81D1; electron carrier/ heme binding / iron ion binding / monooxygenase/ oxygen binding
Bra001256	AT3G07540 (E=1e-116) | formin homology 2 domain-containing protein / FH2 domain-containing protein
Bra034818	AT3G11690 (E=7e-042) | unknown protein
Bra007239	AT3G56350 (E=6e-117) | superoxide dismutase (Mn), putative / manganese superoxide dismutase, putative
Bra001122	AT3G04720 (E=1e-051) PR4, HEL, PR-4 | PR4 (PATHOGENESIS-RELATED 4); chitin binding
Bra001123	AT3G04720 (E=2e-097) PR4, HEL, PR-4 | PR4 (PATHOGENESIS-RELATED 4); chitin binding
Bra018007	AT3G49120 (E=2e-167) ATPERX34, PERX34, PRXCB, ATPCB | PRXCB (PEROXIDASE CB); peroxidase
Bra021506	AT3G13750 (E=5e-314) BGAL1 | BGAL1 (Beta galactosidase 1); beta-galactosidase/ catalytic/ cation binding / heme binding / peroxidase/ sugar binding
Bra034754	AT3G12500 (E=1e-172) ATHCHIB, PR3, PR-3, CHI-B, B-CHI | ATHCHIB (ARABIDOPSIS THALIANA BASIC CHITINASE); chitinase
Bra014950	AT3G23530 (E=4e-302) | cyclopropane fatty acid synthase, putative / CPA-FA synthase, putative
Bra014951	AT3G23530 (E=3e-187) | cyclopropane fatty acid synthase, putative / CPA-FA synthase, putative
Bra007315	AT3G57260 (E=1e-128) BGL2, PR2, BG2, PR-2 | BGL2 (BETA-1,3-GLUCANASE 2); cellulase/ glucan 1,3-beta-glucosidase/ hydrolase, hydrolyzing O-glycosyl compounds
Bra006882	AT3G51895 (E=0.0) SULTR3;1, AST12 | SULTR3;1 (SULFATE TRANSPORTER 3;1); secondary active sulfate transmembrane transporter/ sulfate transmembrane transporter/ transporter
Bra014747	AT3G55430 (E=8e-217) | glycosyl hydrolase family 17 protein / beta-1,3-glucanase, putative
Bra014231	AT3G16460 (E=2e-106) | jacalin lectin family protein
Bra001907	AT3G23250 (E=1e-138) MYB15, ATY19, ATMYB15 | MYB15 (MYB DOMAIN PROTEIN 15); DNA binding / transcription factor
Bra014929	AT3G23250 (E=5e-131) MYB15, ATY19, ATMYB15 | MYB15 (MYB DOMAIN PROTEIN 15); DNA binding / transcription factor
Bra025374	AT3G29035 (E=4e-116) ATNAC3, ANAC059 | ATNAC3 (ARABIDOPSIS NAC DOMAIN CONTAINING PROTEIN 3); protein heterodimerization/ transcription factor
Bra019002	AT3G15450 (E=4e-123) | unknown protein
Bra021110	AT3G15450 (E=1e-131) | unknown protein
Bra036210	AT3G29575 (E=1e-073) AFP3 | AFP3 (ABI FIVE BINDING PROTEIN 3)
Bra001519	AT3G13672 (E=2e-099) | seven in absentia (SINA) family protein
Bra040923	AT3G16400 (E=2e-173) ATMLP-470, NSP1, ATNSP1 | NSP1 (NITRILE SPECIFIER PROTEIN 1)
Bra003263	AT3G57020 (E=5e-184) | strictosidine synthase family protein
Bra013248	AT3G24650 (E=7e-290) ABI3, SIS10 | ABI3 (ABA INSENSITIVE 3); DNA binding / basal transcription repressor/ transcription activator/ transcription factor
Bra029755	AT3G09260 (E=7e-131) PYK10, PSR3.1, BGLU23 | PYK10; beta-glucosidase/ copper ion binding / fucosidase/ hydrolase, hydrolyzing O-glycosyl compounds
Bra023817	AT3G22600 (E=2e-052) | protease inhibitor/seed storage/lipid transfer protein (LTP) family protein
Bra003511	AT3G62830 (E=7e-234) UXS2, ATUXS2, AUD1 | AUD1; UDP-glucuronate decarboxylase/ catalytic/ dTDP-glucose 4,6-dehydratase
Bra012847	AT3G51600 (E=7e-051) LTP5 | LTP5 (Lipid transfer protein 5); lipid transporter
Bra007510	AT3G60140 (E=1e-286) DIN2, SRG2, BGLU30 | DIN2 (DARK INDUCIBLE 2); catalytic/ cation binding / hydrolase, hydrolyzing O-glycosyl compounds
Bra014510	AT3G60140 (E=4e-295) DIN2, SRG2, BGLU30 | DIN2 (DARK INDUCIBLE 2); catalytic/ cation binding / hydrolase, hydrolyzing O-glycosyl compounds
Bra001783	AT3G20300 (E=4e-195) | unknown protein
Bra021126	AT3G15670 (E=6e-064) | late embryogenesis abundant protein, putative / LEA protein, putative
Bra027219	AT3G15670 (E=4e-064) | late embryogenesis abundant protein, putative / LEA protein, putative
Bra001725	AT3G18830 (E=4e-253) ATPLT5 | ATPLT5 (POLYOL TRANSPORTER 5); D-ribose transmembrane transporter/ D-xylose transmembrane transporter/ carbohydrate transmembrane transporter/ galactose transmembrane transporter/ glucose transmembrane transporter/ glycerol transmembrane transporter/ mann
Bra018067	AT3G48340 (E=9e-152) | cysteine-type endopeptidase/ cysteine-type peptidase
Bra003222	AT3G55880 (E=4e-083) | unknown protein
Bra025421	AT3G30775 (E=5e-249) ERD5, PRODH, AT-POX, ATPOX, ATPDH, PRO1 | ERD5 (EARLY RESPONSIVE TO DEHYDRATION 5); proline dehydrogenase
Bra022418	AT3G19390 (E=4e-215) | cysteine proteinase, putative / thiol protease, putative
Bra033071	AT3G28930 (E=2e-077) AIG2 | AIG2 (AVRRPT2-INDUCED GENE 2)
Bra034691	AT3G13310 (E=1e-062) | DNAJ heat shock N-terminal domain-containing protein
Bra039384	AT3G13310 (E=1e-064) | DNAJ heat shock N-terminal domain-containing protein
Bra021548	AT3G14310 (E=2e-274) ATPME3 | ATPME3; pectinesterase
Bra027323	AT3G14620 (E=6e-258) CYP72A8 | CYP72A8; electron carrier/ heme binding / iron ion binding / monooxygenase/ oxygen binding
Bra001732	AT3G19030 (E=7e-023) | unknown protein
Bra000640	AT3G20370 (E=2e-113) | meprin and TRAF homology domain-containing protein / MATH domain-containing protein
Bra001786	AT3G20370 (E=2e-133) | meprin and TRAF homology domain-containing protein / MATH domain-containing protein
Bra015120	AT3G25250 (E=2e-162) AGC2-1, AGC2, OXI1 | AGC2-1 (OXIDATIVE SIGNAL-INDUCIBLE1); kinase
Bra040819	AT3G26330 (E=3e-221) CYP71B37 | CYP71B37; electron carrier/ heme binding / iron ion binding / monooxygenase/ oxygen binding
Bra037614	AT3G44990 (E=3e-144) XTR8, ATXTR8 | XTR8 (XYLOGLUCAN ENDO-TRANSGLYCOSYLASE-RELATED 8); hydrolase, acting on glycosyl bonds / xyloglucan:xyloglucosyl transferase
Bra018058	AT3G48450 (E=2e-024) | nitrate-responsive NOI protein, putative
Bra003123	AT3G53230 (E=0.0) | cell division cycle protein 48, putative / CDC48, putative
Bra006978	AT3G53230 (E=0.0) | cell division cycle protein 48, putative / CDC48, putative
Bra007581	AT3G61190 (E=2e-047) BAP1 | BAP1 (BON ASSOCIATION PROTEIN 1); phospholipid binding / protein binding
Bra000876	AT4G02520 (E=6e-095) ATGSTF2, ATPM24.1, ATPM24, GST2 | ATGSTF2 (GLUTATHIONE S-TRANSFERASE PHI 2); glutathione binding / glutathione transferase
Bra013884	AT4G25310 (E=9e-114) | oxidoreductase, 2OG-Fe(II) oxygenase family protein
Bra010627	AT4G37990 (E=2e-143) ELI3-2, ELI3, ATCAD8, CAD-B2 | ELI3-2 (ELICITOR-ACTIVATED GENE 3-2); aryl-alcohol dehydrogenase/ mannitol dehydrogenase
Bra019317	AT4G23190 (E=5e-211) CRK11, AT-RLK3 | CRK11 (CYSTEINE-RICH RLK11); kinase/ protein kinase
Bra034628	AT4G34460 (E=6e-191) AGB1, ELK4, ATAGB1 | AGB1 (GTP BINDING PROTEIN BETA 1); GTPase/ nucleotide binding / protein binding
Bra034595	AT4G33980 (E=2e-034) | unknown protein
Bra036289	AT4G34890 (E=0.0) ATXDH1, XDH1 | XDH1 (XANTHINE DEHYDROGENASE 1); xanthine dehydrogenase
Bra011510	AT4G34230 (E=2e-159) CAD5, ATCAD5, CAD-5 | ATCAD5 (CINNAMYL ALCOHOL DEHYDROGENASE 5); cinnamyl-alcohol dehydrogenase
Bra036282	AT4G02280 (E=0.0) SUS3, ATSUS3 | SUS3 (sucrose synthase 3); UDP-glycosyltransferase/ sucrose synthase/ transferase, transferring glycosyl groups
Bra038068	AT4G15760 (E=3e-120) MO1 | MO1 (MONOOXYGENASE 1); electron carrier/ oxidoreductase
Bra020982	AT4G18950 (E=4e-210) | ankyrin protein kinase, putative
Bra022058	AT4G17900 (E=8e-083) | zinc-binding family protein
Bra013923	AT4G25820 (E=9e-140) XTR9 | XTR9 (XYLOGLUCAN ENDOTRANSGLYCOSYLASE 9); hydrolase, acting on glycosyl bonds / hydrolase, hydrolyzing O-glycosyl compounds / xyloglucan:xyloglucosyl transferase
Bra019141	AT4G25820 (E=7e-145) XTR9 | XTR9 (XYLOGLUCAN ENDOTRANSGLYCOSYLASE 9); hydrolase, acting on glycosyl bonds / hydrolase, hydrolyzing O-glycosyl compounds / xyloglucan:xyloglucosyl transferase
Bra013478	AT4G20860 (E=2e-241) | FAD-binding domain-containing protein
Bra013501	AT4G20860 (E=4e-233) | FAD-binding domain-containing protein
Bra034546	AT4G33050 (E=4e-198) EDA39 | EDA39 (embryo sac development arrest 39); calmodulin binding
Bra010543	AT4G23700 (E=0.0) ATCHX17, CHX17 | ATCHX17 (CATION/H+ EXCHANGER 17); monovalent cation:proton antiporter/ sodium:hydrogen antiporter
Bra013724	AT4G23700 (E=0.0) ATCHX17, CHX17 | ATCHX17 (CATION/H+ EXCHANGER 17); monovalent cation:proton antiporter/ sodium:hydrogen antiporter
Bra024102	AT4G30170 (E=6e-162) | peroxidase, putative
Bra019366	AT4G22690 (E=8e-274) CYP706A1 | CYP706A1; electron carrier/ heme binding / iron ion binding / monooxygenase/ oxygen binding
Bra020836	AT4G22690 (E=4e-259) CYP706A1 | CYP706A1; electron carrier/ heme binding / iron ion binding / monooxygenase/ oxygen binding
Bra010503	AT4G36010 (E=2e-154) | pathogenesis-related thaumatin family protein
Bra011654	AT4G36010 (E=7e-151) | pathogenesis-related thaumatin family protein
Bra011339	AT4G32340 (E=3e-068) | EXPRESSED IN: 22 plant structures; EXPRESSED DURING: 13 growth stages; BEST Arabidopsis thaliana protein match is: binding (TAIR:AT1G80130.1); Has 2680 Blast hits to 1282 proteins in 184 species: Archae - 2; Bacteria - 433; Metazoa - 1247; Fungi - 71; Plants - 657; Viruses - 13; Other Eukaryotes - 257 (source: NCBI BLink).
Bra011761	AT4G37430 (E=5e-244) CYP91A2, CYP81F1 | CYP91A2 (CYTOCHROME P450 MONOOXYGENASE 91A2); electron carrier/ heme binding / iron ion binding / monooxygenase/ oxygen binding
Bra000913	AT4G01870 (E=0.0) | tolB protein-related
Bra008806	AT4G25810 (E=3e-147) XTR6, XTH23 | XTR6 (XYLOGLUCAN ENDOTRANSGLYCOSYLASE 6); hydrolase, acting on glycosyl bonds / hydrolase, hydrolyzing O-glycosyl compounds / xyloglucan:xyloglucosyl transferase
Bra011776	AT4G37610 (E=1e-179) BT5 | BT5 (BTB AND TAZ DOMAIN PROTEIN 5); protein binding / transcription regulator
Bra013526	AT4G21440 (E=4e-134) ATMYB102, ATM4 | ATMYB102 (ARABIDOPSIS MYB-LIKE 102); DNA binding / transcription factor
Bra034608	AT4G34135 (E=5e-233) UGT73B2 | UGT73B2 (UDP-GLUCOSYLTRANSFERASE 73B2); UDP-glucosyltransferase/ UDP-glycosyltransferase/ flavonol 3-O-glucosyltransferase/ quercetin 7-O-glucosyltransferase
Bra011772	AT4G37540 (E=1e-091) LBD39 | LBD39 (LOB DOMAIN-CONTAINING PROTEIN 39)
Bra010644	AT4G39950 (E=2e-283) CYP79B2 | CYP79B2; electron carrier/ heme binding / iron ion binding / monooxygenase/ oxygen binding
Bra010625	AT4G37980 (E=4e-104) ELI3-1, ELI3, ATCAD7, CAD7 | ELI3-1 (ELICITOR-ACTIVATED GENE 3-1); binding / catalytic/ oxidoreductase/ zinc ion binding
Bra010626	AT4G37980 (E=8e-139) ELI3-1, ELI3, ATCAD7, CAD7 | ELI3-1 (ELICITOR-ACTIVATED GENE 3-1); binding / catalytic/ oxidoreductase/ zinc ion binding
Bra004321	AT4G39670 (E=6e-097) | glycolipid binding / glycolipid transporter
Bra012788	AT4G15440 (E=8e-180) HPL1, CYP74B2 | HPL1 (HYDROPEROXIDE LYASE 1); electron carrier/ heme binding / iron ion binding / monooxygenase
Bra010383	AT4G28140 (E=2e-109) | AP2 domain-containing transcription factor, putative
Bra011495	AT4G34131 (E=8e-212) UGT73B3 | UGT73B3 (UDP-glucosyl transferase 73B3); UDP-glycosyltransferase/ abscisic acid glucosyltransferase/ quercetin 3-O-glucosyltransferase/ transferase, transferring hexosyl groups
Bra026546	AT4G34131 (E=3e-111) UGT73B3 | UGT73B3 (UDP-glucosyl transferase 73B3); UDP-glycosyltransferase/ abscisic acid glucosyltransferase/ quercetin 3-O-glucosyltransferase/ transferase, transferring hexosyl groups
Bra038766	AT4G21650 (E=0.0) | subtilase family protein
Bra018484	AT4G12550 (E=1e-029) AIR1 | AIR1; lipid binding
Bra000703	AT4G10250 (E=9e-089) ATHSP22.0 | ATHSP22.0
Bra033146	AT4G11320 (E=4e-167) | cysteine proteinase, putative
Bra000742	AT4G11360 (E=1e-058) RHA1B | RHA1B; protein binding / zinc ion binding
Bra012560	AT4G18980 (E=2e-032) | unknown protein
Bra020981	AT4G18980 (E=3e-023) | unknown protein
Bra013438	AT4G20000 (E=2e-066) | VQ motif-containing protein
Bra038785	AT4G21120 (E=1e-307) AAT1, CAT1 | AAT1 (AMINO ACID TRANSPORTER 1); L-glutamate transmembrane transporter/ L-lysine transmembrane transporter/ arginine transmembrane transporter/ cationic amino acid transmembrane transporter
Bra013750	AT4G24000 (E=0.0) ATCSLG2, CSLG2 | ATCSLG2; cellulose synthase/ transferase/ transferase, transferring glycosyl groups
Bra000718	AT4G24140 (E=6e-212) | hydrolase, alpha/beta fold family protein
Bra013766	AT4G24140 (E=6e-248) | hydrolase, alpha/beta fold family protein
Bra026365	AT4G27260 (E=0.0) GH3.5, WES1 | WES1; indole-3-acetic acid amido synthetase
Bra019035	AT4G27657 (E=3e-020) | unknown protein
Bra011130	AT4G29700 (E=1e-210) | type I phosphodiesterase/nucleotide pyrophosphatase family protein
Bra026262	AT4G32480 (E=3e-110) | unknown protein
Bra011581	AT4G35060 (E=1e-082) | heavy-metal-associated domain-containing protein / copper chaperone (CCH)-related
Bra017764	AT4G36500 (E=9e-056) | unknown protein
Bra011752	AT4G37290 (E=8e-019) | unknown protein
Bra009112	AT5G05410 (E=9e-073) DREB2A, DREB2 | DREB2A; DNA binding / transcription activator/ transcription factor
Bra028759	AT5G05410 (E=2e-050) DREB2A, DREB2 | DREB2A; DNA binding / transcription activator/ transcription factor
Bra036575	AT5G26340 (E=2e-260) MSS1, STP13 | MSS1; carbohydrate transmembrane transporter/ hexose:hydrogen symporter/ high-affinity hydrogen:glucose symporter/ sugar:hydrogen symporter
Bra006213	AT5G13750 (E=1e-232) ZIFL1 | ZIFL1 (ZINC INDUCED FACILITATOR-like 1); tetracycline:hydrogen antiporter
Bra029392	AT5G24150 (E=9e-215) SQP1, SQE5 | SQP1; squalene monooxygenase
Bra029393	AT5G24150 (E=9e-199) SQP1, SQE5 | SQP1; squalene monooxygenase
Bra005556	AT5G47550 (E=3e-015) | cysteine protease inhibitor, putative / cystatin, putative
Bra013011	AT5G23010 (E=3e-177) MAM1, IMS3 | MAM1 (METHYLTHIOALKYLMALATE SYNTHASE 1); 2-isopropylmalate synthase/ methylthioalkylmalate synthase
Bra012939	AT5G61590 (E=2e-091) | AP2 domain-containing transcription factor family protein
Bra025658	AT5G39610 (E=4e-137) ATNAC2, ORE1, ANAC092, ATNAC6 | ATNAC6 (ARABIDOPSIS NAC DOMAIN CONTAINING PROTEIN 6); protein heterodimerization/ protein homodimerization/ transcription factor
Bra028435	AT5G39610 (E=3e-140) ATNAC2, ORE1, ANAC092, ATNAC6 | ATNAC6 (ARABIDOPSIS NAC DOMAIN CONTAINING PROTEIN 6); protein heterodimerization/ protein homodimerization/ transcription factor
Bra022142	AT5G47560 (E=8e-278) ATTDT, ATSDAT, TDT | TDT (TONOPLAST DICARBOXYLATE TRANSPORTER); malate transmembrane transporter/ sodium:dicarboxylate symporter
Bra008870	AT5G12940 (E=2e-166) | leucine-rich repeat family protein
Bra005911	AT5G06760 (E=8e-039) | late embryogenesis abundant group 1 domain-containing protein / LEA group 1 domain-containing protein
Bra009225	AT5G06760 (E=3e-038) | late embryogenesis abundant group 1 domain-containing protein / LEA group 1 domain-containing protein
Bra033526	AT5G48930 (E=1e-209) HCT | HCT (HYDROXYCINNAMOYL-COA SHIKIMATE/QUINATE HYDROXYCINNAMOYL TRANSFERASE); quinate O-hydroxycinnamoyltransferase/ shikimate O-hydroxycinnamoyltransferase/ transferase
Bra002733	AT5G57350 (E=0.0) AHA3, ATAHA3 | AHA3; ATPase/ hydrogen-exporting ATPase, phosphorylative mechanism
Bra027537	AT5G44260 (E=4e-144) | zinc finger (CCCH-type) family protein
Bra022584	AT5G52300 (E=6e-154) RD29B, LTI65 | LTI65 (LOW-TEMPERATURE-INDUCED 65)
Bra029121	AT5G52300 (E=9e-090) RD29B, LTI65 | LTI65 (LOW-TEMPERATURE-INDUCED 65)
Bra011987	AT5G23820 (E=2e-017) | MD-2-related lipid recognition domain-containing protein / ML domain-containing protein
Bra015306	AT5G59540 (E=6e-137) | oxidoreductase, 2OG-Fe(II) oxygenase family protein
Bra006423	AT5G17820 (E=8e-159) | peroxidase 57 (PER57) (P57) (PRXR10)
Bra023639	AT5G17820 (E=1e-165) | peroxidase 57 (PER57) (P57) (PRXR10)
Bra028436	AT5G39580 (E=4e-155) | peroxidase, putative
Bra005839	AT5G05110 (E=1e-102) | cysteine protease inhibitor, putative / cystatin, putative
Bra009732	AT5G27640 (E=5e-095) TIF3B1, EIF3B, ATEIF3B-1, EIF3B-1, ATTIF3B1 | TIF3B1 (TRANSLATION INITIATION FACTOR 3B1); nucleic acid binding / translation initiation factor
Bra006696	AT5G59730 (E=1e-264) ATEXO70H7 | ATEXO70H7 (EXOCYST SUBUNIT EXO70 FAMILY PROTEIN H7); protein binding
Bra002316	AT5G20630 (E=4e-101) GLP3, GLP3A, GLP3B, ATGER3, GER3 | GER3 (GERMIN 3); oxalate oxidase
Bra006567	AT5G20630 (E=2e-109) GLP3, GLP3A, GLP3B, ATGER3, GER3 | GER3 (GERMIN 3); oxalate oxidase
Bra020115	AT5G20630 (E=2e-080) GLP3, GLP3A, GLP3B, ATGER3, GER3 | GER3 (GERMIN 3); oxalate oxidase
Bra020434	AT5G57550 (E=4e-146) XTR3 | XTR3 (XYLOGLUCAN ENDOTRANSGLYCOSYLASE 3); hydrolase, acting on glycosyl bonds / xyloglucan:xyloglucosyl transferase
Bra002982	AT5G54500 (E=4e-098) FQR1 | FQR1 (FLAVODOXIN-LIKE QUINONE REDUCTASE 1); FMN binding / oxidoreductase, acting on NADH or NADPH, quinone or similar compound as acceptor
Bra028697	AT5G07440 (E=2e-234) GDH2 | GDH2 (GLUTAMATE DEHYDROGENASE 2); ATP binding / glutamate dehydrogenase [NAD(P)+]/ glutamate dehydrogenase/ oxidoreductase
Bra025577	AT5G40420 (E=1e-055) OLEO2, OLE2 | OLEO2 (OLEOSIN 2)
Bra028458	AT5G40420 (E=4e-048) OLEO2, OLE2 | OLEO2 (OLEOSIN 2)
Bra017518	AT5G46900 (E=5e-036) | protease inhibitor/seed storage/lipid transfer protein (LTP) family protein
Bra024980	AT5G46900 (E=4e-038) | protease inhibitor/seed storage/lipid transfer protein (LTP) family protein
Bra020198	AT5G22580 (E=3e-048) | FUNCTIONS IN: molecular_function unknown; INVOLVED IN: biological_process unknown; LOCATED IN: chloroplast; EXPRESSED IN: 22 plant structures; EXPRESSED DURING: 13 growth stages; CONTAINS InterPro DOMAIN/s: Stress responsive alpha-beta barrel (InterPro:IPR013097), Dimeric alpha-beta barrel (InterPro:IPR011008); BEST Arabidopsis thaliana protein match is: HS1 (HEAT STABLE PR…
Bra002441	AT5G22920 (E=2e-165) | zinc finger (C3HC4-type RING finger) family protein
Bra028482	AT5G41040 (E=7e-239) | transferase family protein
Bra008589	AT5G16840 (E=2e-111) BPA1 | BPA1 (BINDINGPARTNEROFACD11 1); nucleic acid binding / nucleotide binding / oxidoreductase
Bra020140	AT5G20960 (E=0.0) AAO1, AO1, ATAO, ATAO1 | AAO1 (ARABIDOPSIS ALDEHYDE OXIDASE 1); aldehyde oxidase/ indole-3-acetaldehyde oxidase
Bra029235	AT5G63160 (E=2e-180) BT1 | BT1 (BTB AND TAZ DOMAIN PROTEIN 1); protein binding / transcription regulator
Bra038612	AT5G63160 (E=2e-170) BT1 | BT1 (BTB AND TAZ DOMAIN PROTEIN 1); protein binding / transcription regulator
Bra020238	AT5G60660 (E=2e-146) PIP2F, PIP2;4 | PIP2;4 (PLASMA MEMBRANE INTRINSIC PROTEIN 2;4); water channel
Bra037849	AT5G67400 (E=3e-149) | peroxidase 73 (PER73) (P73) (PRXR11)
Bra029396	AT5G24270 (E=3e-100) SOS3, CBL4 | SOS3 (SALT OVERLY SENSITIVE 3); calcium ion binding / calcium-dependent protein serine/threonine phosphatase
Bra009910	AT5G26660 (E=2e-127) ATMYB4, ATMYB86 | ATMYB86 (MYB DOMAIN PROTEIN 86); specific transcriptional repressor/ transcription repressor
Bra036143	AT5G49360 (E=0.0) BXL1, ATBXL1 | BXL1 (BETA-XYLOSIDASE 1); hydrolase, hydrolyzing O-glycosyl compounds
Bra023487	AT5G14780 (E=1e-198) FDH | FDH (FORMATE DEHYDROGENASE); NAD or NADH binding / binding / catalytic/ cofactor binding / oxidoreductase, acting on the CH-OH group of donors, NAD or NADP as acceptor
Bra022523	AT5G50600 (E=2e-167) AtHSD1 | AtHSD1 (hydroxysteroid dehydrogenase 1); binding / catalytic/ oxidoreductase
Bra031917	AT5G64440 (E=7e-285) AtFAAH | AtFAAH (Arabidopsis thaliana fatty acid amide hydrolase); N-(long-chain-acyl)ethanolamine deacylase/ amidase
Bra009388	AT5G09530 (E=5e-022) | hydroxyproline-rich glycoprotein family protein
Bra028631	AT5G09530 (E=8e-060) | hydroxyproline-rich glycoprotein family protein
Bra038949	AT5G33290 (E=7e-221) XGD1 | XGD1 (XYLOGALACTURONAN DEFICIENT 1); UDP-xylosyltransferase/ catalytic
Bra029306	AT5G61820 (E=1e-128) | FUNCTIONS IN: molecular_function unknown; INVOLVED IN: biological_process unknown; LOCATED IN: vacuole; EXPRESSED IN: 24 plant structures; EXPRESSED DURING: 15 growth stages; CONTAINS InterPro DOMAIN/s: Stress up-regulated Nod 19 (InterPro:IPR011692); Has 27 Blast hits to 27 proteins in 10 species: Archae - 0; Bacteria - 0; Metazoa - 0; Fungi - 0; Plants - 26; Viruses - 0; …
Bra008774	AT5G14180 (E=1e-211) MPL1 | MPL1 (MYZUS PERSICAE-INDUCED LIPASE 1); catalytic
Bra031934	AT5G64100 (E=1e-141) | peroxidase, putative
Bra018076	AT5G08640 (E=1e-109) FLS | FLS (FLAVONOL SYNTHASE); flavonol synthase
Bra024952	AT5G47240 (E=3e-170) atnudt8 | atnudt8 (Arabidopsis thaliana Nudix hydrolase homolog 8); hydrolase
Bra009099	AT5G05250 (E=5e-100) | unknown protein
Bra009105	AT5G05340 (E=4e-130) | peroxidase, putative
Bra028761	AT5G05340 (E=4e-154) | peroxidase, putative
Bra020591	AT5G27420 (E=1e-137) | zinc finger (C3HC4-type RING finger) family protein
Bra039501	AT5G36890 (E=8e-240) BGLU42 | BGLU42 (BETA GLUCOSIDASE 42); beta-glucosidase/ catalytic/ cation binding / hydrolase, hydrolyzing O-glycosyl compounds
Bra028143	AT5G37690 (E=2e-108) | GDSL-motif lipase/hydrolase family protein
Bra033339	AT5G38700 (E=9e-082) | unknown protein
Bra028477	AT5G40780 (E=3e-231) LTH1 | LHT1; amino acid transmembrane transporter
Bra039087	AT5G40780 (E=2e-190) LTH1 | LHT1; amino acid transmembrane transporter
Bra039516	AT5G44550 (E=3e-081) | integral membrane family protein
Bra017495	AT5G47220 (E=3e-039) ATERF2, ATERF-2, ERF2 | ERF2 (ETHYLENE RESPONSIVE ELEMENT BINDING FACTOR 2); DNA binding / transcription activator/ transcription factor
Bra036158	AT5G48850 (E=2e-152) ATSDI1 | ATSDI1 (SULPHUR DEFICIENCY-INDUCED 1); binding
Bra010032	AT5G49520 (E=5e-137) WRKY48, ATWRKY48 | WRKY48; transcription factor
Bra020628	AT5G49520 (E=5e-119) WRKY48, ATWRKY48 | WRKY48; transcription factor
Bra036138	AT5G49520 (E=1e-122) WRKY48, ATWRKY48 | WRKY48; transcription factor
Bra035732	AT5G51190 (E=1e-094) | AP2 domain-containing transcription factor, putative
Bra027616	AT5G52020 (E=6e-026) | AP2 domain-containing protein
Bra029145	AT5G52050 (E=2e-185) | MATE efflux protein-related
Bra029023	AT5G54510 (E=0.0) GH3.6, DFL1 | DFL1 (DWARF IN LIGHT 1); indole-3-acetic acid amido synthetase
