# Supplementary material for: Transcriptomic and epigenomic analyses revealed that polycomb repressive complex 2 regulates not only developmental but also stress responsive metabolism in Brassica rapa
Source: Front Plant Sci. 2023 Feb 20;14:1079218. doi: 10.3389/fpls.2023.1079218 (PMC9986605; doi:10.3389/fpls.2023.1079218)
Supplement: Supplementary Figure 13 — Verification of H3K27me3-unmarked BrPP2A and H3K27me3-marked BrFUS3 in B. rapa. (A) IGV genome browser visualization showing the transcript levels of BrPP2A (Bra012474) between R-o-18 and brclf mutant. Transcription of BrPP2A was not affected in brclf in comparison to level of R-o-18. Three biological replicates from RNA-seq read counts were indicated with black color (R-o-18) and brown color (brclf). (B) IGV genome browser visualization showing the enriched level of H3K27me3 at the genomic locus of BrPP2A (Bra012474) in either leaf or flower tissue in comparison to input DNA. Upper diagram presents a primer location used for ChIP-qPCR analysis. A housekeeping reference gene, BrPP2A was not enriched with H3K27me3. ChIP-seq read intensity of Y-axis is indicated with a bracket on the left upper part of each track. (C) Result of ChIP-qPCR on H3K27me3 enrichment between R-o-18 and brclf mutant at BrFUS3 (Bra032953) genomic locus. Genomic region of BrFUS3 was enriched with H3K27me3 in comparison to input DNA. Upper diagram presents a primer location used for ChIP-qPCR analysis. One-way ANOVA analysis with Tukey’s post-hoc test was applied to determine statistical significance (p < 0.05). [file DataSheet_2.zip › Supplementary Table S7 13 selected stress-related genes.xlsx]

## Sheet: Sheet1
Supplementary Table S7. Expression of 13 genes related to oxidative stress between 'R-o-18' and 'brclf'.
No	Arabidopsis gene name	Arabidopsis thaliana ID	B. rapa gene name	Brassica rapa ID	RPKM						Transcript value		Normalization		Transcription Status
					R-0-18			clf			R-o-18	clf	R-o-18	clf
					R-o-18_1	R-o-18_2	R-o-18_3	brclf_1	brclf_2	brclf_3
1	ORA59	AT1G06160.1	BrORA59	Bra032433	8.23071	7.35044	8.26344	34.4035	44.055	34.7728	7.9482	37.7438	1	4.74872	Up
2	ANAC055	AT3G15500.1	BrANAC055.1	Bra027238	212.859	190.094	213.706	754.682	966.4	762.783	205.553	827.955	1	4.02794	Up
3			BrANAC055.2	Bra021113	33.6852	30.0826	33.8191	73.4526	94.059	74.2412	32.529	80.5843	1	2.47731	Up
4	MYC2	AT1G32640.1	BrMYC2	Bra010178	1208.81	1079.53	1213.62	1619.72	2074.12	1637.11	1167.32	1776.98	1	1.52227	Up
5	VSP2	AT5G24770.1	BrVSP2	Bra020470	288.435	257.587	289.582	535.76	686.062	541.511	278.535	587.778	1	2.11025	Up
6	SOD	AT3G56350.1	BrSOD	Bra007239	4.1386	3.69598	4.15506	118.02	151.13	119.287	3.99655	129.479	1	32.3978	Up
7	APX	AT5G16710.1	BrAPX	Bra023579	5.48401	4.8975	5.50582	16.5359	21.1749	16.7134	5.29578	18.1414	1	3.42564	Up
8	GSTU11	AT1G48130.1	BrGSTU11	Bra032241	0.0001	0.0001	0.0001	422.398	540.898	426.933	0.0001	463.41	1	4.6341e+06	Up
9	PER1a	AT1G48130.1	BrPERa	Bra038102	0.690305	0.616477	0.69305	679.248	869.804	686.54	0.666611	745.198	1	1117.89	Up
10	PER1b	AT2G26020.1	BrPER1b	Bra008226	2.76288	2.4674	2.77387	629.762	806.435	636.523	2.66805	690.907	1	258.955	Up
11	PDF1.2b	AT1G69930.1	BrPDF1.2b	Bra003970	17.6315	15.7458	17.7016	112.448	143.994	113.655	17.0263	123.366	1	7.24559	Up
12	MAPK6a	AT3G59790.1	BrMAPK6a	Bra014528	2.06961	1.84826	2.07784	175.002	224.097	176.881	1.99857	191.993	1	96.0653	Up
13	MAPK6b	AT3G59790.1	BrMAPK6b	Bra014527	0.68919	0.615482	0.691931	32.1939	41.2256	32.5395	0.665534	35.3196	1	53.0696	Up
