# Supplementary material for: Transcriptomic and epigenomic analyses revealed that polycomb repressive complex 2 regulates not only developmental but also stress responsive metabolism in Brassica rapa
Source: Front Plant Sci. 2023 Feb 20;14:1079218. doi: 10.3389/fpls.2023.1079218 (PMC9986605; doi:10.3389/fpls.2023.1079218)
Supplement: Supplementary Figure 13 — Verification of H3K27me3-unmarked BrPP2A and H3K27me3-marked BrFUS3 in B. rapa. (A) IGV genome browser visualization showing the transcript levels of BrPP2A (Bra012474) between R-o-18 and brclf mutant. Transcription of BrPP2A was not affected in brclf in comparison to level of R-o-18. Three biological replicates from RNA-seq read counts were indicated with black color (R-o-18) and brown color (brclf). (B) IGV genome browser visualization showing the enriched level of H3K27me3 at the genomic locus of BrPP2A (Bra012474) in either leaf or flower tissue in comparison to input DNA. Upper diagram presents a primer location used for ChIP-qPCR analysis. A housekeeping reference gene, BrPP2A was not enriched with H3K27me3. ChIP-seq read intensity of Y-axis is indicated with a bracket on the left upper part of each track. (C) Result of ChIP-qPCR on H3K27me3 enrichment between R-o-18 and brclf mutant at BrFUS3 (Bra032953) genomic locus. Genomic region of BrFUS3 was enriched with H3K27me3 in comparison to input DNA. Upper diagram presents a primer location used for ChIP-qPCR analysis. One-way ANOVA analysis with Tukey’s post-hoc test was applied to determine statistical significance (p < 0.05). [file DataSheet_2.zip › Supplementary Table S8 104 GSLs genes and fold change.xlsx]

## Sheet: Sheet1
Supplementary Table S8. Expression of 104 GSL pathway genes (63 aliphatic and 41 indolic pathway genes) between 'R-o-18' and 'brclf'
No	GSLs groups	Biosynthetic Groups	Gene name	Arabidopsis thaliana ID	B. rapa gene name	Brassica rapa ID	RNA-Seq Transcipt Value						Transcript Value (Average)				Normalized Transcript Value
							R-o-18			brclf
							R-o-18_1	R-o-18_2	R-o-18_3	brclf_1	brclf_2	brclf_3	R-o-18_Avg	R-o-18_SD	brclf_Avg	brclf_SD	R-o-18	brclf
1	Aliphatic	Transcription factors	MYB28	AT5G61420.2	BrMYB28.1	Bra012961	97.5405	87.1087	97.9285	103.778	132.892	104.892	94.1926	6.13789	113.854	16.4967	1	1.20874
2					BrMYB28.2	Bra035929	2095.18	1871.1	2103.51	1981.99	2538.01	2003.26	2023.26	131.842	2174.42	315.059	1	1.07471
3					BrMYB28.3	Bra029311	1739.57	1553.53	1746.49	1616.86	2070.45	1634.22	1679.87	109.466	1773.84	257.018	1	1.05594
4			MYB29	AT5G07690.1	BrMYB29	Bra005949	4.18553	3.73789	4.20218	22.0529	28.2397	22.2897	4.04187	0.263381	24.1941	3.50556	1	5.98587
5		Side-chain elongation	BCAT3	AT3G49680.1	BrBCAT3.1	Bra022448	1601.09	1429.86	1607.46	1884.44	2413.11	1904.67	1546.14	100.751	2067.41	299.554	1	1.33715
6					BrBCAT3.2	Bra001761	1248.19	1114.7	1253.16	1607.74	2058.78	1625	1205.35	78.5446	1763.84	255.569	1	1.46334
7			BCAT4	AT3G19710.1	BrBCAT4.1	Bra018831	4625.65	4130.94	4644.05	3487.11	4465.39	3524.55	4466.88	291.077	3825.68	554.316	1	0.856455
8					BrBCAT4.2	Bra017964	792.145	707.426	795.296	892.997	1143.52	902.584	764.956	49.847	979.7	141.952	1	1.28073
9					BrBCAT4.3	Bra029966	125.944	112.474	126.445	173.334	221.961	175.195	121.621	7.9252	190.163	27.5534	1	1.56357
10			BAT5	AT4G12030.2	BrBAT5.1	Bra008463	660.324	589.703	662.95	561.474	718.99	567.502	637.659	41.5519	615.989	89.2527	1	0.966016
11					BrBAT5.2	Bra023450	307.202	274.347	308.424	225.245	288.435	227.663	296.658	19.3312	247.114	35.8052	1	0.832993
12					BrBAT5.3	Bra035169	816.35	729.042	819.597	924.059	1183.29	933.979	788.33	51.3701	1013.78	146.89	1	1.28598
13			IPMI-LSU1	AT4G13430.1	BrIPMI-LSU1.1	Bra008464	7493.8	6692.34	7523.6	7335.26	9393.09	7414	7236.58	471.559	8047.45	1166.02	1	1.11205
14					BrIPMI-LSU1.2	Bra040341	10805.7	9650	10848.6	9075.54	11621.6	9172.97	10434.8	679.963	9956.7	1442.66	1	0.954185
15			IPMI-SSU2/IPMI2	AT2G43100.1	BrIPMI-SSU2	Bra032708	1050.52	938.168	1054.7	1026.39	1314.34	1037.41	1014.46	66.1057	1126.05	163.157	1	1.10999
16			IPMI-SSU3/IPMI1	AT3G58990.1	BrIPMI-SSU3	Bra004744	265.475	237.083	266.531	218.095	279.279	220.436	256.363	16.7054	239.27	34.6687	1	0.933325
17			IPMDH1	AT5G14200.1	BrIPMDH1.1	Bra004743	2128.56	1900.91	2137.03	2037.89	2609.61	2059.77	2055.5	133.943	2235.76	323.946	1	1.08769
18					BrIPMDH1.2	Bra018524	747.164	667.256	750.136	832.128	1065.57	841.061	721.519	47.0165	912.92	132.276	1	1.26528
19					BrIPMDH1.3	Bra029355	19.8379	17.7163	19.9168	21.6423	27.7138	21.8747	19.157	1.24833	23.7436	3.44029	1	1.23942
20			IPMDH3	AT1G31180.1	BrIPMDH3	Bra013011	4081.58	3645.06	4097.81	4583.86	5869.81	4633.07	3941.48	256.84	5028.91	728.656	1	1.27589
21			MAM1	AT5G23010.1	BrMAM1.1	Bra000760	25.6546	22.9109	25.7567	27.2757	34.9277	27.5686	24.7741	1.61436	29.924	4.33579	1	1.20788
22					BrMAM1.2	Bra029434	4066.12	3631.25	4082.29	6293.74	8059.38	6361.3	3926.55	255.867	6904.81	1000.46	1	1.75849
23			MAM3	AT5G23020.1	BrMAM3	Bra019352	91.6158	81.8176	91.9802	335.44	429.545	339.041	88.4712	5.76507	368.009	53.322	1	4.15964
24			CYP79F1	AT1G16410.1	BrCYP79F1	Bra026058	5040.51	4501.43	5060.56	5546.72	7102.8	5606.27	4867.5	317.182	6085.26	881.714	1	1.25018
25		Core structure formation	CYP83A1	AT4G13770.1	BrCYP83A1.1	Bra016908	5749.26	5134.38	5772.12	5292.59	6777.37	5349.4	5551.92	361.781	5806.45	841.317	1	1.04585
26					BrCYP83A1.2	Bra032734	19710.8	17602.7	19789.2	18966.9	24287.9	19170.5	19034.2	1240.33	20808.4	3015	1	1.09321
27			GSTF11	AT3G03190.1	BrGSTF11.1	Bra032010	854.648	763.244	858.047	1191.81	1526.16	1204.61	825.313	53.7801	1307.53	189.452	1	1.58428
28					BrGSTF11.2	Bra023602	1195.83	1067.94	1200.59	342.343	438.384	346.018	1154.79	75.2496	375.582	54.4193	1	0.325239
29					BrGSTF11.3	Bra008570	690.959	617.062	693.707	168.257	215.46	170.064	667.243	43.4797	184.594	26.7464	1	0.276651
30			GSTU20	AT1G78370.1	BrGSTU20	Bra003645	11828.6	10563.6	11875.7	16312.2	20888.4	16487.3	11422.6	744.335	17896	2593.01	1	1.56671
31			GGP1	AT4G30530.1	BrGGP1.1	Bra010283	1310.62	1170.45	1315.83	1403.59	1797.36	1418.66	1265.64	82.473	1539.87	223.117	1	1.21668
32					BrGGP1.2	Bra011201	2178.05	1945.11	2186.71	1921.95	2461.13	1942.58	2103.29	137.057	2108.55	305.515	1	1.0025
33					BrGGP1.3	Bra024068	1585.83	1416.23	1592.14	1356.68	1737.28	1371.24	1531.4	99.7909	1488.4	215.66	1	0.971924
34					BrGGP1.4	Bra010282	256.515	229.081	257.535	352.057	450.823	355.837	247.71	16.1416	386.239	55.9635	1	1.55924
35			SUR1	AT2G20610.1	BrSUR1.1	Bra036490	4890.74	4367.68	4910.19	5605.09	7177.54	5665.26	4722.87	307.757	6149.29	890.992	1	1.30203
36					BrSUR1.2	Bra036703	694.92	620.599	697.684	1421.26	1819.98	1436.51	671.067	43.7289	1559.25	225.925	1	2.32354
37					BrSUR1.3	Bra024204	102.215	91.2832	102.621	247.1	316.421	249.753	98.7065	6.43204	271.091	39.2793	1	2.74644
38			UGT74B1	AT1G24100.1	BrUGT74B1	Bra024634	2728.39	2436.59	2739.24	2615.8	3349.64	2643.89	2634.74	171.688	2869.78	415.812	1	1.08921
39			UGT74C1	AT2G31790.1	BrUGT74C1.1	Bra021743	2030.89	1813.69	2038.97	1900.65	2433.86	1921.06	1961.18	127.797	2085.19	302.13	1	1.06323
40					BrUGT74C1.2	Bra005641	3669.54	3277.09	3684.13	4166.57	5335.46	4211.3	3543.59	230.912	4571.11	662.324	1	1.28997
41			ST5b/SOT18	AT1G74090.1	BrST5b.1	Bra015938	2240.08	2000.5	2248.99	1731.31	2217.01	1749.89	2163.19	140.96	1899.4	275.211	1	0.878057
42					BrST5b.2	Bra003818	26.6561	23.8052	26.7621	26.2149	33.5692	26.4963	25.7411	1.67737	28.7601	4.16715	1	1.11728
43					BrST5b.3	Bra027880	44.6418	39.8674	44.8194	25.0323	32.0549	25.3011	43.1095	2.80916	27.4628	3.97917	1	0.637046
44					BrST5b.4	Bra027623	366.597	327.39	368.055	361.402	462.79	365.282	354.014	23.0687	396.492	57.449	1	1.11999
45					BrST5b.5	Bra027118	16.7637	14.9709	16.8304	20.7757	26.6041	20.9987	16.1884	1.05489	22.7928	3.30253	1	1.40798
46					BrST5b.6	Bra003817	8.61458	7.69326	8.64884	39.5757	50.6783	40.0006	8.31889	0.542086	43.4182	6.29101	1	5.21923
47			ST5c/SOT17	AT1G18590.1	BrST5c	Bra025668	1322.55	1181.11	1327.81	948.747	1214.91	958.932	1277.16	83.2236	1040.86	150.814	1	0.814984
48		Secondary modification	FMOGS-OX2	AT1G62540.1	BrFMOGS-OX2	Bra027035	3327.88	2971.97	3341.12	3912.66	5010.31	3954.66	3213.66	209.412	4292.54	621.961	1	1.33572
49			FMOGS-OX4	AT1G62570.1	BrFMOGS-OX4	Bra027032	21.5056	19.2056	21.5912	31.7771	40.6918	32.1182	20.7675	1.35328	34.8624	5.05133	1	1.6787
50			FMOGS-OX5	AT1G12140.1	BrFMOGS-OX5.1	Bra026988	3418.04	3052.48	3431.63	2989.91	3828.7	3022.01	3300.72	215.085	3280.21	475.281	1	0.993787
51					BrFMOGS-OX5.2	Bra016787	58.6028	52.3353	58.8359	33.5698	42.9875	33.9302	56.5913	3.68767	36.8292	5.33631	1	0.650792
52					BrFMOGS-OX5.3	Bra019747	760.177	678.877	763.201	919.74	1177.76	929.614	734.085	47.8354	1009.04	146.203	1	1.37455
53					BrFMOGS-OX5.4	Bra026986	1633.78	1459.04	1640.27	1515.47	1940.62	1531.74	1577.7	102.808	1662.61	240.901	1	1.05382
54			AOP2	AT4G03060.1	BrAOP2.1	Bra034180	2303.29	2056.96	2312.45	3074.52	3937.05	3107.53	2224.23	144.938	3373.03	488.73	1	1.51649
55					BrAOP2.2	Bra018521	456.904	408.039	458.721	434.949	556.969	439.618	441.221	28.7514	477.179	69.1401	1	1.0815
56			GSL-OH	AT2G25450.1	BrGSL-OH.1	Bra022920	46.7992	41.7941	46.9853	73.6154	94.2674	74.4057	45.1929	2.94491	80.7628	11.702	1	1.78707
57					BrGSL-OH.2	Bra021670	11.4477	10.2234	11.4932	19.974	25.5775	20.1884	11.0548	0.720364	21.9133	3.1751	1	1.98225
58					BrGSL-OH.3	Bra021671	80.5776	71.9599	80.8981	97.2777	124.568	98.322	77.8118	5.07047	106.723	15.4634	1	1.37155
59					BrGSL-OH.4	Bra021672	2968.56	2651.07	2980.36	2705.51	3464.51	2734.55	2866.66	186.801	2968.19	430.071	1	1.03542
60					BrGSL-OH.5	Bra031533	271.033	242.046	272.111	376.556	482.195	380.598	261.73	17.0552	413.116	59.8578	1	1.57841
61					BrGSL-OH.6	Bra015513	669.595	597.982	672.258	935.565	1198.03	945.609	646.612	42.1353	1026.4	148.719	1	1.58735
62					BrGSL-OH.7	Bra015515	87.5423	78.1798	87.8905	174.832	223.879	176.708	84.5375	5.50874	191.806	27.7915	1	2.26889
63					BrGSL-OH.8	Bra007607	73.2968	65.4578	73.5883	44.8305	57.4073	45.3118	70.7809	4.61232	49.1832	7.12632	1	0.694865
64	Indolic	Transcription factors	MYB34	AT5G60890.1	BrMYB34.1	Bra035954	261.238	233.299	262.277	309.925	396.871	313.252	252.271	16.4388	340.016	49.2661	1	1.34782
65					BrMYB34.2	Bra013000	37.0121	33.0537	37.1593	76.5419	98.015	77.3636	35.7417	2.32904	83.9735	12.1672	1	2.34946
66					BrMYB34.3	Bra029350	52.1257	46.5509	52.333	77.9866	99.865	78.8238	50.3365	3.28009	85.5585	12.3969	1	1.69973
67			MYB51	AT1G18570.1	BrMYB51.1	Bra031035	40.4685	36.1404	40.6294	39.8781	51.0655	40.3062	39.0794	2.54654	43.75	6.33908	1	1.11951
68					BrMYB51.2	Bra016553	964.788	861.605	968.625	583.482	747.171	589.745	931.672	60.7108	640.133	92.751	1	0.687079
69					BrMYB51.3	Bra025666	61.9548	55.3288	62.2012	50.9634	65.2606	51.5105	59.8283	3.8986	55.9115	8.1012	1	0.934532
70			MYB122	AT1G74080.1	BrMYB122.1	Bra015939	55.8324	49.8612	56.0545	103.624	132.694	104.736	53.916	3.51334	113.685	16.4722	1	2.10855
71					BrMYB122.2	Bra008131	11.9798	10.6986	12.0275	21.2058	27.1548	21.4334	11.5686	0.753849	23.2647	3.3709	1	2.01102
72			OBP2	AT1G07640.1	BrOBP2.1	Bra030696	352.986	315.234	354.39	376.924	482.666	380.97	340.87	22.2122	413.52	59.9163	1	1.21313
73					BrOBP2.2	Bra031588	145.051	129.538	145.628	142.915	183.008	144.449	140.072	9.12758	156.791	22.718	1	1.11936
74					BrOBP2.3	Bra035667	561.846	501.757	564.081	497.346	636.871	502.685	542.561	35.3551	545.634	79.0588	1	1.00566
75		Core structure formation	CYP79B2	AT4G39950.1	BrCYP79B2	Bra017871	1221.04	1090.45	1225.9	1386.61	1775.61	1401.49	1179.13	76.8359	1521.24	220.417	1	1.29014
76			CYP79B3	AT2G22330.1	BrCYP79B3.1	Bra011821	480.117	428.769	482.026	614.24	786.558	620.834	463.637	30.2121	673.877	97.6404	1	1.45346
77					BrCYP79B3.2	Bra010644	967.586	864.104	971.435	1306.5	1673.03	1320.53	934.375	60.8869	1433.35	207.683	1	1.53402
78					BrCYP79B3.3	Bra030246	262.117	234.084	263.159	658.945	843.805	666.019	253.12	16.4941	722.923	104.747	1	2.85605
79			CYP83B1	AT4G31500.1	BrCYP83B1	Bra034941	5902.4	5271.15	5925.88	7701.24	9861.74	7783.91	5699.81	371.418	8448.96	1224.2	1	1.48232
80			GSTF9	AT2G30860.1	BrGSTF9.1	Bra022815	10030.2	8957.48	10070.1	11681.3	14958.4	11806.7	9685.93	631.167	12815.5	1856.88	1	1.3231
81					BrGSTF9.2	Bra021673	12181.3	10878.5	12229.8	9416.79	12058.6	9517.88	11763.2	766.528	10331.1	1496.9	1	0.878255
82			GSTF10	AT2G30870.1	BrGSTF10	Bra022816	2040.8	1822.54	2048.92	2344.25	3001.9	2369.41	1970.75	128.421	2571.85	372.645	1	1.30501
83			GGP1	AT4G30530.1	BrGGP1.1	Bra010283	1310.62	1170.45	1315.83	1403.59	1797.36	1418.66	1265.64	82.473	1539.87	223.117	1	1.21668
84					BrGGP1.2	Bra011201	2178.05	1945.11	2186.71	1921.95	2461.13	1942.58	2103.29	137.057	2108.55	305.515	1	1.0025
85					BrGGP1.3	Bra024068	1585.83	1416.23	1592.14	1356.68	1737.28	1371.24	1531.4	99.7909	1488.4	215.66	1	0.971924
86					BrGGP1.4	Bra010282	256.515	229.081	257.535	352.057	450.823	355.837	247.71	16.1416	386.239	55.9635	1	1.55924
87			SUR1	AT2G20610.1	BrSUR1.1	Bra036490	4890.74	4367.68	4910.19	5605.09	7177.54	5665.26	4722.87	307.757	6149.29	890.992	1	1.30203
88					BrSUR1.2	Bra036703	694.92	620.599	697.684	1421.26	1819.98	1436.51	671.067	43.7289	1559.25	225.925	1	2.32354
89					BrSUR1.3	Bra024204	102.215	91.2832	102.621	247.1	316.421	249.753	98.7065	6.43204	271.091	39.2793	1	2.74644
90			UGT74B1	AT1G24100.1	BrUGT74B1	Bra024634	2728.39	2436.59	2739.24	2615.8	3349.64	2643.89	2634.74	171.688	2869.78	415.812	1	1.08921
91			ST5a/SOT16	AT1G74100.1	BrST5a.1	Bra008132	2275.75	2032.36	2284.81	1809.35	2316.94	1828.77	2197.64	143.205	1985.02	287.617	1	0.903251
92					BrST5a.2	Bra003726	498.672	445.339	500.655	563.062	721.024	569.107	481.556	31.3797	617.731	89.5051	1	1.28278
93		Secondary modification	CYP81F2	AT5G57220.1	BrCYP81F2.1	Bra020459	46.7562	41.7557	46.9422	189.545	242.72	191.58	45.1513	2.94221	207.948	30.1303	1	4.60558
94					BrCYP81F2.2	Bra006830	12.0536	10.7645	12.1016	30.8251	39.4728	31.156	11.6399	0.758494	33.818	4.9	1	2.90535
95					BrCYP81F2.3	Bra011761	14.1071	12.5984	14.1633	168.85	216.22	170.663	13.6229	0.887714	185.244	26.8407	1	13.598
96					BrCYP81F2.4	Bra011762	2008.91	1794.06	2016.9	564.772	723.213	570.835	1939.96	126.414	619.607	89.7769	1	0.319391
97			CYP81F4	AT4G37410.1	BrCYP81F4.1	Bra010598	84.5222	75.4826	84.8584	118.528	151.779	119.8	81.6211	5.31869	130.036	18.8413	1	1.59316
98					BrCYP81F4.2	Bra011759	860.264	768.26	863.686	1151.59	1474.66	1163.96	830.737	54.1335	1263.4	183.059	1	1.52082
99					BrCYP81F4.3	Bra011758	206.402	184.328	207.223	286.255	366.561	289.328	199.318	12.9882	314.048	45.5036	1	1.57562
100			IGMT1	AT1G21100.1	BrIGMT1.1	Bra012269	370.755	331.103	372.23	691.072	884.945	698.491	358.029	23.3303	758.169	109.854	1	2.11762
101					BrIGMT1.2	Bra012270	25.8994	23.1295	26.0024	40.7577	52.1918	41.1952	25.0104	1.62976	44.7149	6.4789	1	1.78785
102			IGMT2	AT1G21120.1	BrIGMT2	Bra016432	135.137	120.684	135.674	413.129	529.028	417.564	130.498	8.50369	453.241	65.6716	1	3.47315
103			IGMT5	AT1G21130.1	BrIGMT5.1	Bra015719	526.349	470.057	528.443	610.409	781.653	616.962	508.283	33.1214	669.675	97.0314	1	1.31752
104					BrIGMT5.2	Bra003707	24.1216	21.5418	24.2175	34.5874	44.2905	34.9587	23.2937	1.51789	37.9455	5.49806	1	1.62901
