# Supplementary material for: Transcriptomic and epigenomic analyses revealed that polycomb repressive complex 2 regulates not only developmental but also stress responsive metabolism in Brassica rapa
Source: Front Plant Sci. 2023 Feb 20;14:1079218. doi: 10.3389/fpls.2023.1079218 (PMC9986605; doi:10.3389/fpls.2023.1079218)
Supplement: Supplementary Figure 13 — Verification of H3K27me3-unmarked BrPP2A and H3K27me3-marked BrFUS3 in B. rapa. (A) IGV genome browser visualization showing the transcript levels of BrPP2A (Bra012474) between R-o-18 and brclf mutant. Transcription of BrPP2A was not affected in brclf in comparison to level of R-o-18. Three biological replicates from RNA-seq read counts were indicated with black color (R-o-18) and brown color (brclf). (B) IGV genome browser visualization showing the enriched level of H3K27me3 at the genomic locus of BrPP2A (Bra012474) in either leaf or flower tissue in comparison to input DNA. Upper diagram presents a primer location used for ChIP-qPCR analysis. A housekeeping reference gene, BrPP2A was not enriched with H3K27me3. ChIP-seq read intensity of Y-axis is indicated with a bracket on the left upper part of each track. (C) Result of ChIP-qPCR on H3K27me3 enrichment between R-o-18 and brclf mutant at BrFUS3 (Bra032953) genomic locus. Genomic region of BrFUS3 was enriched with H3K27me3 in comparison to input DNA. Upper diagram presents a primer location used for ChIP-qPCR analysis. One-way ANOVA analysis with Tukey’s post-hoc test was applied to determine statistical significance (p < 0.05). [file DataSheet_2.zip › Supplementary Table S9 GSL genes in DEG list and H3K27me3.xlsx]

## Sheet: Sheet1
Supplementary Table S9. GSL pathway genes found in the list of DEG between 'R-o-18' and 'brclf'
No	(fold change ≥2) upregulated genes				H3K27me3	Group
	Gene name	Gene ID	R-o-18	brclf
1	BrMYB29	Bra005949	1	5.98587	O	Aliphatic GSL
2	BrMAM3	Bra013011	1	4.15964	O
3	BrST5b.6	Bra003817	1	5.21923	O
4	BrGSL-OH.7	Bra015515	1	2.26889	X
5	BrSUR1.3	Bra024204	1	2.74644	O	Alip/Ind common
6	BrCYP79B2	Bra010644	1	2.85605	O	Indolic GSL
7	BrCYP81F2.1	Bra020459	1	4.60558	O
8	BrCYP81F1	Bra011761	1	13.598	O
9	BrIGMT2	Bra016432	1	3.47315	O
No	fold change > 1.5 & <2) up regulated gene				H3K27me3	Group
	Gene name	Gene ID	R-o-18	brclf
1	BrBCAT4.3	Bra018831	1	1.56357	O	Aliphatic GSL
2	BrMAM1.2	Bra029355	1	1.75849	O
3	BrGSTF11.1	Bra032010	1	1.58428	O
4	BrGSTU20	Bra003645	1	1.56671	X
5	BrGGP1.4	Bra010282	1	1.55924	X
6	BrFMOGS-OX4	Bra027032	1	1.6787	O
7	BrAOP2.1	Bra034180	1	1.51649	O
8	BrGSL-OH.1	Bra021670	1	1.78707	O
9	BrGSL-OH.2	Bra021671	1	1.98225	O
10	BrGSL-OH.5	Bra031532	1	1.57841	X
11	BrGSL-OH.6	Bra015513	1	1.58735	X
12	BrCYP79B3.2	Bra011821	1	1.53402	O	Indolic GSL
13	BrGGP1.4	Bra010282	1	1.55924	X
14	BrCYP81F4.1	Bra010598	1	1.59316	O
15	BrCYP81F4.2	Bra011759	1	1.52082	O
16	BrCYP81F4.3	Bra011758	1	1.57562	O
17	BrIGMT1.2	Bra012270	1	1.78785	O
18	BrIGMT5.2	Bra003707	1	1.62901	X
